# Supplementary material for: Somatic mutations of CADM1 in aldosterone-producing adenomas and gap junction-dependent regulation of aldosterone production
Source: Nat Genet. 2023 Jun 8;55(6):1009–21. doi: 10.1038/s41588-023-01403-0 (PMC10260400; doi:10.1038/s41588-023-01403-0)
Supplement: Supplementary file 4 — Number of RNA-seq reads matching to each gene for each sample that were transfected with either empty vector control, or WT or variant (G379D or V380D) long isoform (453) or short isoform (442) of CADM1 or untransfected. Both Ang II-stimulated or vehicle control (untreated) were interrogated. [file 41588_2023_1403_MOESM4_ESM.xlsx]

## Sheet: Sheet1
Supplementary Data 1.	Number of RNAseq reads matching to each gene for each sample. Samples were untrasfected or transfected with either empty vector control, or wild-type or mutant (V379D or G380D) long isoform (453) or short isoform (442) of CADM1. Both angiotensin II - stimulated (Ang stimulated) or vehicle control (untreated) were interrogated.
Sample ID	MB-7249-Sample-1.alignments.sorted	MB-7249-Sample-2.alignments.sorted	MB-7249-Sample-3.alignments.sorted	MB-7249-Sample-4.alignments.sorted	MB-7249-Sample-5.alignments.sorted	MB-7249-Sample-6.alignments.sorted	MB-7249-Sample-7.alignments.sorted	MB-7249-Sample-8.alignments.sorted	MB-7249-Sample-9.alignments.sorted	MB-7249-Sample-10.alignments.sorted	MB-7249-Sample-11.alignments.sorted	MB-7249-Sample-12.alignments.sorted	MB-7249-Sample-13.alignments.sorted	MB-7249-Sample-14.alignments.sorted	MB-7249-Sample-15.alignments.sorted	MB-7249-Sample-16.alignments.sorted	MB-7249-Sample-17.alignments.sorted	MB-7249-Sample-18.alignments.sorted	MB-7249-Sample-19.alignments.sorted	MB-7249-Sample-20.alignments.sorted	MB-7249-Sample-21.alignments.sorted	MB-7249-Sample-22.alignments.sorted	MB-7249-Sample-23.alignments.sorted	MB-7249-Sample-24.alignments.sorted	MB-7249-Sample-25.alignments.sorted	MB-7249-Sample-26.alignments.sorted	MB-7249-Sample-27.alignments.sorted	MB-7249-Sample-28.alignments.sorted	MB-7249-Sample-29.alignments.sorted	MB-7249-Sample-30.alignments.sorted	MB-7249-Sample-31.alignments.sorted	MB-7249-Sample-32.alignments.sorted	MB-7249-Sample-33.alignments.sorted	MB-7249-Sample-34.alignments.sorted	MB-7249-Sample-35.alignments.sorted	MB-7249-Sample-36.alignments.sorted	MB-7249-Sample-37.alignments.sorted	MB-7249-Sample-38.alignments.sorted	MB-7249-Sample-39.alignments.sorted	MB-7249-Sample-40.alignments.sorted	MB-7249-Sample-41.alignments.sorted	MB-7249-Sample-42.alignments.sorted	MB-7249-Sample-43.alignments.sorted	MB-7249-Sample-44.alignments.sorted	MB-7249-Sample-45.alignments.sorted	MB-7249-Sample-46.alignments.sorted	MB-7249-Sample-47.alignments.sorted	MB-7249-Sample-48.alignments.sorted	p value from all mutants vs all w/t
Treatment	Untreated	Untreated	Untreated	Untreated	Untreated	Untreated	Untreated	Untreated	Untreated	Untreated	Untreated	Untreated	Untreated	Untreated	Untreated	Untreated	Untreated	Untreated	Untreated	Untreated	Untreated	Untreated	Untreated	Untreated	Ang stimulated	Ang stimulated	Ang stimulated	Ang stimulated	Ang stimulated	Ang stimulated	Ang stimulated	Ang stimulated	Ang stimulated	Ang stimulated	Ang stimulated	Ang stimulated	Ang stimulated	Ang stimulated	Ang stimulated	Ang stimulated	Ang stimulated	Ang stimulated	Ang stimulated	Ang stimulated	Ang stimulated	Ang stimulated	Ang stimulated	Ang stimulated
Transfection Gene	Empty Vector	Empty Vector	Empty Vector	442-WT	442-WT	442-WT	442-G380D	442-G380D	442-G380D	442-V379D	442-V379D	442-V379D	Untransfected	Untransfected	Untransfected	453-WT	453-WT	453-WT	453-G380D	453-G380D	453-G380D	453-V379D	453-V379D	453-V379D	Empty Vector	Empty Vector	Empty Vector	442-WT	442-WT	442-WT	442-G380D	442-G380D	442-G380D	442-V379D	442-V379D	442-V379D	Untransfected	Untransfected	Untransfected	453-WT	453-WT	453-WT	453-G380D	453-G380D	453-G380D	453-V379D	453-V379D	453-V379D
7SK	0.280633	0.307385	0.342435	0.831729	0.140879	0.281301	0.228953	0.201878	0.219306	0.208711	0.241858	0.306398	0.204644	0.248623	0.272149	0.374002	0.182106	0.371462	0.287376	0.268365	0.127885	0.126416	0.260725	0.263101	0.235353	0.381708	0.545572	0.192953	0.221094	0.15698	0.171608	0.226143	0.485145	0.288903	0.137557	0.114371	0.196908	0.184012	0.133251	0.109081	0.250803	0.238674	0.351782	0.12575	0.267447	0.154507	0.213184	0.167991	0.243302
A1BG	0.0174181	0.0164429	0.040849	0.0830246	0.0616108	0.0658832	0.0587085	0.0547737	0.0101721	0.0689049	0.0573059	0.0187589	0.0939716	0.051427	0.0477919	0.0502867	0.0481419	0.0918771	0.0131211	0.0328779	0.0395267	5.11224e-10	0.14147	0.0517775	0.0372673	0.0282193	0	0.0843847	0.0461482	0.0392648	0.0224453	0.0218592	0.15643	0.0221108	0.103382	0.0656089	0.143523	0.0336145	0.0643108	0.0333929	0.0489052	0.132245	0.0512803	0.0898007	0.0444108	0.040599	0.100653	0.0402527	0.40465
A1BG-AS1	0.0749486	0.11792	0.0292948	0.0793881	0.0662768	0.140356	0.04288	0.088642	0.131308	0.0528703	0.152267	0.0538118	0.0449278	0.088514	0.154188	0.0870651	0.0749625	0.103319	0.0748522	0.168334	0.147309	0.13877	0.130092	0.1444	0.14254	0.152366	0.165203	0.0806889	0.0441269	0.160832	0.0753513	0.0819164	0.224368	0.221995	0.226497	0.0889484	0.123513	0.128569	0.206503	0.0957909	0	0.195684	0.110327	0.0184052	0.0955476	0.203809	0.0780052	0.101035	0.214525
A1CF	0	0	0.0085203	0	0	0	0.00623575	0	0	0	0	0	0.00653355	0	0.00560562	0	0	0	0	0	0	0.0067268	0	0	0	0.00738587	0	0	0.00641708	0	0	0.00476502	0	0	0.00548965	0	0	0	0	0	0	0	0	0	0	0.00423408	0	0.00839594	0.332785
A2M	49.3162	51.5177	52.4965	56.5441	56.243	54.688	65.1247	69.7201	69.4341	62.5684	67.4681	64.4363	50.4469	52.2018	56.959	59.9362	61.1319	58.3556	69.7038	73.3065	72.6229	62.0781	68.4918	70.6293	66.415	76.4928	61.9768	71.6886	71.4979	73.1483	90.2171	90.5702	90.194	82.8317	78.745	66.6223	68.2222	68.6586	65.7341	76.7445	75.4241	71.5223	88.1698	93.5269	92.5771	83.7275	85.0002	81.2263	0.00240275
A2M-AS1	2.42481	2.46975	2.61885	1.82495	2.6521	2.93966	2.05356	2.15087	2.31043	2.09313	2.61439	2.50838	2.32377	2.78833	2.43678	1.80684	2.36144	2.08478	2.24644	2.28415	2.3919	2.48111	2.42563	2.39736	2.66228	2.56205	1.21313	2.31856	2.31052	1.93661	1.668	1.67384	1.48045	1.98455	2.0489	1.77209	2.89185	2.48343	2.46142	1.74326	2.10957	2.10636	1.12718	1.76288	1.70832	1.84057	2.59012	1.93547	0.390458
A2ML1	0.0668821	0.0721568	0.0560184	0.106266	0.0591437	0.0751499	0.0327985	0.0745816	0.0557981	0.06066	0.0647043	0.0308701	0.0601386	0.0282098	0.0810815	0.0582709	0.0191127	0.0869305	0.0715672	0.0724261	0.0885306	0.079608	0.0895554	0.0828379	0.0749564	0.0194239	0.0789766	0.0848626	0.0337523	0.0702967	0.124877	0.0501257	0.10011	0.0242574	0.0360927	0.0476251	0.0314913	0.0676095	0.0263254	0.109904	0.0526452	0.0748386	0.0843881	0.0633508	0.0974447	0.0835133	0.079554	0.0662409	0.996843
A2MP1	0.0449498	0.0282887	0.0702774	0	0.039749	0	0.0385754	0.0637948	0.0525007	0.0105695	0.0202936	0.0484098	0.0269451	0.0265428	0.0346773	0.0261083	0	0	0.033669	0.037859	0.0126211	0.0277421	0	0.0577353	0.0213718	0	0.0495397	0	0.0529295	0.0137797	0.0602552	0.0982575	0	0.0190199	0.0792397	0.0320077	0.024692	0.0289155	0.0619244	0.0574498	0	0.067063	0.0441118	0.0551918	0.0191013	0.0698473	0.0311887	0.0519387	0.0316763
A3GALT2	0.0661394	0	0	0	0.058487	0	0	0	0.038625	0.0466561	0.0447901	0	0.0594708	0	0.0510244	0	0.0661517	0	0	0.0557059	0.111424	0	0	0	0	0	0	0.0534038	0	0	0	0	0	0	0.0499688	0	0	0	0	0	0.072885	0	0.0973596	0	0	0	0	0	0.829088
A4GALT	0.0237095	0	0	0	0	0.0532809	0.0203472	0.0336496	0.0138462	0.0334504	0.0160562	0.0255346	0.021319	0.0420013	0.0365822	0.0206569	0	0.0392212	0.0177593	0	0	0.0438991	0	0	0.0338187	0	0.0391958	0.0382882	0	0.021805	0.0476738	0.0155483	0	0	0	0	0	0.0305039	0.0816576	0.0227271	0.0783829	0.0530602	0.0349013	0.0174671	0	0.0276316	0	0	0.0890431
A4GNT	0	0	0	0	0	0	0	0	0	0	0	0	0	0	0	0	0	0	0	0	0	0	0	0	0	0.0400488	0	0	0	0	0	0	0	0	0	0	0	0	0	0.0377674	0	0	0	0	0	0	0	0	0.263205
AAAS	8.78537	9.08939	8.97691	9.93985	8.39518	8.24196	9.53653	9.82411	9.61124	9.26633	9.98058	8.80785	8.14217	8.38404	9.14524	9.52006	9.15804	9.74918	9.54874	10.24	10.0707	8.5391	9.78172	10.7861	9.34434	10.747	10.0077	8.90455	9.33731	9.80105	12.308	12.4846	13.7811	12.3296	10.1791	8.72938	9.76779	10.1966	9.16439	11.7026	11.0937	10.8872	13.4537	11.6775	12.1888	11.349	12.0394	11.1158	0.0278918
AACS	2.71493	3.132	3.0818	3.51428	3.02593	3.03593	2.94031	3.20685	3.05702	3.0043	3.23953	3.26487	2.87015	3.06802	2.97108	3.54807	3.20126	3.20335	3.17706	3.18524	3.2477	2.95906	3.28815	3.60972	3.13017	3.59284	3.02561	3.45279	3.08709	3.5259	3.66697	3.42143	3.65477	3.73814	3.37817	2.78868	3.4092	3.39809	3.22036	3.72488	3.62746	3.65908	3.67727	3.25579	3.40582	3.7908	3.40341	3.59557	0.576715
AACSP1	0.123755	0.0778837	0.1693	0.0655427	0.145915	0.0463511	0.0531025	0.0878192	0.0602266	0.0145499	0.0698397	0.0666404	0.0556385	0.109616	0.0636486	0.0539106	0.0825185	0.06824	0.0463484	0	0.034748	0.114568	0.107404	0.0198694	0.0441303	0.0209656	0.102294	0.116579	0.0182156	0.132783	0.145157	0.0811561	0.216111	0.183279	0.0934976	0.132184	0.0169954	0.0928778	0.0426222	0.0593136	0.0454589	0.0230795	0.273257	0.106367	0.105179	0.096151	0.150269	0.0714982	0.193468
AADAC	0	0	0	0	0	0	0	0	0	0	0	0	0.0376149	0	0	0	0	0	0	0	0	0	0	0	0	0	0	0.0337776	0	0	0	0	0	0	0	0.0297881	0.0344696	0.0269104	0	0	0	0	0	0	0	0	0	0	0.655033
AADAT	0.374516	0.39774	0.576394	0.409098	0.476077	0.394513	0.321406	0.382038	0.287063	0.577919	0.459696	0.352927	0.399897	0.373193	0.379217	0.28551	0.374586	0.290409	0.578585	0.295722	0.492924	0.563413	0.438794	0.338234	0.300488	0.309307	0.50305	0.434701	0.330752	0.495122	0.517727	0.322351	0.350364	0.356562	0.459793	0.316687	0.385745	0.421611	0.43533	0.471186	0.33533	0.392879	0.551302	0.448355	0.179044	0.463749	0.341067	0.297514	0.691984
AAED1	1.94579	1.38831	1.9898	1.47389	1.96076	1.90668	1.99995	2.55284	2.15374	2.33024	2.20639	1.97374	1.99374	2.48502	2.53096	1.93182	1.83301	1.6094	2.67768	2.5726	2.17267	2.59731	2.02644	1.93983	2.51726	2.27682	1.49615	2.24706	2.23794	2.53858	2.43394	2.62622	2.06584	2.1828	1.72647	2.11055	2.25581	2.11043	2.18188	1.71336	1.79518	2.02537	2.16486	2.73363	2.19214	2.12264	2.40192	2.23526	0.00429758
AAGAB	21.6268	19.694	19.7027	17.875	18.3679	19.0843	17.6849	19.5323	18.7853	17.5931	19.1826	18.8607	21.1977	22.5313	21.5997	17.4307	18.4809	17.2705	17.9717	17.9851	19.1679	18.8753	19.5845	18.3785	21.2923	23.0008	15.9803	18.9029	20.4178	20.9609	18.6681	19.5784	14.5507	18.8569	18.4571	16.4757	22.1101	21.3951	22.5836	19.1426	18.9977	16.4181	16.9628	19.2989	16.8951	21.205	19.3824	19.7097	0.809726
AAK1	1.29266	1.08563	1.27487	1.51972	1.21112	1.13053	1.25768	1.13518	1.06428	1.2386	1.16816	1.097	1.03877	1.21319	1.2423	1.28102	1.27644	1.20512	1.31675	1.14568	1.18769	1.18105	1.14554	1.28817	1.42206	1.41854	1.56587	1.27338	1.46899	1.49499	1.10024	1.23882	1.26943	1.35372	1.28815	1.21718	1.31774	1.32941	1.43746	1.36218	1.42899	1.54891	1.14922	1.4087	1.19479	1.175	1.32664	1.40271	0.00493213
AAMDC	5.17133	4.10205	5.39013	5.76295	4.3507	3.99479	4.3147	4.23034	4.11059	3.87596	4.49918	4.17705	5.00513	5.66201	5.87346	5.88221	4.45392	5.46545	3.71212	5.20247	4.38629	5.3194	5.01167	4.80872	5.25047	5.47554	5.16507	4.6975	5.39164	4.52475	4.00766	4.21553	5.26786	5.28811	3.98837	3.70795	5.11924	5.38269	4.74947	4.92264	5.65918	6.1482	4.28197	4.4712	4.02883	3.45285	4.11143	4.44004	0.000583315
AAMP	10.8137	10.5653	10.4102	13.9996	10.6053	9.67537	10.044	10.5789	9.91443	9.93552	10.849	10.6875	11.1639	12.1008	11.8957	12.717	11.5501	12.8458	9.63313	11.2067	10.627	10.8143	12.1193	11.5103	10.7114	12.6881	12.1386	11.7677	10.5522	12.0732	11.0731	10.5495	12.8223	11.6369	10.7754	8.50818	10.817	12.3524	11.0657	11.7733	12.5541	11.7765	11.3982	9.47464	12.027	11.3059	11.4168	10.0911	0.00442469
AANAT	0.19117	0	0.149444	0	0.0563504	0.0358004	0	0.0226098	0.093035	0.0224759	0.021577	0.0686285	0.0572984	0	0.0737408	0.0555189	0.0318676	0	0.0238655	0.0805065	0.0268385	0.0294966	0.165911	0.0613866	0.0227234	0.0323865	0	0.0257265	0.0281385	0.0586047	0.0640658	0.0626829	0	0.0404456	0.0722151	0.0226879	0.105014	0.0409923	0	0.0305415	0.140445	0.0713042	0	0.0704187	0.121856	0.0185662	0	0.0184078	0.922252
AAR2	11.4758	12.2352	12.6913	12.656	10.1678	10.4166	10.756	10.9857	11.3798	10.7302	11.8248	10.6628	11.9778	11.7192	12.4812	13.1546	11.0278	12.4882	11.1744	12.1482	12.0926	11.1447	11.5765	11.9437	11.0088	12.717	13.4659	11.3372	10.5322	11.4231	11.1076	10.5653	13.0007	10.7971	10.5911	9.96614	11.9033	11.8404	11.9501	12.3161	11.8775	11.9848	10.8644	10.6425	10.7572	11.9319	11.1007	11.1671	0.127318
AARD	0.115717	0.191165	0.0339223	0.0459641	0.102328	0.097516	0.0993066	0.143701	0.0506832	0.0408144	0.117546	0.0934679	0.104049	0.119578	0.156225	0.201636	0.0289345	0.119639	0.0866759	0.146193	0.14621	0.0535634	0.150641	0.139341	0.123792	0.147028	0.0956494	0.16351	0.17884	0.159632	0.145423	0.113827	0	0.146892	0.0437123	0.164798	0.119186	0.130268	0.199269	0.249575	0.223157	0.0647414	0.127754	0.191812	0.0737602	0.118001	0.090327	0.0668542	0.118352
AARS	25.3326	25.5396	27.6859	28.7885	23.8557	24.3854	23.1513	25.6274	24.1253	24.1296	25.3917	25.094	24.0059	25.9879	27.43	27.8287	28.2542	28.0744	22.5423	26.223	25.298	25.4914	28.5636	29.0213	25.5017	29.3766	26.1583	25.728	24.9068	26.9215	25.9834	24.4154	25.8206	26.6043	23.6394	19.5963	24.734	25.8062	25.8698	28.2979	29.0103	27.895	27.4255	25.737	26.0457	26.0339	25.7038	26.0716	0.0112271
AARS2	4.87044	5.04218	5.33032	5.18473	5.01038	4.92526	5.00177	4.56214	4.7879	4.74128	5.43119	4.82571	4.78811	4.73579	5.56093	5.38907	5.21233	5.53238	4.6088	5.4695	4.75899	4.62913	5.44427	5.44253	5.08294	5.9573	6.11925	4.96818	4.83179	5.61394	4.94557	4.82285	5.83211	5.29642	5.20057	3.76869	5.27062	5.0547	4.99871	6.2871	5.54608	6.15832	5.92675	5.02335	5.00862	5.47745	4.61285	4.15512	0.0235608
AARSD1	2.64489	2.97196	2.72698	2.96293	2.26273	2.98202	2.237	2.58426	2.96103	2.43057	2.46227	2.66967	2.23731	2.82976	2.93375	2.88112	2.83944	2.62382	1.99836	2.51855	2.75894	2.11225	2.89464	2.94822	2.3977	3.00867	2.8961	2.34331	2.38864	2.42745	2.74783	2.11262	2.41295	2.22113	2.17678	2.00646	2.76491	2.72016	2.64356	2.03914	2.18835	2.47804	2.23713	2.15811	2.39301	2.45491	2.1914	2.58299	0.296034
AASDH	1.57799	1.65988	1.3393	0.859607	1.64791	1.92503	1.38	1.53569	1.51834	1.62201	1.43501	1.45667	1.70266	1.59737	1.57678	1.34863	1.38287	1.1063	1.37334	1.35438	1.41782	1.79476	1.48688	1.15819	1.41479	1.61926	0.81987	1.49256	1.61922	1.53416	1.19363	1.4586	1.07975	1.48803	1.47603	1.47679	1.57267	1.27612	1.6563	1.38295	1.07648	0.840815	1.01763	1.80468	1.01542	1.53252	1.65798	1.48472	0.409038
AASDHPPT	3.6903	3.54759	3.66558	1.88272	4.17147	3.79143	3.54468	3.62776	3.09755	3.44707	3.71424	3.74343	3.84588	3.95839	3.77851	2.69406	3.51039	2.75362	3.51648	3.58341	3.09899	3.62532	3.8315	3.64194	3.74258	3.17752	2.55594	3.24396	3.96669	3.7675	2.85918	3.37473	2.06083	3.0657	2.95856	3.06975	3.85905	3.41931	4.03445	2.84506	2.47482	2.3109	1.94365	3.03462	2.61843	3.43928	3.26527	3.22087	0.57999
AASS	6.45944	6.25559	6.52282	6.08541	7.17706	6.0625	7.18688	7.37716	7.24275	7.81595	7.44161	7.28402	6.61445	6.21953	6.77719	6.47525	6.96229	6.17243	7.28601	6.66936	7.47668	6.78196	7.0754	6.80821	5.875	6.11783	4.94981	5.76787	6.63079	6.01046	6.58583	7.01677	5.80115	7.09996	6.5107	5.58446	6.13649	6.40396	6.52223	6.6143	5.87882	4.7959	5.638	7.24447	6.52967	7.0674	7.324	6.76129	0.00139906
AATF	8.34838	8.46782	9.7893	8.70179	7.6966	8.91471	7.54557	8.59219	8.5233	7.88349	8.21975	7.85915	8.25199	9.02031	8.8614	10.0204	9.786	9.37821	8.31547	8.77681	8.1419	8.37273	9.41894	9.51095	7.79083	9.64444	8.98061	7.90017	8.02645	7.43275	8.30396	7.76554	9.17258	8.30516	7.51503	5.89198	8.58648	9.32201	8.59518	9.59163	9.18352	8.56308	8.17096	8.0151	8.22747	8.09057	7.54883	7.68805	0.0235614
AATK	0.53804	0.433844	0.381172	0.463053	0.515437	0.428224	0.394403	0.485211	0.432041	0.426988	0.478229	0.494952	0.423318	0.476568	0.475613	0.566427	0.560562	0.528465	0.436596	0.500369	0.424889	0.529232	0.385234	0.669484	0.567592	0.524116	0.500327	0.70596	0.544462	0.690688	0.597279	0.573359	0.704679	0.526475	0.575865	0.526797	0.498754	0.699437	0.571359	0.526492	0.716439	0.702389	0.759014	0.553282	0.743076	0.757678	0.69998	0.602268	0.492854
AATK-AS1	0	0	0	0	0.0342228	0.0434847	0	0	0	0	0.0262083	0.0416795	0.0347985	0.0228526	0	0	0	0	0.0289881	0.0325955	0.0651983	0	0	0	0	0.039338	0.0639785	0	0	0	0.0389085	0	0	0	0	0	0.0318887	0	0	0	0	0.0866091	0.0569686	0	0.0493371	0.0451025	0	0	0.780413
AB015752.3	0.120722	0	0	0	0	0.135645	0.103602	0.171334	0	0.170319	0.0817535	0	0	0.0712859	0	0.315536	0	0.299553	0.0904248	0	0.101689	0	0	0.232589	0.258292	0.12271	0	0	0.106615	0.111024	0.12137	0.237501	0.180698	0	0.091206	0.0859629	0.198946	0.0776584	0.0831551	0	0.266068	0	0	0.177874	0.307802	0	0	0.0697458	0.77403
AB019441.29	0.111332	0.220403	0	0.849339	0.196892	0	0.0955712	0.316063	0.0650061	0.209608	0.253446	0	0	0.0657454	0	0.0970188	0	0.092191	0	0.468809	0.0937421	0.21729	0.120692	0.107245	0.317562	0.113197	0.183976	0.0898581	0.0983154	0.204976	0.335914	0.075201	0.222229	0.565345	0.35378	0.0793007	0.275097	0.148157	0.383391	0.106713	0.420763	0	0	0.0820103	0.141874	0.324531	0.123796	0.128678	0.962991
ABAT	1.1028	0.92613	0.890083	0.830581	1.10819	1.0782	0.927973	1.07223	0.857307	0.909279	0.955354	0.863773	1.03668	1.0952	1.1049	1.10431	1.03138	1.10168	1.0245	1.09771	1.01339	0.841941	1.01427	0.945085	1.04697	1.20103	1.10097	1.05235	1.2269	1.23813	0.971935	0.915734	0.932531	1.13629	0.925146	0.795475	1.15651	1.15164	0.971729	1.10516	1.26262	1.07373	0.832763	1.00764	0.995081	1.03486	1.10306	0.947424	0.000239703
ABC7-42389800N19.1	1.71828	2.18558	2.27026	1.54987	1.3992	2.00322	2.22824	1.73437	1.50097	2.24613	2.49207	1.35713	2.82895	1.66374	2.27565	2.0112	2.54007	2.22946	1.58528	1.84375	1.9981	1.79009	2.49813	2.18792	2.01695	2.20344	2.06158	1.60452	1.41417	1.79701	2.29552	2.23999	3.19037	2.72118	2.29153	1.76564	2.00114	2.18105	1.53332	2.50424	2.00838	2.09103	2.7755	1.8794	1.75176	2.23206	2.67983	2.39944	0.128871
ABC7-43041300I9.1	0.000233464	0.874497	0.544697	7.8697e-22	0.00100458	0.000425535	0.237732	6.66465e-05	0.202809	0.13736	0.000234899	0.0251325	2.76803e-10	3.52418e-05	5.88141e-05	0.00584913	0.000254918	3.26822e-08	3.33032e-05	0.0004983	0.286388	2.09668e-08	0.00831217	0.000174927	0.169289	0.369057	0.000278049	3.11468e-06	0.798107	7.42372e-10	6.38784e-05	0.117836	0.000169232	0.7629	0.000112625	7.91231e-12	3.35195e-11	0.452212	6.28136e-06	0.017162	1.48956e-07	0.000275359	0.328788	0.000313762	0.106035	7.4543e-05	5.98427e-05	0.248375	0.668756
ABCA1	1.19267	1.4799	1.05249	1.00609	1.35368	1.38155	1.25567	1.48328	1.27454	1.31838	1.29895	1.25799	1.13322	1.3323	1.34695	1.3712	1.20519	1.31191	1.33081	1.14951	1.34124	1.33179	1.34454	1.29107	1.56527	1.606	1.40253	1.50408	1.41163	1.52656	1.73062	1.49169	1.18707	1.5374	1.37482	1.4315	1.46398	1.42371	1.41438	1.67952	1.65982	1.41022	1.42986	1.62143	1.50479	1.57982	1.6956	1.60897	0.873084
ABCA10	0.273961	0.258622	0.253103	0.184666	0.27897	0.279844	0.363352	0.288668	0.295742	0.257677	0.247371	0.330813	0.261268	0.289232	0.24978	0.253154	0.274012	0.200958	0.304701	0.272697	0.251749	0.26131	0.216176	0.391874	0.272356	0.177211	0.123519	0.281538	0.307933	0.29013	0.317166	0.250433	0.198822	0.252923	0.313605	0.242373	0.259943	0.309746	0.308797	0.175073	0.228714	0.1765	0.281075	0.238527	0.222255	0.31928	0.371539	0.259001	0.0441698
ABCA11P	0.306308	0.306916	0.239277	0.313295	0.331155	0.145071	0.193155	0.14059	0.135609	0.170764	0.298541	0.374074	0.249775	0.333981	0.443766	0.0845801	0.350201	0.156484	0.275368	0.169611	0.126148	0.237995	0.248617	0.194605	0.212331	0.139384	0.129973	0.22232	0.284804	0.170196	0.212906	0.0825174	0.113172	0.234156	0.18033	0.267387	0.453197	0.209133	0.234786	0.189487	0.238987	0.388942	0.0507197	0.204134	0.158719	0.0772686	0.141468	0.0603998	0.0712277
ABCA12	0	0	0	0	0.00655307	0	0	0.00525864	0.00432767	0	0	0.0079809	0.00666331	0.00875176	0.00571695	0	0	0.00612935	0.0111014	0.00624148	0.00624217	0	0.00771763	0	0.00528507	0.00753255	0.0122508	0	0	0.00681522	0	0.00485965	0	0.00940695	0.00559867	0.00527682	0	0	0.0102089	0	0	0.00829207	0	0	0	0.00863634	0.0154254	0.00428134	0.19641
ABCA13	0.00751099	0.0106357	0.00880737	0	0.00332098	0.016879	0.00322292	0.00532997	0	0.0026492	0.010173	0.0161783	0	0.0133057	0.011589	0.00327197	0.00375619	0	0	0.00632613	0.0126537	0.00347672	0	0.0108533	0.0160703	0.00381736	0.00620846	0.00909705	0	0.020723	0.00377568	0.00246278	0	0.0143018	0.0085119	0.0026742	0.00618894	0.016911	0.00258685	0.0107997	0.00413852	0.00420226	0.00552823	0	0	0.0065651	0	0	0.42627
ABCA17P	0.0636846	0.0200396	0.0248921	0.0505927	0.0469301	0.0477048	0.0364356	0.067788	0.0495885	0.0449244	0.0431277	0.0457245	0.0572635	0.0438733	0.0245653	0.0739802	0.0212321	0.0877913	0.0556524	0.0536384	0.0178814	0.0393048	0.0994863	0.0306746	0.0378493	0.0755226	0.0526406	0.0257108	0.0187476	0.0292845	0.0426846	0.0974474	0.047662	0.080842	0.0882093	0.0680224	0.0524752	0.0409673	0.0584894	0.0915689	0.0467865	0.0118768	0.0156243	0.0469172	0.0676565	0.0680345	0.0441879	0.0551898	0.288165
ABCA2	7.37304	7.00028	6.96769	8.94977	7.07759	7.09905	7.09758	7.76637	7.27667	7.18574	7.00098	7.379	6.99494	6.68459	7.95674	8.65833	7.82318	8.67114	7.13496	7.46111	7.21169	7.47125	7.21766	8.14238	7.71458	8.33884	9.282	8.80269	7.76986	8.45925	8.62577	8.60064	10.8546	8.6821	8.15402	6.74403	8.14366	8.70193	8.5452	9.36337	9.26091	10.5027	9.58595	8.45147	9.21395	9.43713	8.31744	8.54391	0.172093
ABCA3	3.85366	4.15274	3.99457	4.1056	3.62127	3.83776	4.18958	4.66349	4.27127	4.18804	4.08109	4.81472	3.97161	3.93871	4.06285	4.23776	4.25679	4.74047	4.98948	4.83471	4.43609	4.4119	4.71177	5.07323	3.83882	4.68965	5.09953	4.18008	3.59284	4.02926	5.84302	5.78725	6.8389	5.24373	4.70158	4.14478	4.4941	4.33681	3.91086	4.46536	4.66052	5.10248	7.2258	6.08645	6.37183	5.49667	5.5463	5.32069	0.000589279
ABCA4	0.0160981	0.0151967	0	0	0	0.00904405	0.00690759	0.00571178	0.00470058	0	0	0.00866861	0.00723748	0.00950589	0.0124191	0	0.00805053	0	0	0	0	0	0.00838265	0	0.00574048	0	0	0.00649914	0.0142169	0	0	0	0	0	0	0	0.00663229	0.00517782	0.00554432	0	0.00886996	0	0	0	0	0.00938052	0	0	0.193794
ABCA5	2.24266	1.96695	1.73451	1.30569	2.49891	2.31735	2.77547	2.47935	2.36241	2.50954	2.29428	2.421	2.16433	2.26976	1.96328	1.44581	1.63326	1.42403	2.3748	2.12555	2.47413	2.40995	1.97118	1.72119	2.11746	1.53052	1.16571	2.19182	2.50969	2.2283	2.13212	2.11391	1.1745	2.20077	2.39932	2.46526	2.00956	1.95085	2.41031	1.69235	1.48985	1.18651	1.45943	2.5115	1.71002	2.3356	2.2624	2.42902	0.00849165
ABCA6	0.142996	0.153609	0.138767	0.0705102	0.130811	0.132971	0.177729	0.206445	0.181415	0.166961	0.160283	0.201797	0.195084	0.133938	0.186397	0.137473	0.123295	0.0897256	0.254846	0.203499	0.224289	0.246503	0.143788	0.161503	0.1899	0.120291	0.15488	0.155275	0.169833	0.126975	0.203253	0.174614	0.177135	0.169002	0.186266	0.200137	0.121889	0.17763	0.173221	0.127618	0.141279	0.104832	0.174203	0.174367	0.188583	0.18389	0.1283	0.185171	1.7998e-07
ABCA7	6.20612	6.13425	6.45566	8.32319	6.01178	6.45781	6.77919	6.8132	6.80536	6.39038	6.43419	6.38736	6.34544	5.87139	6.25504	7.29662	6.83301	7.45142	7.24781	7.32073	7.34964	6.3555	7.38418	7.28033	6.2882	6.78317	8.19127	7.36169	6.79218	7.41834	7.39677	7.81153	9.35184	8.06872	7.12137	6.19521	6.70836	7.18504	6.99841	8.05189	7.20676	8.9885	8.76726	7.64477	9.30491	8.1174	7.70941	8.20239	0.788806
ABCA8	2.39844	2.24663	2.10205	1.95449	2.71129	2.74354	2.86466	2.4477	2.65694	2.56839	2.6331	2.48319	2.62906	2.70844	2.60856	2.14349	2.31232	2.18319	2.47252	2.41577	2.5358	2.67248	2.78111	2.56058	2.60989	2.65786	2.04382	2.99973	3.00801	3.08126	2.77178	3.0403	2.07258	2.4247	2.52657	2.67184	2.56712	2.54495	2.56328	2.79679	2.28201	2.20649	2.08377	2.91456	2.45083	2.98609	2.79863	2.69992	0.485507
ABCA9	0.244323	0.230643	0.196964	0.145572	0.202551	0.188736	0.262094	0.222139	0.218483	0.274684	0.253356	0.230238	0.185362	0.24346	0.147256	0.119737	0.17564	0.145248	0.257353	0.218642	0.231529	0.261528	0.190837	0.31627	0.141577	0.1785	0.113599	0.178782	0.141601	0.175545	0.207255	0.170236	0.228566	0.222918	0.201893	0.179413	0.220192	0.181727	0.247182	0.124419	0.235586	0.128151	0.13487	0.298118	0.214138	0.218003	0.262234	0.335244	3.23996e-05
ABCB1	41.8168	40.926	39.8556	35.1409	42.0372	41.292	46.8352	47.7511	46.0982	42.907	45.1159	42.1236	43.1041	45.4601	45.4112	39.3479	41.402	38.0597	46.8987	45.2449	47.4995	44.8554	46.9778	43.8278	43.4102	44.4944	33.9489	41.294	45.2189	44.4436	42.8146	43.7565	35.672	42.5665	40.4432	37.5023	44.5696	42.793	46.0617	42.7916	40.0601	36.4531	39.0214	46.686	39.4784	46.0919	46.4771	43.2806	0.00944467
ABCB10	3.18063	3.46685	3.15286	3.09986	3.697	3.72099	3.08133	3.51355	2.59471	3.38865	3.26422	3.26655	3.05158	3.51428	3.74387	3.27099	3.88634	3.40371	3.41396	3.14838	3.36969	3.4454	3.91007	3.42725	3.41427	4.01628	2.9814	3.93169	3.44604	3.24178	3.72518	3.39748	2.67489	3.39236	3.10902	2.6968	3.3638	3.42766	3.77191	3.45745	3.57729	3.55901	3.3305	3.4665	3.26056	3.70678	3.08852	3.4573	0.0382567
ABCB10P1	0	0	0	0	0.00793965	0	0	0	0	0	0	0	0	0	0	0	3.86446e-29	0	0	0	0	0	0	0	0.01126	0	0	0	0.00792929	0.00825727	0	8.12851e-18	0	0	0	0.00639336	0	0	0	0	0	0	0	0	0	0.00734326	0	0	0.150914
ABCB10P3	0	0	0	0	0.0122871	0.0286551	0	0	0	0	0	0	0	0	0.0149119	0.0107115	5.98051e-29	0	0	0	0	0	0	0	0	0	0	0	0.0122711	0.0127787	0	0.0422516	0.0289323	0	0	0.00989414	0	0	0	0	0	0	0	0	0	0.0113642	0	0	0.426512
ABCB10P4	0	0	0	0	0.00812347	0.0437596	0	0	0	0	0	0	0	0	0.00985879	0.0173473	3.95393e-29	0	0	0	0	0	0	0	0.0115207	0	0	0	0.00811287	0.00844844	0	8.3167e-18	0.0191282	0	0	0.00654138	0	0	0	0	0	0	0	0	0.0407302	0.0186172	0	0	0.291471
ABCB11	0.216741	0.127878	0.0794219	0.0645693	0.0598949	0.182651	0.0348759	0.0576766	0.0237329	0.0860027	0.0366947	0.014589	0.146166	0.119986	0.125407	0.0826155	0.135488	0.123249	0.03044	0.0228188	0.0798746	0.0501631	0.0987545	0.091347	0.135255	0.0550778	0.134366	0.0656273	0.131597	0.062291	0.0136191	0.0355337	0.0202763	0.0515876	0.0102343	0.009646	0.0558098	0.0522848	0.0839785	0.0779103	0.0746395	0.0909471	0.0199407	0.0299392	0.0690777	0.0315743	0.070494	0.0547838	0.000166895
ABCB4	2.08336	1.62967	1.93848	1.61527	2.24397	2.05041	2.17124	2.03971	2.05136	2.20325	2.29624	2.16452	1.9987	2.06412	1.9138	2.1945	1.88423	1.82291	2.24591	1.89603	2.30059	1.96356	2.03496	2.0089	2.01155	2.1774	1.89383	1.88495	2.13818	2.13145	2.02682	2.25227	2.03131	1.93756	2.02337	1.73392	1.86583	1.89267	2.08611	2.32966	2.11907	2.13452	1.77862	2.13894	1.75654	2.28638	2.1403	2.02401	0.779383
ABCB5	0.0226133	0.0142314	0	0.0239528	0	0.00846958	0.00646882	0.00534897	0.008804	0.0159519	0.0102093	0	0.0135555	0.00890208	0.00581514	0.00656727	0	0.00623463	0.00564606	0.00634868	0.0317469	0.0139565	0	0	0.0376309	0.00766193	0.0124612	0.0304316	0	0.0207968	0.0151565	0.00494312	0.0112826	0.00956853	0.0170845	0.0214698	0.00621101	0.00484893	0	0.0144509	0.00830654	0	0	0.0277658	0	0.00439234	0.00784518	0.00870975	0.943772
ABCB6	4.81649	5.13654	5.49973	5.00252	4.95031	5.26766	5.2686	5.20236	5.29518	4.58318	4.85057	5.62957	4.5629	4.72862	5.19416	5.56918	5.50676	5.54956	5.07101	5.24424	5.23499	5.39131	5.50872	5.64529	5.10178	6.62715	6.29732	5.75138	5.64281	5.76567	5.5954	5.57277	5.57186	5.52793	5.30178	4.28266	5.64708	5.94375	5.08229	6.63736	6.64278	5.98564	5.29456	5.71876	5.13123	5.55289	5.50758	5.55596	0.0324176
ABCB7	4.1089	3.83211	3.91833	3.06758	4.15882	3.64341	3.99354	4.00479	3.54154	4.12076	4.03977	3.51882	3.73913	3.90254	4.0101	3.64458	4.06015	3.50092	3.55977	3.6692	4.33681	3.41434	4.09876	4.1013	3.79543	4.25207	3.43727	4.05719	4.17525	3.84714	4.23052	4.00935	2.48234	4.14758	3.51572	3.1021	4.30348	4.07625	4.07493	4.5081	3.60055	3.84989	2.40481	4.3765	3.02932	3.76453	3.9931	4.01844	0.466702
ABCB8	4.26627	4.49996	4.8712	4.65353	3.59426	3.82821	3.99469	4.37415	4.04919	4.15324	4.29072	3.94288	4.56169	4.27518	4.72078	4.73248	4.40905	4.7956	4.32048	4.34842	4.64471	4.50294	4.15519	4.4913	4.25226	5.1188	5.16304	4.06616	3.70835	3.66246	4.18403	4.19906	5.23391	3.95504	4.2562	3.5327	4.54963	4.46991	4.36943	4.90598	4.71786	4.87413	5.20226	4.26591	4.77207	4.41037	4.40139	4.46772	0.941224
ABCB9	0.674382	0.71241	0.897471	0.722832	0.681548	0.703623	0.684391	0.649469	0.681396	0.611644	0.779283	0.766642	0.640074	0.638418	0.66891	0.825374	0.819044	0.774714	0.697569	0.77987	0.752907	0.564862	0.657741	0.768239	0.755796	0.81606	0.752092	0.76925	0.727926	0.866326	0.634958	0.708999	0.929312	0.672625	0.731901	0.545001	0.732087	0.888297	0.645175	0.831137	0.813939	0.820487	0.969079	0.713693	0.695972	0.789058	0.757591	0.865817	0.094499
ABCC1	7.00994	6.73918	6.86967	8.04964	7.02975	7.04851	6.8538	7.26881	6.89645	7.12829	6.87439	6.56741	6.78358	6.7285	7.46171	8.18602	8.49458	7.75614	6.89282	7.29286	7.61958	7.18888	6.88799	7.72013	7.41043	7.98683	8.29934	8.0551	7.82595	8.73417	7.4088	7.40592	8.4244	7.67072	7.80141	6.31659	7.51423	8.27813	7.89322	8.30005	8.56744	9.47245	7.98663	7.51917	7.6918	8.07297	7.91902	7.97211	0.000871015
ABCC10	2.88328	2.72184	3.23921	3.31924	2.66418	3.00691	2.37809	2.78115	2.32407	3.22748	2.78856	2.89139	2.63914	2.51308	2.79709	3.42963	2.89245	3.46298	2.37306	2.6393	2.68322	2.80511	3.09269	3.0603	3.21994	3.0975	3.96736	3.24816	2.95042	3.05657	2.90745	2.94942	3.65674	3.01353	2.96098	2.58791	3.04441	3.32637	2.81854	3.56648	3.33907	3.91212	3.2404	3.07174	3.48864	3.49102	3.12666	3.13707	0.0254024
ABCC11	0.0288892	0.00909055	0.0112918	0	0	0	0.00826413	0.0410009	0.0337422	0.013586	0.039128	0.031113	0.0346352	0.0227454	0.0297161	0.0083899	0.0192631	0.0477897	0.0432781	0.0405533	0.0243347	0.00891491	0.0401155	0.0278298	0.00686782	0.0293651	0	0.0155509	0.00850445	0.0265686	0.019363	0.03789	0.0144139	0.0366723	0.021826	0	0.00793476	0.0309733	0.0132663	0.0184615	0.0212238	0.0538767	0.0141753	0.0141887	0.0245528	0.00561135	0.020045	0.0278175	0.213468
ABCC12	0	0	0	0	0	0	0	0	0	0.00660169	0	0	0	0.00552619	0	0	0	0	0	0	0	0	0	0	0.00667439	0	0	0	0	0	0	0.0122743	0	0	0	0	0.00771128	0	0	0	0	0	0	0	0	0	0	0	0.378003
ABCC13	0	0	0	0	0	0	0	0	0	0	0	0	0	0	0	0	0	0	0	0	0	0	0	0	0	0	0	0	0	0	0	0	0	0	0	0	0	0	0	0	0	0	0	0	0	0	0.00677326	0	0.423585
ABCC2	0.0783761	0.179684	0.131291	0.0533691	0.0990111	0.0629034	0.15374	0.0953442	0.0850034	0.078983	0.075824	0.108526	0.0805414	0.0727272	0.086378	0.0975501	0.0559933	0.0740873	0.10064	0.0848729	0.103745	0.0207309	0.116607	0.10786	0.103809	0.159334	0.0555294	0.108487	0.0296646	0.051486	0.090054	0.0954526	0.100555	0.113705	0.101509	0.127565	0.129161	0.0720259	0.100261	0.0751287	0.0987082	0.137814	0.148336	0.107233	0.157013	0.117439	0.116532	0.0776247	0.0308737
ABCC3	0.0725786	0.0616633	0.0510633	0.0922534	0.0385087	0.0570855	0.080972	0.0566538	0.055101	0.0614382	0.0540658	0.0703488	0.0456826	0.0557149	0.123183	0.0505872	0.0362961	0.102053	0.054364	0.0244517	0.0672498	0.134382	0.0907043	0.048942	0.0879958	0.088529	0.0959877	0.0761841	0.0833266	0.0734235	0.0802655	0.099951	0.0543184	0.0460661	0.0877338	0.0620178	0.0956859	0.107384	0.0999868	0.0626143	0.0559866	0.0893342	0.106838	0.0855513	0.00925263	0.071897	0.0982003	0.100636	0.760371
ABCC4	0.414928	0.514101	0.354772	0.343364	0.473938	0.437082	0.281902	0.27604	0.318039	0.317091	0.392219	0.269982	0.419729	0.515551	0.526837	0.376569	0.475527	0.393244	0.330221	0.276666	0.247571	0.336112	0.333097	0.324766	0.369902	0.421763	0.285811	0.36993	0.419881	0.397498	0.312868	0.28344	0.181146	0.274331	0.267765	0.412413	0.45586	0.483787	0.333445	0.414308	0.381039	0.25149	0.216321	0.318419	0.275504	0.24682	0.296897	0.30964	3.21066e-05
ABCC5	6.15987	6.45403	6.36486	6.33738	5.46333	5.87284	5.69457	5.76907	5.91955	6.19094	6.14158	5.91805	5.79654	5.73339	6.38012	6.13194	6.08781	6.08365	6.18089	6.42609	6.53469	6.3406	6.45327	6.71538	6.20258	6.31092	5.59576	6.02756	5.96251	6.23155	6.64058	5.79528	6.20763	6.14713	6.03151	5.2505	5.75406	6.39892	6.29309	6.50094	5.62538	6.40812	6.43703	6.34876	6.70213	6.38631	6.3476	6.80752	0.18174
ABCC5-AS1	0	0	0	0.472774	0	0.16717	0	0	0	0	0	0	0	0	0.114778	0	0	0	0.11144	0.125309	0	0	0	0	0	0	0	0	0	0	0.149578	0	0	0	0	0	0	0.0957069	0	0	0	0	0	0	0	0	0	0	0.188782
ABCC6	0.391667	0.346003	0.240242	0.352	0.364042	0.283497	0.290158	0.323604	0.286904	0.310756	0.329104	0.377907	0.284615	0.294977	0.327898	0.400655	0.382215	0.294979	0.309335	0.397131	0.293073	0.427506	0.400839	0.446211	0.527624	0.435029	0.410337	0.555729	0.34775	0.379371	0.516952	0.481482	0.640183	0.504052	0.468475	0.337751	0.386244	0.494233	0.3291	0.410061	0.487197	0.343264	0.551495	0.51579	0.765884	0.471939	0.496267	0.472551	0.168659
ABCC6P1	0.0406745	0.10372	1.30295e-05	0.129251	0.0971703	0.223779	0.0457414	0.0510793	0.0542261	0.0711686	0.0413176	0.240618	0.0804298	0.0762583	0.0366125	0.117172	0.0251182	0.0815568	0.0826805	0.132781	0.167352	0.0551227	0.124535	0.110384	0.111509	0.0987164	0.037351	0.0787331	0.0386564	0.05725	0.141515	0.0417873	0.173536	0.0913021	0.177323	0.0239837	0.135851	0.14479	3.43818e-40	0.0773077	0.165465	0.0306766	0.26042	0.143925	0.0518536	0.121285	0.193612	0.17614	0.309444
ABCC6P2	0.357253	0.719946	0.361325	9.95092e-14	0.056713	0.35127	0.261544	0.275769	0.195269	0.376264	0.449698	9.40274e-05	0.190988	0.32321	0.377138	0.534729	0.47257	0.292659	0.424382	0.657328	0.245263	0.121523	0.495939	0.196916	0.32785	0.251726	3.65592e-33	0.603076	0.463931	0.781628	0.217702	0.602645	0.284785	0.606354	0.110739	0.0895334	0.53442	0.441549	0.584996	0.288452	0.404483	0.388915	0.633968	0.498417	0.320369	0.37477	0.280259	0.274271	0.436203
ABCC8	0	0	0	0	0	0	0	0	0	0	0	0	0	0	0	0	0	0	0	0	0	0	0	0	0	0	0	0	0	0	0	0	0	0	0	0	0	0	0	0	0.01125	0	0	0.00752094	0	0	0	0	0.368902
ABCC9	0.0549859	0.0519071	0.0358202	0.00970716	0.0378186	0.0205944	0.0314588	0.0303483	0.0249755	0.0172392	0.0372368	0.0131597	0.060429	0.0252537	0.0235666	0.0266147	0.0366641	0.0101066	0.00457627	0.0514576	0.0257317	0.0226241	0.0445394	0.0058855	0.0522871	0.0248407	0.0202002	0.0147993	0.0431649	0.0168564	0.0184271	0.0360587	0.00914486	0	0.0138474	0.0217523	0.00503417	0.0157207	0.0168334	0.0117128	0.020198	0.0341818	0.00899347	0.0630136	0.0389435	0.0249207	0.0381523	0.0176487	0.789663
ABCD1	12.3795	13.3048	12.4867	16.2906	11.8655	12.0577	11.4728	12.2239	11.937	12.4654	13.0162	12.4626	12.8062	12.3328	13.569	15.0942	14.4427	15.9112	13.0386	13.1618	12.6356	13.0019	13.9398	15.689	14.8717	20.9948	20.2747	17.4493	15.606	17.7675	16.4235	16.1392	19.0727	17.8491	15.6545	12.2544	17.3994	18.9281	16.2596	18.5031	19.673	21.6176	18.3202	14.67	18.0515	17.0401	15.9897	16.1614	0.0896889
ABCD1P2	0	0	0	0	0	0	0	0	0	0	0	0	0.0391891	0	0	0	0	0	0	0	0	0	0	0	0	0	0	0	0	0	0	0	0	0	0	0	0	0	0	0	0	0	0	0	0	0	0	0	1
ABCD2	3.24389	3.08337	3.09548	2.61257	4.15447	3.83342	3.85901	3.90535	3.67123	3.63762	3.5906	3.8309	3.45995	3.58002	3.69342	2.80674	3.1438	2.7756	3.56927	3.59892	3.42972	3.62442	3.66957	3.35122	3.19901	2.93348	2.16357	3.396	3.53657	3.83716	3.77863	3.77042	2.31055	3.29426	3.49024	3.3374	3.02316	3.23085	3.46724	3.30248	2.61325	2.62847	2.40402	3.87314	2.62387	3.62406	3.55081	3.47036	0.126605
ABCD3	4.16715	3.94241	3.36073	2.26964	4.24017	4.2938	3.74018	3.9385	3.79385	3.52367	3.85718	4.01757	4.10697	3.97579	4.14137	2.76657	3.62191	3.24354	3.80287	3.36419	3.90871	4.11052	3.90399	3.08526	4.26328	3.67164	2.34647	3.73942	4.33106	4.1755	3.34798	3.58001	1.90665	3.63821	3.47139	3.51155	4.23587	4.01514	4.61898	3.49736	3.27868	2.44344	2.38403	3.90118	2.88822	4.0294	3.78787	3.53246	0.808865
ABCD4	1.85606	1.62834	1.81841	1.90178	1.56157	1.72477	1.65906	1.68299	1.69385	1.78011	1.78977	1.5597	1.68382	1.49782	1.58702	1.75437	1.81518	1.61113	1.55994	1.63983	1.43329	1.7591	1.88613	1.77402	1.57745	1.7901	1.67034	1.75433	1.62459	1.49482	1.81013	1.79281	1.90727	1.62426	1.81049	1.65879	1.73642	1.82589	1.76938	1.88572	1.4776	1.85735	2.27573	1.70834	1.9835	1.88702	1.65513	1.79472	0.354877
ABCE1	5.1892	5.07808	4.57098	2.212	5.75136	5.04275	5.27581	5.28722	4.74163	4.76085	4.90261	5.15604	6.16873	6.16174	5.51613	4.22108	4.90122	3.58252	4.87985	4.61486	4.67179	4.33056	5.52073	4.12	5.70282	5.58108	2.92756	4.72952	5.10494	5.3878	3.91847	4.42613	2.11721	4.46743	3.80301	4.75055	5.72624	5.28027	6.29061	3.28825	3.22121	3.06579	2.78714	4.71779	2.86813	4.69112	5.36635	4.51044	0.476363
ABCF1	13.4062	15.0878	15.1412	14.2412	12.0052	12.7927	11.8361	12.2502	11.8924	12.5368	13.2681	12.677	13.0949	14.4479	15.2936	14.5699	14.5197	14.7762	12.1333	12.7726	13.3199	12.9966	14.1387	15.6937	14.6222	16.7477	16.4243	13.0047	12.6707	13.819	12.4546	12.3527	12.1924	12.8272	11.8535	10.458	13.9321	15.4021	14.5689	15.2316	15.3006	15.1219	12.3085	11.7291	12.1937	13.0979	13.5195	13.3604	0.000739469
ABCF2	11.687	11.9953	12.2326	13.6588	10.5013	11.2458	10.3393	10.8426	9.92163	10.3026	11.0167	11.2351	12.0179	11.6904	12.8647	12.7245	12.1442	12.0281	10.1405	11.2836	10.862	10.9647	12.6779	12.1048	11.8145	14.415	13.0706	11.0706	11.111	11.5418	10.0938	10.4726	10.1673	11.1516	10.2518	8.26619	11.6982	13.1087	11.8214	12.0599	11.3923	11.322	10.9226	10.0777	9.71944	11.0426	11.7719	11.0481	0.00139275
ABCF2P1	0	0	0	0	0	0	0	0	0	0.0263643	0.0506198	0.0402508	0	0	0	0	0	0.0309127	0.0279944	0	0	0	0	0.0360034	0.0266546	0.0379895	0.0617853	0	0	0	0	0	0	0	0.0282362	0	0	0.0240421	0	0	0	0.0418201	0.0550158	0	0	0.0217782	0	0	0.364563
ABCF3	9.92987	9.71544	10.6224	11.0717	9.30237	8.43203	8.4067	9.63301	8.86672	8.68738	10.6268	9.25101	9.95291	9.60643	9.88328	10.1692	9.82449	10.4189	8.42149	9.77426	9.36897	9.71379	11.0672	10.2241	8.95508	11.3194	10.8773	9.7707	9.63343	10.3523	8.44735	8.85819	10.6309	10.1555	8.5449	7.41435	9.77208	11.0255	9.88593	11.0856	10.662	11.0362	10.376	8.97402	9.78895	10.9244	9.8188	10.4054	0.0419968
ABCG1	0.444368	0.290414	0.293934	0.57931	0.312347	0.409682	0.254234	0.509384	0.239545	0.353654	0.308645	0.355862	0.542997	0.51134	0.518618	0.476498	0.467242	0.499484	0.230433	0.393462	0.239942	0.390285	0.367855	0.439049	0.357548	0.347452	0.395561	0.386402	0.35219	0.440109	0.252016	0.276464	0.238767	0.289275	0.215207	0.235289	0.300433	0.351821	0.29824	0.436878	0.364127	0.26774	0.318676	0.293794	0.217884	0.272217	0.260892	0.256729	0.000299511
ABCG2	0.0575719	0.0271742	0.0337543	0.0228683	0.0636383	0.0161722	0.0123519	0.0102136	0.0756485	0	0.029241	0.0620035	0.0258836	0.0424951	0.0333111	0.0125399	0.0143956	0.0119047	0.0754659	0.0121225	0.0484953	0.0532982	0.0749476	0.0415955	0.0718543	0.0731503	0.0951759	0.069729	0.0889774	0.0264737	0	0.0377545	0.0215436	0.0365412	0.021748	0.081991	0.0118596	0.0462939	0.0297424	0.0827797	0.0317218	0.0161052	0	0.0106035	0.0183488	0.0587086	0.0449399	0.0332616	0.812051
ABCG4	0	0.010509	0.0522147	0.123813	0.0295327	0.0250169	0.00955359	0.0157994	0.0195035	0.0392647	0.0376943	0.0479567	0.0800788	0.00657359	0.0343528	0.0484949	0.0556717	0.0368309	0.0250154	0.0468808	0.0281316	0.0412237	0.0231874	0.0643443	0.0555759	0.0339469	0.036807	0.026966	0.049157	0.0307142	0.0223842	0.0511024	0.0333259	0.0847887	0.0252315	0.0396351	0.0366913	0.064451	0.0460086	0.0746972	0.0245353	0.0124566	0.0163871	0.0328051	0.0851514	0.0259476	0.0347589	0.045021	0.370472
ABCG5	0	0	0	0	0	0	0	0	0	0	0	0	0	0	0.0144706	0	0	0	0	0	0	0	0	0	0	0	0	0	0	0	0	0	0	0	0	0	0	0	0	0	0	0	0	0	0	0	0	0	1
ABCG8	0.0261828	0	0	0	0	0	0	0.0185799	0	0	0	0	0	0	0	0	0	0.0216563	0	0	0	0	0	0	0.0186733	0	0	0	0	0	0	0	0	0	0.0197813	0	0.0215742	0	0	0	0.0288532	0	0	0.0192892	0	0	0	0	0.546931
ABHD1	0.210045	0.356912	0.147779	0.133492	0.371485	0.0472022	0.252362	0.149053	0.220797	0.296341	0.199142	0.271456	0.302188	0.124032	0.0972259	0.292803	0.336135	0.277972	0.346129	0.176911	0.460019	0.194454	0.175001	0.161874	0.149802	0.213505	0.138896	0.10176	0.333901	0.193173	0.253409	0.550975	0.377279	0.159981	0.380858	0.119655	0.242304	0.297262	0.144683	0.120806	0.324055	0.14102	0.494711	0.247589	0.160665	0.391666	0.131167	0.218433	0.271986
ABHD10	11.7334	11.5344	10.5356	9.10117	12.4796	11.4451	11.1201	11.2766	11.4519	10.9003	11.7156	10.9202	13.1672	12.7525	12.3841	10.7661	12.3825	10.9658	10.5535	10.3299	11.3817	11.0763	13.182	10.8359	11.2839	11.645	8.4768	11.1712	12.8713	11.1308	9.21892	9.98174	7.7788	9.99813	9.58016	9.90112	11.3049	11.4408	11.5187	10.4281	10.6139	9.79529	8.19403	10.7371	8.53918	10.8211	10.0965	9.91482	0.0964801
ABHD11	2.86546	3.223	3.32429	4.6981	2.37218	2.12363	2.35447	2.5742	2.65253	2.49444	2.95206	2.98754	2.82324	2.68208	2.75151	3.00115	3.26236	3.35341	2.16917	2.79856	2.61913	2.173	2.85724	3.31834	2.82628	3.31548	3.93078	2.60907	2.77291	3.33617	3.6164	2.5588	2.78333	3.40528	2.23397	2.08384	3.41606	3.09833	2.6667	3.8279	3.29208	3.61567	2.91675	2.98687	3.10895	2.93092	2.9506	2.83548	0.0167472
ABHD12	6.32857	6.80024	6.68116	7.17765	7.01791	7.17949	7.09013	7.73994	7.14215	7.78023	8.1581	6.5089	6.62364	6.42863	7.77085	7.35759	7.38811	7.03543	7.68207	7.43833	7.07921	7.25286	7.60813	7.93918	7.38698	8.0462	9.45295	8.26468	7.63775	7.87882	7.26275	6.91249	8.55894	8.42105	7.50246	6.05687	7.39439	7.05564	7.07847	7.31474	8.02798	7.67346	8.41725	7.3458	8.06794	8.32405	9.14932	8.17078	0.529807
ABHD12B	0	0	0	0	0	0	0	0	0.00916952	0	0	0	0	0.0185433	0	0	0	0	0	0	0	0.0145359	0	0.0151256	0	0	0	0.012678	0	0	0	0	0	0	0	0	0	0	0	0	0	0	0	0	0	0	0	0	0.727613
ABHD13	2.2222	2.23351	1.68607	1.80691	2.86672	2.48222	2.62502	2.42104	2.29778	2.04708	2.1157	2.09762	2.39777	2.63213	2.42027	1.73109	1.71272	1.55691	2.49676	2.03679	2.58757	2.62601	2.27347	1.6622	2.3493	2.01964	1.75039	1.62543	2.29731	2.22403	1.86617	2.50309	1.11526	2.22352	1.70851	2.2991	2.21881	1.98449	2.41309	1.4535	1.69978	1.37492	1.42392	2.17641	1.74977	2.12516	2.38085	2.18256	0.104206
ABHD14A	5.57951	5.48612	6.65702	7.31401	5.74589	4.01881	5.37483	6.10332	6.52554	5.91206	6.33362	5.89226	5.62827	5.42405	5.99634	7.25598	6.51883	7.27084	6.01842	6.5693	6.24142	6.21616	6.53947	6.67044	6.36186	6.48846	7.0211	5.6864	6.08711	6.46491	7.94579	7.3981	8.36311	6.81092	6.52932	5.29038	6.51981	7.26099	6.28732	7.79501	8.04093	7.86138	7.02149	6.64636	6.77353	6.74789	7.00562	6.09862	0.659281
ABHD14A-ACY1	0.286681	0.204265	0.168399	0.64393	0.272269	0.647149	0.551721	0.222798	0.303183	0.170493	0.279916	0.325364	0.341113	0.239617	0.119441	0.647306	0.221509	0.251018	0.177116	0.210038	0.440972	0.289831	0.157746	0.615472	0.595432	0.453667	0.29682	0.398473	0.493522	0.118968	0.343659	0.415194	0.159074	0.432811	0.476736	0.219431	0.5067	0.808149	0.328871	0.709606	0.297013	0.605333	0.348806	0.830429	0.104525	0.505439	0.427567	0.269341	0.147861
ABHD14B	4.3928	4.70948	4.99568	5.78703	5.01672	5.10945	5.32325	5.52956	5.34988	5.24767	5.69554	6.08603	4.70414	4.24937	5.00672	6.28895	5.12221	5.09402	5.77054	5.89371	5.68983	4.88415	5.58641	6.20935	5.16376	6.32751	4.56158	5.65014	6.0629	5.66404	7.45685	6.62999	7.76469	6.75317	6.0372	4.05541	5.43221	5.48124	4.34869	6.47488	6.03279	5.9775	6.59634	6.09841	6.58507	6.07132	5.69772	5.25435	0.333606
ABHD15	3.16639	2.91574	2.93843	3.27164	2.7485	3.09944	2.8674	3.06025	2.83612	2.75436	2.68366	2.55236	2.53273	3.1889	2.96729	3.40185	3.41956	2.85999	2.85191	2.76506	2.58537	2.73352	3.35832	3.70524	2.88167	3.73193	3.08294	3.1684	3.24242	3.448	2.4022	3.01914	3.16936	2.95911	3.06733	2.43453	3.13727	3.44897	2.87686	3.27726	3.61777	3.69523	2.85953	2.93378	3.2937	3.22608	2.68899	3.2659	0.00199087
ABHD16A	5.30578	4.69481	5.26031	5.68609	5.30416	4.58749	5.47919	5.36525	5.25924	5.7009	5.52071	5.73608	5.27252	5.58568	5.6773	5.62114	5.14222	5.58656	5.75133	5.97178	5.43463	5.13295	6.36926	6.03718	4.90093	6.40436	6.05514	5.5893	5.47531	5.63997	6.13176	5.65231	6.73988	4.92679	5.02671	4.27115	4.91471	5.60945	5.13851	5.58859	6.01744	5.48972	5.4659	5.59483	5.99741	4.89516	5.96298	5.44561	0.557138
ABHD16B	0.0392889	0.0370891	0.0460701	0	0	0.0441458	0	0	0	0	0.0266067	0	0	0	0	0.0342304	0	0	0.0294288	0	0	0	0.0409174	0	0	0	0	0	0	0	0.0395	0	0.0588082	0	0	0.0279767	0	0	0.0270629	0.037661	0	0	0	0	0.0500872	0	0.0408913	0.0226988	0.520073
ABHD17A	7.6267	8.15329	8.3833	10.9391	7.07483	7.70107	7.30603	8.1777	8.54163	8.04999	9.06651	8.04242	8.07396	7.71176	8.66229	9.40654	9.15147	9.87032	8.13904	9.2838	8.56896	8.83887	8.40356	9.16286	8.14676	9.62399	9.99572	8.86325	7.92849	8.20367	8.65046	8.57774	10.41	9.30632	8.10636	6.80566	8.76619	8.98458	8.17995	10.2182	9.76985	9.98389	9.21901	8.58292	10.23	9.5772	8.72901	8.24707	0.183621
ABHD17AP1	0	0.037915	0	0.130689	0.0356267	0	6.97847e-43	0.0288395	0.0462249	0	0.0273814	0	2.14959e-42	0	0.0317252	0.0353397	0	0.0332794	0	0.0681828	0	0	0.0409325	0.0408088	0	0	0	0.0658965	0.0369294	0.0734868	0	0.0526886	0.0606959	0	0	0.0292097	1.12104e-44	0.051553	0.0552039	0.0398808	0	0	0	0	3.55664e-41	6.22177e-43	0.0421915	0.0234317	0.0666467
ABHD17AP2	0	0.0400011	0	0.13788	0.0375869	0	7.32879e-43	0.0304264	0.0487682	0	0.028888	0	2.27851e-42	0	0.0334709	0.0372842	0	0.0351104	0	0.0719342	0	0	0.0431846	0.0430542	0	0	0	0.0695221	0.0389615	0.0775301	0	0.0555877	0.0640353	0	0	0.030817	1.12104e-44	0.0543896	0.058241	0.0420751	0	0	0	0	3.75226e-41	6.53005e-43	0.044513	0.024721	0.0666465
ABHD17AP3	0	0	0	0	0.0546171	0	0.0526666	0	0.035903	0	0	0	0	0	0	0	0.0613809	0	0	0	0	0.056814	0	0	0	0	0	1.1052e-24	0	0	0	0	0	0	0	0	0	0.039552	0.0424656	0	0	0	0	0	0	0	0	2.89851e-10	0.576928
ABHD17AP5	0	0.0745866	0	0	0	0	0	0	0	0	0	0	0	0	0	0	0	0	0	0	0	0	0	0	0	0	0.132879	0	0	0	0	0	0	0	0	0	0	0	0	0	0	0	0	0	0	0	0	0	1
ABHD17AP6	0	0	0	0	0	0	0	0	0	0	0	0	0	0	0	0	0	0	0	0	0	0	0	0	0	0	0	0	0	0	0	0	0	0	0	0	0	2.35106e-19	4.81803e-20	0	0	0	0	0	0	0	0	0	0
ABHD17B	7.40453	6.98994	6.9405	5.88235	7.44449	6.35914	7.40682	7.42983	6.7204	6.7038	6.41972	7.238	7.56971	7.97888	7.89542	5.9992	7.68893	5.90988	6.5354	6.45494	6.89266	7.57531	7.71144	6.08804	7.21489	7.74223	5.92555	6.81652	7.10156	6.61456	6.11667	6.88156	5.32983	7.12439	6.62749	6.36405	6.83958	6.72009	7.50436	6.87169	5.69101	6.01616	5.55401	7.38337	5.29099	6.95299	6.94569	6.32148	0.552915
ABHD17C	2.44326	2.76048	2.05284	2.68987	2.16057	2.42104	3.10388	2.78499	2.90986	2.61922	2.52749	2.96283	2.83695	2.965	2.50825	2.34658	2.61689	1.98904	3.04054	2.81939	2.69007	2.40437	2.56456	2.52045	2.62062	2.46395	2.25808	2.42327	2.32765	2.88394	3.01729	2.96478	2.59165	3.1015	2.44182	2.65762	2.17173	2.66077	2.27928	2.32358	2.67125	2.21727	2.80362	3.27397	2.69783	2.92589	3.14358	2.92317	7.99411e-05
ABHD2	45.8341	46.3157	45.0034	45.5043	50.5499	50.0048	50.9815	52.8649	52.0079	50.3309	51.637	49.6798	47.1949	47.9513	50.6024	49.1359	50.3071	48.7438	52.5613	51.6218	52.9538	52.4582	53.3188	51.5259	48.6023	51.4628	39.2505	48.5558	50.7652	52.6428	52.5931	54.774	46.0372	51.7229	49.2636	44.3465	49.8564	49.1267	50.2618	47.7595	48.3738	47.3145	48.3329	56.1635	50.6466	53.5415	52.6706	52.7889	0.0167163
ABHD3	1.07079	1.13153	1.31183	0.888752	1.46981	0.96971	1.08352	1.29289	0.877333	1.21759	1.38535	0.946668	1.00594	1.45335	1.33159	1.00254	0.943109	0.964984	1.07739	1.22493	1.29238	1.15405	1.21504	1.06231	1.29939	1.08843	1.13609	1.40659	1.49612	0.984776	1.59071	1.37296	1.57885	0.994095	0.86936	1.20632	1.21154	1.49073	1.3981	0.995783	1.07433	1.05511	1.41156	1.44821	0.896475	1.27586	1.4305	1.13571	0.143639
ABHD4	12.4914	12.8275	15.2249	16.717	12.2338	12.2497	11.8726	13.1374	12.4719	12.2226	13.7349	12.7537	15.5194	13.8402	16.6829	15.2324	14.6879	15.7941	12.2741	12.7269	14.1425	14.2168	13.3122	14.7289	14.337	18.3403	17.1716	15.816	15.48	15.7702	16.0695	15.4877	17.0554	16.2261	15.2046	12.7524	16.7856	17.5399	15.574	18.3684	18.4032	19.4131	15.0925	14.5295	17.8937	14.5577	16.7519	15.5588	0.0304656
ABHD5	4.66354	4.83851	5.28789	4.64852	5.36892	5.06702	5.51246	5.49477	5.2414	4.79498	5.15438	5.0699	5.14276	5.26082	5.37968	5.25137	5.10444	4.38495	4.89371	5.28039	4.83626	5.35597	5.7274	5.59446	4.534	5.36644	3.92753	5.23979	5.49791	5.0577	6.01556	5.00574	4.21462	4.66336	4.71994	4.05701	5.00274	4.68393	4.83364	4.53357	4.55738	4.35682	3.82103	5.18594	4.59917	5.01198	5.35743	4.86756	0.561311
ABHD6	5.94924	6.14837	6.31493	5.46759	5.897	5.92009	5.33916	5.78072	5.88135	5.96591	6.42511	6.26062	5.68156	6.46351	7.04943	6.52142	7.36988	6.38409	5.18431	6.28797	5.56811	6.33556	6.33755	6.98591	6.87743	7.15391	6.4603	6.34208	6.66196	7.3309	5.82482	5.96683	5.44189	5.7504	6.41888	5.35768	6.37591	7.11629	6.80311	6.35501	6.68453	6.24363	5.38042	5.95841	5.84936	6.51417	6.81916	6.35757	0.0181644
ABHD8	8.68267	10.7002	10.4034	10.3842	8.90656	7.37909	8.10167	7.99864	7.70734	8.50809	9.36518	7.58283	8.23308	8.76268	8.67138	10.2881	10.0422	10.2632	8.32465	9.52017	8.40421	9.14887	9.10831	10.25	9.41242	11.3611	11.2221	10.3504	9.36896	9.6113	8.98327	7.78516	9.35738	8.69727	8.53969	6.36258	8.66332	10.3381	9.30826	9.01901	11.3079	11.3054	9.66724	7.65269	8.53322	10.0454	8.44528	9.3395	0.00132044
ABI1	3.83807	3.49877	3.28364	4.10904	3.1318	4.12744	3.40688	3.86912	3.896	3.64867	4.01588	3.61903	4.04355	4.11449	4.42236	3.18605	3.64108	3.16092	3.63983	3.80144	3.76024	3.56841	4.06577	3.60211	3.87682	4.43709	2.69593	3.73745	3.98602	4.27209	3.31219	3.92123	3.00805	3.74294	3.57172	3.74174	4.28907	4.32336	4.36839	3.80536	3.90277	3.66797	2.81277	3.93188	3.17096	3.71468	3.63457	3.65445	0.486802
ABI2	1.77298	1.70207	1.71252	1.6329	1.98239	1.7693	1.47255	1.56308	1.59523	1.69162	1.73995	1.66349	1.77795	1.93772	1.66453	1.57874	1.81839	1.53357	1.63189	1.60465	1.67318	1.72482	1.56793	1.74849	1.67595	1.76247	1.38603	1.63054	1.86037	1.84336	1.51664	1.5982	1.38088	1.65174	1.65734	1.47219	1.71842	1.69339	1.84016	1.80321	1.68557	1.64092	1.33148	1.60062	1.49407	1.625	1.6201	1.68232	0.00259116
ABI3	0	0	0	0	0	0	0.0243819	0	0	0	0	0	0	0	0	0.0247529	0	0	0.0212808	0.0239291	0	0	0	0.027369	0	0	0.0469679	0	0	0	0	0.0558939	0	0	0	0.0202307	0.0234101	0	0.0195699	0.0817011	0	0	0	0.0209306	0	0.0165553	0	0.0164141	0.924239
ABI3BP	0	0	0	0	0	0.0142836	0	0	0	0.00896743	0	0	0.00571522	0.00375326	0	0	0	0	0	0	0.00535401	0	0.00661953	0.006123	0.00453309	0	0	0	0	0.00584552	0	0	0	0.016137	0	0	0.0104746	0.0122663	0.0218909	0	0	0.00711223	0.00935639	0.00936521	0.008103	0	0	0	0.728181
ABL1	25.5494	26.6797	28.5382	32.3976	26.8405	26.7714	26.5444	26.9827	27.1534	26.603	26.3448	26.786	24.6026	26.0707	28.2707	31.7823	31.292	31.8551	27.432	28.2708	27.843	27.9755	29.9199	30.5355	26.5468	30.9316	31.3562	29.4997	28.131	29.2229	26.7819	28.3773	29.7552	29.0172	25.4348	21.3917	27.0437	28.9724	27.1643	30.1606	30.5195	33.2535	31.3575	28.8317	29.453	29.5627	27.7368	28.9375	0.00310251
ABL2	4.13178	4.19856	4.09196	4.0225	4.1564	4.18125	4.02465	4.31398	4.21418	4.13991	3.96364	4.13806	4.31626	4.39165	4.42195	3.83828	4.25363	4.00085	4.29338	4.00754	4.49568	4.44878	4.51133	4.13238	4.33564	4.63319	4.10701	4.20314	4.16028	4.70992	4.10106	4.33875	3.94707	4.39639	4.25491	3.8304	4.56683	3.94116	4.90532	4.2633	4.32697	4.46431	3.82748	4.38558	4.2877	4.63431	4.32768	4.3059	0.935969
ABLIM1	0.402927	0.347001	0.356426	0.47172	0.587595	0.413023	0.454983	0.541755	0.454101	0.513615	0.497859	0.426329	0.552987	0.521772	0.43082	0.363367	0.494915	0.49698	0.434178	0.386996	0.541854	0.562798	0.603675	0.435819	0.378109	0.445491	0.455757	0.582189	0.555614	0.513585	0.376665	0.45893	0.391491	0.421747	0.44327	0.387586	0.366954	0.441089	0.41388	0.413336	0.459601	0.616968	0.38501	0.468697	0.486634	0.556082	0.573861	0.490079	0.277097
ABLIM2	4.23416	4.26936	4.54558	5.37096	4.61146	4.35572	5.72284	5.71457	5.68657	5.15174	5.33634	5.19377	4.39856	4.25114	4.38799	5.73958	5.12347	5.592	5.66902	6.72432	5.90873	5.52197	5.88755	6.17946	4.44324	5.05445	6.19871	5.26334	5.41037	5.85698	6.51877	6.59746	8.58274	6.85409	6.44145	4.79778	5.01943	5.15067	4.49007	6.14892	5.78482	6.26122	6.40267	6.3917	7.08932	6.56824	6.38811	6.43223	0.00643675
ABLIM3	1.14103	1.19581	1.24726	1.50566	1.18003	1.32555	0.672177	1.08418	0.976945	0.968619	0.890588	1.06224	1.29553	1.26191	1.34278	1.72708	1.37336	1.32768	0.927105	0.993613	0.912271	0.975765	1.07755	1.00604	1.42065	1.74957	1.69449	1.4054	1.28951	1.39621	0.8944	1.02094	1.02764	1.25204	1.03009	0.950214	1.46607	1.43692	1.38543	1.61283	1.45987	1.32006	0.882524	0.897604	1.04783	1.05932	1.03661	1.15643	1.13308e-10
ABO	0.0988912	0.0149633	3.27575e-06	0.0232304	0.116769	0.0492975	0.0661025	0.101509	1.90334e-06	0.0394975	0.0198027	0.0711023	0.0175304	0.0932865	0.0122284	0.0459262	0.0182875	0.0151231	0.0576949	0.0370729	0.0463462	1.72414e-06	0.0177776	2.69114e-06	0.0693929	0.0735865	0.0282196	0.0670205	0.0269143	2.14099e-06	0.0588606	0.0721467	0.0164711	0.11175	0.0230245	0.0786058	0.063427	0.0189146	0.0682173	0.168771	0.107223	5.20987e-07	0.023333	0.0567457	0.042085	0.0705334	0.0614255	0.0762893	0.693093
ABR	10.1426	10.3849	10.7193	13.0948	11.2404	10.4659	9.67092	10.2339	10.19	10.9509	11.199	11.0517	10.3577	10.4583	11.2636	12.9488	12.0162	12.6775	9.82463	10.4248	9.79351	11.2436	11.5188	12.4516	11.012	13.4535	12.9549	14.1079	13.1993	13.4111	11.3116	11.3683	12.1044	12.512	11.832	9.29309	12.1433	12.892	12.1421	15.1151	14.6051	15.3835	12.2899	10.699	11.9427	12.5185	12.0512	12.3981	1.98319e-05
ABRA	0	0	0	0	0	0	0	0	0	0.0178665	0	0	0	0	0	0	0	0	0	0	0	0	0	0	0	0	0	0	0	0	0	0	0	0	0.019135	0.0180351	0.0208694	0	0	0	0	0	0	0	0	0	0	0	0.230923
ABRACL	9.24547	9.00225	8.72752	7.57581	10.1811	9.93103	11.3277	11.2648	11.3079	10.0906	10.5139	10.5834	11.5549	10.4038	8.97179	9.06832	8.72376	9.08995	14.0681	11.9499	12.5879	11.7352	14.2311	10.3628	9.08197	8.27476	8.17085	8.35725	8.52455	9.30496	11.3997	12.2023	10.6184	9.66953	9.62086	10.1029	8.81594	9.46358	10.6141	9.14108	8.4583	6.63664	10.357	12.8942	13.1208	10.7071	12.6485	9.87671	1.00192e-07
ABT1	5.22942	5.02424	5.11605	5.89971	5.52734	5.59772	5.09859	5.22602	4.42731	4.88948	4.81965	5.1654	5.28644	5.46332	5.6576	5.41882	4.6733	4.91401	5.14543	4.48266	5.05659	5.01311	4.7372	5.15688	5.164	6.8253	5.16659	5.34678	5.08289	5.37851	5.00864	5.11359	4.63164	5.53845	4.39504	3.96611	5.53281	5.57349	5.45645	5.36867	5.08078	6.57864	4.60051	5.19755	4.73374	4.90443	4.8952	4.66595	0.000728877
ABT1P1	0	0	0	0	0	0	0	0	0	0	0	0	0	0	0	0.0740478	0	0	0	0	0	0	0	0.0818737	0	0	0	0	0	0	0	0	0	0	0	0	0	0	0	0	0	0	0	0	0	0	0.0884566	0	0.897318
ABTB1	0.918418	1.15599	1.30296	1.63938	1.02271	1.45238	1.31363	1.33564	1.39716	1.28774	1.23624	1.61189	0.988942	1.09804	1.24211	1.6201	1.37221	1.57555	1.15504	1.41338	1.35623	1.36459	1.23989	1.2998	1.66582	1.61354	1.64951	1.55638	1.482	1.66843	1.35653	1.56147	1.74808	1.66961	1.4991	1.18686	1.50418	1.1962	1.24181	1.60857	1.81176	2.09342	1.63569	1.64558	1.61894	1.60552	1.56952	1.48701	0.0867688
ABTB2	0.71559	0.741751	0.954271	0.557337	0.583164	0.66216	0.614112	0.75672	0.573588	0.75224	0.75066	0.619561	0.731756	0.853396	0.811846	0.635682	0.771859	0.823988	0.935378	0.945422	0.89825	0.688451	0.759863	0.797483	0.770529	0.827214	0.90464	0.623116	0.607187	0.580685	0.550157	0.72691	0.756076	0.819323	0.667841	0.529537	0.624321	0.821371	0.927833	0.537993	0.680338	0.596615	0.805522	0.609879	1.01959	0.874846	0.627948	0.616086	0.0184904
AC000032.2	0	0	0	0	0	0	0	0	0	0	0	0	0	0	0	0.123815	0	0	0	0	0	0	0	0	0	0	0	0	0	0	0	0	0	0	0	0	0	0	0	0	0.156606	0	0	0	0	0	0	0	0.0191678
AC000041.8	1.9606e-12	0	1.77965e-42	0	0	0	7.60625e-42	0	3.23937e-22	0	0	1.13996e-41	0	0	0	0	0	0	4.7794e-28	0	1.26117e-44	0	3.41041e-40	0	0	0	1.15564e-38	6.18963e-27	0	3.37082e-41	0	0	4.40252e-38	0	3.41853e-36	2.23227e-42	3.25597e-40	0	0	0	0	0	0	0	0	0	1.63798e-38	1.09299e-38	0
AC000068.10	0.151689	0.286392	1.06722	0	0.134139	0.681764	0.781068	0.107642	0.442927	0.321015	0.308175	0.163366	0	0.268717	0.35107	0.132159	0.303435	1.25465	0.113621	0.383281	0.383324	1.12343	0.315953	0.584507	0.432732	0	1.00307	0.612403	0.401891	0.558019	0.915027	0	0	0	0.458409	0.432057	0.12499	0.195159	0.313459	0.290809	0.66864	0.169735	0	0	0.19338	0.176782	0.315752	0.262911	0.338806
AC000068.5	0.732044	0.722467	0.780357	0.687292	0.882743	0.934703	0.799567	0.897275	1.06877	1.0328	0.991491	0.788393	0.987352	0.74665	0.744441	0.956689	0.798742	1.18345	0.623099	0.560513	0.89692	0.985751	1.07427	0.769309	0.783128	0.913217	0.605095	0.644819	0.940364	0.795649	0.869792	0.741912	0.796898	0.929265	0.854735	0.876682	0.575775	1.00604	1.07725	0.956881	0.733368	0.968064	1.17556	0.735417	0.67872	1.02765	0.96969	0.730518	0.944919
AC000068.9	0.817062	0.154263	0.958085	0.519276	0	0.55084	0.701193	0.231922	0.286295	0	0.885312	0.527973	0.587745	0.385979	0.630337	0.711864	0.817214	0.540646	0.489607	0.275268	0.550598	0.151282	0.510557	0.7871	0.582719	0.498313	0	0.263892	0.43295	0.300572	1.31432	0	0	0.414875	0.617296	0.58181	0	0.210241	0.675368	0	0	0.365705	0	0.361164	0.41665	0.476111	0.170077	0.47205	0.639796
AC000078.5	0	0	0	0	0	0	0	0	0	0	0	0	0	0	0	0	0	0	0	0	0	0	0	0	0	0	0	0	0	0	0	0	0	0	0	0.0728542	0.0843039	0	0	0	0	0	0	0	0	0	0	0	0.595466
AC000081.2	0	0	0.27549	0	0.207757	0.263983	0	0	0.411609	0	0.159103	0	0	0.138732	0.181248	0	0	0	0.351956	0	0.1979	0	0	0	0	0	0.388395	0.1897	0.207486	0	0	0.154069	0	0	0.177499	0.167295	0	0	0	0.450411	0	0.262889	0.34584	0.173083	0	0	0	0.135734	0.448348
AC000089.3	0.0880353	0.722333	0.102148	0.415415	2.88447e-28	0.293879	0.752081	0.563116	0.409254	0.529681	0.413135	0.577872	0.335212	0.108772	0.203031	0.572567	0.114052	0.216211	0.218726	0.160461	0.309452	5.74968e-28	0.192004	0.629606	0.146905	0.708477	0.864069	0.633285	0.532321	0.480689	0.441217	0.432069	0.391174	0.539924	0.329198	0.167144	0.39511	0.363796	0.240556	0.336902	0	0.389968	0.549316	0.34076	0.250791	0.306134	0.319735	0.606753	0.423648
AC000095.9	3.35313	2.48709	3.27656	2.66382	3.03577	3.40882	2.19247	2.54942	3.35692	2.92855	3.18988	2.8374	2.58433	3.20575	3.20275	3.47787	2.87465	3.23568	3.22922	3.36212	3.49699	3.17814	3.8247	2.76872	2.56223	2.59685	5.01536	3.73888	3.10231	3.67118	3.45142	2.72247	4.06302	3.44574	3.13648	2.04659	3.48656	3.59503	2.58466	3.13767	3.07927	3.48403	4.81841	2.99964	4.07116	3.86129	3.15752	3.59774	0.925697
AC000110.1	0	0	0	0	0	0	0	0	0	0	0	0	0	0	0	0	0	0	0	0	0	0	0	0	0	0	0	0	0.105519	0	0	0	0	0	0	0	0	0	0	0	0	0	0	0	0	0	0	0.0690292	0.360578
AC000120.7	0.31954	0.237978	0.315972	0.0697706	0.258057	0.317012	0.250281	0.282595	0.267621	0.248503	0.272935	0.166176	0.337037	0.155265	0.342659	0.50959	0.263524	0.0440975	0.25841	0.29954	0.230571	0.3237	0.0500268	0.140727	0.313179	0	0.0725948	0.30839	0.47423	0.23325	0.296746	0.13497	3.94036e-14	0.129192	0.499685	0.303023	0.275552	0.476272	0.331413	0.384359	0.299541	0.366475	0.223797	0.279815	0.0559816	0.2179	0.282593	0.18781	0.113755
AC000124.1	0	0	0	0	0	0	0	0	0	0	0	0	0	0	0	0	0	0	0	0	0	0	0	0	0	0	0	0	0	0	0	0	0	0	0	0	0	0	0	0	0.0803486	0	0	0	0	0	0	0	0.10561
AC000367.1	0	0	0	0	0	0	0	0	0	0	0.0267574	0	0	0	0	0	0	0	0	0	0	0	0	0	0	0	0	0	0	0	0	0	0	0	0	0	0	0	0	0	0	0	0	0	0	0	0	0	0.423585
AC002055.4	0.59459	0.650072	0.372893	0.188607	0.66161	0.3431	0.438965	0.350754	0.471466	0.39945	0.587854	0.734933	0.605069	0.448691	0.612733	0.299903	0.572312	0.540053	0.394208	0.653879	0.45948	0.317946	0.477601	0.592677	0.731656	0.618747	0.122336	0.510671	0.54495	0.618507	0.258803	0.546765	0.280491	0.598933	0.520369	0.403138	0.555039	0.517663	0.665341	0.578843	0.337849	0.391071	0.120944	0.359507	0.579724	0.414528	0.393837	0.367429	0.720298
AC002056.3	2.91584e-25	0.133449	4.92398e-31	1.18708e-09	1.50603e-39	0	0	0.0767321	0.129578	0.211661	0.146296	0.148363	0.246418	0.165608	0.116215	2.36418e-15	0.159263	0.156623	0.563581	0.0788752	0.155164	1.14503e-24	1.30055e-23	0.541604	0.132022	3.05704e-31	6.17365e-06	0	0.113568	0.130561	1.21211e-07	0.156481	0.432594	1.87612e-09	0.317423	0.0664252	2.18769e-15	0.160049	0.163141	0.512417	0.00075812	0.176092	0.178592	0.237474	0.119993	0.156274	0.247835	0	0.235848
AC002059.10	0.292567	0.828555	0.686126	0.232422	0.517432	0	1.00431	0	0.51257	0.206382	0.49532	0.157543	0.394602	0.60466	0.338558	0.382347	0	0.604968	0.766999	0.492828	0.492883	0.135424	0.304693	0.563676	0.521637	0	0	0	0.387567	0.269066	0.147069	0.383719	0.875836	0.371387	0.442072	0.104165	0	0.658712	0.40305	0	0.161203	0.163686	0.430668	0.431074	0.186488	0.170482	0.152249	0.253541	0.0937506
AC002064.5	0.190388	0.0898638	0.111624	0	0.0841797	0	0.163388	0.202655	0	0.134303	0	0.102521	0	0.168636	0	0	0.0952115	0	0.213911	0	0	0.0881275	0	0	0	0.387048	0	0.153727	0	0	0.0957054	0	0	0	0	0	0.156877	0	0	0	0	0	0	0.0701305	0	0.0554705	0	0	0.511992
AC002066.1	0	0	0	0	0	0	0	0	0	0	0	0	0	0	0	0.0500298	0	0	0	0	0	0	0.0599087	0	0	0	0	0	0	0	0	0	0	0	0	0	0	0	0	0	0	0	0	0.0847578	0	0	0	0	0.750951
AC002069.5	0	0	0	0	0	0	0	0	0	0	0	0	0	0	0	0	0	0	0.0351011	0	0	0	0	0	0	0	0	0	0	0	0	0	0	0	0	0	0	0	0	0	0	0	0	0	0	0	0	0	0.423585
AC002075.3	0	0	0	0	0	0	0	0	0	0	0	0	0	0	0	0	0	0	0	0	0	0	0	0	0	0	0	0	0	0.0949292	0	0	0	0	0.155968	0	0	0	0	0.0989438	0	0	0	0	0	0.120295	0	0	0.69898
AC002075.4	0	0	0	0	0	0	0	0	0.161704	0	0	0	8.66558e-35	0	0	0	0	0	0	0	0	0	0	0	0	0	0	0	0	0	0	0	0	0	0	0	0	0	0	0	0	0	0	0	0	0	0	0	0.423585
AC002076.10	0	0	0.155257	0	0	0	0.113628	0.0939571	0	0.0934008	0	0	0	0	0.102146	0	0	0	0.0991756	0	0	0.122576	0	0	0	0	0	0	0	0	0.133116	0.260485	0.198185	0	0	0.0942819	0	0	0.0912024	0.126918	0	0	0	0.0975439	0	0.0771535	0	0	0.0368236
AC002115.9	0	0	0	0	0	0.276066	0	0	0	0	0	0	0	0	0	0	0	0	0	0	0	0	0	0	0	0	0	0	0.108492	0	0	0	0	0	0	0	0.101224	0	0	0	0	0	0	0	0	0.143169	0	0	0.13317
AC002116.7	0.759626	0.409768	1.14523	0.689676	0.767698	0.85353	0.651902	0.770068	0.887233	0.918611	1.10234	1.6362	0.487883	1.15344	1.08834	1.13455	0.325615	1.52587	1.05669	1.27959	0.548457	0.301388	0.791111	0	1.39309	0.551528	0.358797	1.22671	1.05421	0.499006	1.30921	0.569313	0.487294	0.551016	1.31178	0.463638	0.98359	1.11693	0.82224	0.936196	0.717515	1.33571	0.798712	0.559626	1.10675	0.885285	0.564719	0.752344	0.357185
AC002116.8	0.0791662	1.58998	0.0541197	0.14409	0.421111	9.23591e-05	0.116332	1.46393	1.08806	0.292488	1.03176	0.795163	0.744439	0.605989	1.93458	1.55561	0.739761	1.35877	0.68001	1.12228	1.45509	1.14597	0.0313038	0.0578153	0.0986204	2.14287	3.26286	1.44993	0.409991	0.0481153	0.00347382	0.383901	0.133866	0.556706	1.56649	1.80567	1.75121	0.129594	1.09437	0.743332	1.14826	0.566821	1.03676	1.10485	2.05252	1.48541	0.470168	0.760509	0.571428
AC002117.1	0.401018	0.283923	0.352674	0	0.17731	0.112648	0.516223	0.355714	0.234192	0.353608	0.339465	0.323915	0.270438	0.2368	0.232029	0.174693	0.200546	0.414612	0.525659	0.506636	0.422244	0.556875	0.522049	0.193156	0.214501	0.203812	0	0.1619	0.442696	0	0	0.723195	0.150062	0	0.227229	0.642499	0.330433	0.257969	0.276228	0	0	0	0.295156	0.517011	0.127809	0.233677	0.104343	0.173763	0.0021215
AC002128.4	0.195728	0.0923845	0	0	0	0.109962	0	0.0694466	0	0.207106	0.132548	0	0.0879968	0.0577886	0.150998	0.085264	0.195765	0.161891	0.0733037	0.082426	0.0824352	0.362398	0	0.282826	0.209387	0.0994761	0	0.158039	0	0.090003	0.19678	0.0641774	0	0	0	0.0696866	0	0.125909	0.0674105	0.0938092	0.107845	0.109506	0.144059	0.0720976	0.124761	0.171079	0.101855	0.11308	0.858883
AC002128.5	0.112908	0	0	0	0.199688	0.253731	0	0	0.131875	0	0	0	0.101524	0	0	0	0	0.0933883	0	0.0950967	0.0951073	0	0	0	0	0.114768	0	0	0	0	0	0	0	0	0	0	0	0.581056	0	0.10823	0	0	0	0	0	0	0	0	0.237086
AC002306.1	0	0	0	0	0	0	0	0	0	0	0	0	0	0	0	0	0	0	0	0	0	0	0	0	0	0	0	0	0	0	0.0748688	0	0	0	0	0	0	0	0	0	0	0	0	0	0	0	0	0	0.423585
AC002310.10	0.0965105	0	0	0	0	0	0	0	0	0	0	0	0	0	0.0744547	0	0	1.93006e-13	0	0	0	0.0893464	0	0	0.0688302	0	0	0	0	0	0	0	1.10229e-12	0	0	0	0	0.0620837	0	0	0	0	0	0	0	0	0	0	0.647223
AC002310.12	0.420114	0.793182	0.313488	0.667499	0.574145	0.514961	0.393313	0.704653	0.468383	0.646597	0.724192	0.740376	0.583804	0.699125	0.530352	0.665498	0.458391	0.473842	0.686575	0.514678	0.611248	0.565714	0.437527	0.4415	0.572003	0.659962	0.568242	0.431732	0.505938	0.386368	0.422371	0.726326	0.743166	0.387853	1.06761	0.543914	1.0385	0.687916	0.81553	0.695585	0.631311	0.726506	0.674643	0.590869	0.48689	0.600885	0.874496	0.706086	0.344957
AC002310.13	4.90409e-13	1.15071e-10	4.13335e-10	3.05267e-13	4.26021e-10	1.33805e-11	4.01502e-18	1.91627e-14	9.70967e-13	2.08951e-17	2.43111e-22	3.12829e-39	2.76794e-22	0.050391	4.95499e-08	1.44173e-18	0.214268	7.27115e-30	9.62422e-19	2.22035e-16	1.91731e-13	0.011121	1.21198e-27	6.83666e-13	1.55771e-10	1.23629e-26	0.325436	1.64467e-11	1.92561e-23	0.00291553	2.47666e-12	2.47835e-17	1.57985e-10	4.95735e-09	9.34049e-15	0.0183002	1.28759e-11	1.1063e-10	1.77441e-14	4.16159e-08	8.98671e-18	6.94716e-06	9.55723e-12	0.000392011	0.455943	9.79568e-10	5.47539e-39	5.00652e-07	0.944545
AC002310.7	0.545702	0.309088	0.511911	0.231211	0.38605	0.367897	0.218547	0.180713	0.254949	0.30796	0.271006	0.313444	0.359833	0.451131	0.589388	0.285265	0.254708	0.361088	0.327	0.306412	0.122578	0.269437	0.075776	0.350461	0.259459	0.406773	0.781852	0.411248	0.417676	0.301121	0.512059	0.214717	0.326726	0.230907	0.247369	0.259054	0.26979	0.327639	0.250593	0.348728	0.440996	0.366373	0.267764	0.348422	0.41741	0.360385	0.302911	0.336293	0.103056
AC002365.1	0	0.102601	0	0.518063	0.0961117	0	0	0.154254	0	0	0	0.117053	0.0977286	0	0	0	0.108707	0.0898971	0.0814105	0	0	0.100619	0	0	0	0	0	0	0.0959863	0.199913	0	0	0	0	0	0	0.0895565	0	0	0.104184	0	0	0	0	0	0	0	0.125586	0.0121487
AC002366.3	0	0	0	0	0	0	0	0	0	0	0	0.0631497	0	0	0.0452359	0	0	0	0	0	0	0	0	0	0	0	0	0	0	0	0	0	0	0	0	0	0	0	0	0	0	0	0	0	0	0.0683359	0	0	0.299626
AC002368.4	0.179838	0	0.210878	0	0	0	0	0	0	0	0	0	0	0	0	0	0.179871	0	0	0	0	0	0.187292	0	0.256517	0	0	0	0	0.165392	0.180804	0	0	0	0.135869	0	0	0.115687	0	0	0	0	0.264728	0	0	0	0	0	0.908989
AC002398.11	0.0342045	0.0322893	0	0	0	0	0.0293539	0.0242723	0	0	0.046327	0.0368374	0	0.0403954	0.0527753	0	0.0342108	0.0848735	0.0256204	0.0288087	0.0288119	0.0316654	0	0.0329502	0.0243942	0	0.113091	0.0276182	0.0302075	0.0943708	0.0343883	0	0	0.0434196	0.0516834	0	0.028184	0	0	0.0327872	0	0	0	0.0251988	0	0	0	0.0197613	0.511195
AC002398.12	0.317169	0	0	0.503934	0.280472	0.118792	0.18146	0.0750233	0.123483	0.0745791	0.143193	0	0	0.187288	0	0.184222	0.105742	0	0.0791902	0.267135	0	0.19575	0.22021	0	0	0.214929	0.349555	0.341461	0.280106	0.0972305	0	0.0693311	0	0.134206	0.239623	0.150565	0.174228	0	0.291295	0.202685	0.116506	0.2366	0.622512	0.0778873	0.53912	0.308029	0.220069	0.122161	0.39179
AC002398.5	0	0	0	0	0	0	0.0240683	0	0.0163783	0.0395677	0	0.0302043	0	0	0	0	0.0280507	0	0	0	0	0	0	0	0.0200017	0	0	0	0	0.0257927	0	0	0	0	0	0.039941	0	0.0180412	0	0.0268834	0	0	0	0	0	0	0	0.016203	0.961116
AC002398.9	0.109504	0.6804	0.953831	2.24646	0.691534	0.457248	0.663215	0.570119	1.1393	0.546268	1.02355	1.47615	0.266356	0.891777	0.106186	2.83076	1.33741	3.38265	0.647642	0.338271	0.710726	1.11619	0.772765	1.00659	0.0203844	0.727851	2.66409	0.967363	0.166574	0.427373	2.16378	0.35781	2.73489	0.0241161	1.47535	1.63649	2.16482	0.0889192	0.968509	1.61805	0.951818	2.54437	0.192762	0.00519026	1.41698	2.51046	1.05902	1.34159	0.156525
AC002429.4	0	0	0	0	0	0	0	0	0	0	0	0	0	0	0	0.410765	0	0	0	0	0	0	0	0	0	0	0	0	0	0	0	0	0	0	0	0.33572	0	0	0	0	0	0	0	0	0	0	0	0	0.457537
AC002451.1	6.22698	5.96073	6.41462	6.51878	7.95098	7.12753	7.24176	6.83469	7.47694	8.16949	6.62101	7.05102	5.49448	5.67018	5.47736	5.75482	5.9371	5.5596	6.713	5.78385	7.79435	7.03083	6.33356	6.02666	5.54089	3.93379	5.29143	6.20268	6.06467	5.19157	6.20193	6.98399	5.70563	5.7253	7.80424	5.73944	4.98708	4.41752	5.67223	6.66628	4.97019	5.11187	6.59634	6.19526	6.26912	6.7823	6.32952	6.57315	0.0332822
AC002451.3	0.535203	0.757854	0.86292	1.27554	0.828238	0.601364	1.09085	0.996954	0.625109	1.08544	0.634276	0.5764	0.721861	0.790092	0.722561	0.75773	1.0706	0.664015	0.801772	1.07059	0.676237	0.681277	0.975426	0.837812	0.715689	0.408014	0.552987	1.02635	0.531744	0.553739	0.739859	1.22842	0.901238	0.594469	0.606524	0.476381	1.04737	1.03286	0.783396	0.961927	1.10585	0.973169	1.08328	0.788581	1.44989	0.779671	0.905175	1.00493	0.963095
AC002454.1	0	0.0987559	0	0.166215	0.185019	0	0	0	0.0610934	0	0.14169	0	0.282197	0.123548	0.242117	0	0	0	0.156718	0.0881106	0	0	0.217899	0	0	0.106337	0	0.0844693	0	0.0962101	0.105176	0.0686035	0	0.132797	0	0.0744926	0	0.134592	0	0	0.115283	0	0	0	0.266731	0.182878	0.10888	0.0604394	0.603794
AC002456.2	0	0	0	0	0	0	0	0	0	0	0	0	0	0	0	0	0	0	0	0	0	0	0	0	0	0	0.187262	0	0.100038	0	0	0	0	0	0	0	0	0	0	0	0	0	0	0	0	0	0	0	0.440554
AC002463.3	0	0	0	0.0933211	0	0	0	0	0	0	0	0	0	0	0	0	0	0	0	0	0	0	0	0	0	0	0	0	0	0	0	0	0	0	0	0	0	0	0	0	0	0	0	0	0	0	0	0	0.10561
AC002467.7	0.85094	0.803295	0.997811	1.12668	1.12873	0.478066	0.669411	0.754808	0.496943	0.600271	0.960438	0.458221	0.446333	0.711845	0.820591	0.864944	0.922023	1.17305	0.6905	0.836155	0.776516	1.11601	1.03391	0.54649	0.505734	1.00912	0.234458	0.687086	1.002	1.2391	0.926806	0.697538	1.48598	0.720129	0.803614	0.403956	0.17529	1.27726	1.22113	0.679736	0.78144	0.952172	1.46138	0.679139	0.452006	0.743778	0.516626	0.532592	0.143317
AC002472.11	0	0	0.145329	0	0	0	0	0	0	0	0	0	0	0	0	0	0	0	0	0.104387	0	0	0	0	0	0	0	0	0	0	0	0	0	0	0	0	0.102123	0.0797274	0	0	0	0	0	0.0913066	0	0	0	0	0.477387
AC002472.13	0.0137464	0.0118856	0	0.0200046	0.0111338	0.014147	0.0108051	0.00893457	0	0.026645	0.00852644	0.0135598	0.0113211	0.0148695	0.0194265	0	0	0	0.0188616	0	0.0155952	0.011656	0	0	0.0257248	0.012798	0	0.0101662	0	0.0231392	3.96494e-08	0.00825668	0	0.0159827	0	0	0.0414979	0.0323974	0.0260179	0	0	0	0	0.0185513	0	0.00733668	0.0131041	0.0145482	0.661276
AC002480.2	0	0	0	0	0	0	0	0	0	0	0	0	0	0	0	0	0	0	0	0	0	0	0	0.025933	0	0	0	0	0	0	0	0	0	0	0	0	0	0	0	0	0	0	0	0	0	0.0156867	0	0	0.264064
AC002480.3	0	0	0	0	0	0	0	0	0	0	0	0	0	0	0	0	0	0	0	0	0	0	0	0	0	0	0.0474314	0	0	0	0	0	0	0	0	0	0	0	0	0	0	0	0	0	0	0	0	0	1
AC002480.5	0	0	0	0	0	0	0	0	0	0	0	0	0	0	0	0	0	0	0	0	0	0	0	0	0	0	0	0	0	0	0	0	0	0	0	0	0	0	0	0	0	0	0	0.040098	0	0	0	0	0.423585
AC002511.1	0	0	0	0	0	0	0	0	0	0	0.0115056	0	0	0	0	0.0148023	0	0.0140526	0	0	0	0	0	0	0	0	0	0.0137183	0	0	0	0	0	0	0	0	0	0	0	0	0	0	0.0250096	0	0	0	0.0353654	0	0.825904
AC002519.6	0	0	0	0	0	0	0	0	0	0	0	0	0	0	0	0	0	0.0395843	0	0	0	0	0	0	0	0	0	0	0	0	0	0	0	0	0	0	0	0	0	0	0	0	0	0	0	0	0	0.0276496	0.386468
AC002519.8	0.0249918	0.0235925	0	0.0397083	0	0.0280813	0	0.0177347	0.014595	0.0176297	0	0	0.0449439	0	0.0192804	0	0	0	0.0187197	0	0.0421034	0	0.0260277	0.0240753	0.0534716	0	0	0.0403589	0.0220714	0	0	0.0163892	0.0374081	0	0	0	0.0205929	0.0160768	0.0172148	0	0.0550814	0.0279649	0	0	0	0.029126	0	0.0433163	0.339909
AC002550.5	0	0	1.2816e-30	0	5.81352e-26	0	0	0.0359067	0	3.47278e-26	0	0.108989	7.49679e-05	0	0.107083	9.22216e-26	0.0506092	0.041852	0.037901	0.0852353	7.40437e-20	0.116316	0.052697	0	2.39282e-11	0.0514332	0	0	0	0.105763	0	0.0331824	0	0	0.0382285	0.0360309	7.06838e-26	0	0.0414417	0	0.144292	0	0	2.02378e-11	1.85309e-30	0.029485	0.0526634	0.038732	0.952647
AC002551.1	0.117867	0.222534	0.13821	0	0	0.132437	0.101152	0	0.0688333	0	0.15964	0.12694	0	0.1392	0.181861	0.102691	0.235777	0.0974898	0	0	0.198569	0.109117	0	0	0.0840612	0.119808	0	0	0.104093	0.108399	0.1185	0	0	0	0	0	0	0	0.162377	0	0.129888	0	0	0.173668	0	0	0	0.0680964	0.263696
AC002553.4	0	0	0	0	0	0	0	0	0	0	0	0	0	0	0	0	0	0	0	0	0	0	0	0	0	0	0	0	0	0	0	0	0	0	0	0	0	0	0	0	0	0	0	0.302386	0	0	0	0	0.423585
AC002984.2	0	0	0	0	0	0	0	0	0	0	0	0	0	0	0	0	0	0	0.116664	0	0	0	0	0	0	0	0	0	0	0	0	0	0	0	0	0	0	0	0	0	0	0	0	0	0	0	0	0	0.423585
AC002985.3	9.45407e-22	1.25064e-29	5.64345e-37	3.00963e-28	1.23827e-21	3.57324e-27	1.99921e-20	9.87637e-23	6.74317e-24	4.02272e-13	0.0948656	4.08034e-31	2.75595e-20	1.17778e-23	5.29937e-27	2.56626e-19	2.32244e-19	3.32605e-28	1.97709e-26	1.70361e-29	2.15479e-29	2.70484e-25	4.52751e-17	1.38158e-20	0.102932	6.61794e-22	1.5319e-17	3.77376e-23	2.34171e-27	8.29544e-31	1.50978e-37	1.99883e-25	5.38209e-17	8.29497e-26	2.20228e-21	7.77384e-36	2.94466e-27	4.12073e-28	1.65268e-28	2.43912e-19	2.54228e-24	1.57786e-22	5.04577e-20	3.25281e-19	2.0541e-25	4.67799e-20	3.74579e-21	6.45654e-28	0.582426
AC002994.1	0.00751088	0	0.252478	0	0.190279	0	0	2.85025e-13	2.38197e-05	2.67882e-13	0	0.115945	0	0.000204985	5.94367e-28	1.3396e-25	0.107678	0.0887542	0	3.38296e-13	0	0.166107	0.22424	8.78432e-07	0	4.08274e-13	0	0	0	0	4.03816e-13	0.0705999	0	5.09869e-13	0	0	0	0	2.76669e-13	0	0.118638	0	0	0.158625	0.137247	0.125467	0	0.124397	0.853025
AC003002.4	3.52912e-33	7.25215e-14	9.88658e-37	1.13112e-37	5.89928e-06	1.74401e-11	4.60186e-42	3.91526e-40	1.50562e-15	4.14258e-17	5.09101e-16	3.35676e-31	2.71077e-26	4.4772e-10	1.37422e-13	5.02079e-27	9.88772e-07	1.08176e-16	1.25754e-36	2.56988e-08	6.72303e-22	1.31996e-34	7.12347e-06	0.0117442	2.1523e-26	5.35942e-08	1.96246e-12	7.15023e-23	2.05588e-14	1.06209e-07	2.69802e-16	2.25563e-17	0	1.90042e-20	1.51467e-32	7.57411e-33	0.0120077	2.94629e-11	1.10829e-16	3.50955e-18	0	0	3.53127e-43	0	0.00506454	1.75176e-25	2.09363e-13	1.4058e-18	0.43468
AC003002.6	0.496274	0.559255	0.501335	1.04499	0.652191	0.688319	0.279471	0.523072	0.360152	0.584556	0.107803	0.588229	0.41935	0.362202	0.6537	0.25834	0.083959	0.834576	0.445486	0.650858	0.325978	0.534029	0.509927	0.267424	0.210506	0.474613	1.36657	0.399047	0.495283	0.56403	0.374802	0.268709	0.858401	0.514778	0.65237	0.187225	0.258324	0.334439	0.362771	0.468906	0.40928	0.898583	0.319195	0.372648	0.688275	0.507655	0.193686	0.180514	0.115912
AC003005.2	0.210172	0.099202	0	0	0	0	0.0901836	0	0.0613695	0	0.071165	0.113175	0.283472	0.372319	0.0810704	0.0915561	0.105105	0	0.0787132	0.0885087	0	0.194571	0	0.101232	0.0749461	0.106817	0	0.254553	0.0928061	0.0966448	0.211301	0	0	0	0.0793932	0	0.259768	0.1352	0.14477	0	0	0.117587	0.15469	0.0774181	0	0.0612347	0.109372	0.0607125	0.958363
AC003005.4	1.83973e-07	2.24749e-16	4.67011e-20	2.91357e-05	1.67535e-12	2.06034e-34	7.99554e-18	3.08118e-19	8.19621e-21	4.61856e-15	5.21432e-18	0.311218	8.31798e-09	8.54715e-18	4.54324e-16	0.168171	0.157854	2.59827e-18	1.06792e-14	0.0626354	3.52171e-27	0.000320885	8.38636e-22	6.30015e-28	0.00418038	5.65107e-14	2.30265e-12	3.24887e-11	0.11869	0.000327959	6.00235e-21	6.40526e-12	4.31566e-10	9.24441e-05	7.88586e-16	1.88243e-16	9.52434e-17	3.60248e-15	4.98243e-08	1.39645e-14	3.16121e-17	0.444234	0.314588	0.136331	9.15561e-14	0.252265	3.56313e-13	0.000612141	0.404045
AC003006.7	0.110364	1.0233e-05	3.51295e-08	1.54949	0.134132	0.152696	0.437377	3.04381e-07	0.427382	0.488779	0.207708	0.145503	0.613705	0.0100621	0.707692	1.11885	0.507951	0.641005	3.89891e-10	0.120269	0.434597	0.648058	0.272719	0.291059	0.19597	0.789563	0.974095	0.258662	1.4337e-05	0.131697	0.475607	0.369299	0.421427	0.400082	5.41742e-05	6.09712e-06	0.290375	0.398481	0.103696	0.878426	0.173988	0.201123	1.39616	0.00501094	0.173412	0.72729	0.320588	0.18352	0.257874
AC003029.1	1.54062e-14	1.14738e-12	3.6661e-20	0.000217912	4.56477e-14	1.13968e-14	9.14706e-22	1.59793e-07	1.43957e-19	9.191e-21	1.16446e-16	1.9819e-21	3.80538e-07	8.21608e-15	9.95607e-11	6.81364e-20	2.14175e-15	1.25679e-20	1.55764e-22	3.53467e-12	0.00223249	1.8349e-08	8.35002e-10	1.64469e-10	1.1779e-23	1.19101e-17	1.48065e-14	6.45757e-12	2.63274e-12	6.63755e-14	8.89641e-16	7.29354e-17	1.34488e-18	3.20958e-13	7.00456e-09	1.41166e-17	3.29332e-07	2.56674e-08	2.50445e-16	1.55876e-20	9.03942e-24	1.34023e-23	1.26634e-14	0.000152357	3.29408e-13	1.70496e-14	2.17962e-11	1.61399e-15	0.486075
AC003051.1	0.0167211	0	0	0.0265673	0.0295728	0.0375763	0	0.0118657	0	0.0117954	0	0.0540246	0.0150352	0.0296213	0.0128998	0	0.0167242	0	0	0	0	0.0309597	0.0348283	0.0322158	0.0238506	0.033993	0	0.040504	0	0.0461338	0.0168109	0.0109654	0	0.0212259	0.0252658	0.0119067	0.0275558	0.0215128	0.0806244	0.0160283	0.0552794	0	0.0492281	0	0	0.00974356	0.017403	0.0193209	0.261811
AC003075.4	0.0434207	0.0409895	0.050915	0	0	0	0	0	0.0760722	0	0.0294048	0.187052	0	0.0256399	0	0.113491	0.0868576	0.0359141	0.0325237	0.0365711	0	0	0.0904409	0	0	0.044136	0.287127	0	0.0766935	0	0.0873081	0.0284745	0.129986	0.110238	0	0	0	0.0837957	0	0.124865	0	0	0.127834	0.0319886	0	0	0.0451916	0.0501719	0.714479
AC003080.4	0	0	0	0	0.0804482	0	0.0780729	0.193672	0.0531282	0.12835	0.0616083	0	0	0.05372	0	0	0	0.0752464	0.0681428	0.0766229	0.306526	0.084221	0	0.087638	0	0	0	0	0	0	0.182926	0.0596591	0	0.115484	0	0	0	0	0	0	0	0.101797	0	0.0670217	0.115978	0.0530116	0.0946843	0	0.00952246
AC003084.2	0	0	0	0	0	0	0	0	0	0	0.108629	0	0	0	0	0	0	0	0	0	0	0	0	0	0	0	0	0	0	0	0	0	0	0	0	0	0	0	0	0	0	0	0	0	0	0	0	0	0.423585
AC003088.1	0	0	0	0	0.124654	0.316779	0	0	0	0	0	0	0	0	0	0	0	0	0	0	0	0	0	0	0	0	0	0.11382	0	0.129641	0	0	0	0	0	0	0.116152	0.0906799	0	0	0	0	0	0	0	0	0	0	0.00365719
AC003090.1	0.0235098	0.0443869	0	0	0	0.0264161	0	0	0.0137296	0.0165843	0	0.0506389	0	0.027765	0.0544112	0	0.0235142	0	0.0352194	0.0198011	0.0198033	0.0217646	0.0244842	0.0226477	0.0335338	0.0477941	0	0.0189828	0.0207625	0.0216213	0.0236361	0	0.0351898	0	0	0	0.0193717	0.0151235	0	0	0.0259076	0	0	0.01732	0	0.0273988	0.0244686	0	0.556136
AC003092.1	0	0	0	0	0	0	0	0	0	0	0	0.070628	0	0	0	0	0	0	0	0	0	0	0	0	0	0	0	0	0	0	0	0	0	0	0	0	0	0.0421866	0	0	0	0	0	0	0	0	0	0	0.489197
AC003092.2	0	0	0	0	0	0	0	0	0	0	0	0	0	0	0	0	0	0	0	0	0	0	0	0	0	0	0	0	0	0	0	0	0	0	0	0	0	0	0	0	0	0	0.230301	0	0	0	0	0	0.423585
AC003101.1	0.15202	0	0	0	0	0	0	0	0	0	0	0	0	0	0	0	0	0	0.113868	0	0	0	0	0	0	0	0	0	0	0	0	0	0	0	0	0	0	0	0	0	0	0	0	0	0	0	0	0	0.625791
AC003102.1	0	0.0546342	0.00656712	0	0	0.010477	0	0	0	0.00833094	0	0.0524412	0.0271033	0.000846013	2.2376e-17	0	0.0289427	5.35145e-06	0	0	0.0820325	0.00512978	0	0.111608	0.0347273	0.0494951	0.00917553	0.0212182	0.00823473	0.00857534	0.00410404	0	0	0	0.00704459	0.104019	0.0523155	0.0245214	1.34535e-17	0	0	0	0.00816042	0.0213185	0.0620759	8.57827e-05	0.0506789	0	0.132935
AC003102.3	0.54241	0.670527	0.620885	0.697654	0.468231	0.493373	0.509822	0.522372	0.603359	0.491949	0.507256	0.737156	0.638681	0.701592	0.567898	0.405063	0.555427	0.491365	0.483672	0.500353	0.543923	0.418455	0.457293	0.422991	0.442103	0.459453	0.704545	0.479676	0.501836	0.486962	0.467421	0.508146	0.521927	0.606572	0.507364	0.533374	0.617199	0.481847	0.507057	0.43328	0.398486	0.505781	0.627351	0.589885	0.510383	0.571932	0.470442	0.634205	0.183478
AC003104.1	0.233212	0.264185	0.38285	0.222324	0.206229	0.209633	0.320224	0.330985	0.163433	0.13161	0.221106	0.100466	0.335517	0.275423	0.251882	0.325097	0.279907	0.192894	0.174684	0.117854	0.117867	0.12954	0.0971514	0.044932	0.332649	0.142232	0.231323	0.225967	0.247152	0.171583	0.328252	0.244698	0.209445	0.0592085	0.211432	0.199278	0.0768653	0.270039	0.160641	0	0.205598	0.313147	0.343297	0.17181	0.237847	0.217432	0.291268	0.134736	0.415152
AC003665.1	0.248121	0.312304	0.258619	0.262818	0.219413	0.433678	0.212934	0.156509	0.225401	0.272268	0.336058	0.326602	0.148736	0.130236	0.255223	0.168136	0.275741	0.250831	0.185851	0.25542	0.255448	0.153135	0.373252	0.185906	0.255604	0.196162	0.227881	0.400687	0.146084	0.380317	0.332606	0.216951	0.0825314	0.0699928	0.187457	0.235574	0.272597	0.230551	0.17091	0.343547	0.273427	0.24679	0.32466	0.304656	0.210877	0.273101	0.34432	0.238916	0.118139
AC003682.16	0	0	0	0	0	0	0	0	0.088202	0	0	0	0	0	0.116517	0	0	0	0.113129	0	0	0	0.157293	0	0	0	0	0	0	0	0.151844	0	0	0	0.114106	0.107547	0	0.097157	0.104034	0	0	0	0	0	0	0.0880084	0.157192	0	0.025017
AC003682.17	0	0.0866713	0	0.729378	0	0	0	0	0.0536175	0.0647661	0	0.197758	0	0	0	0	0	0	0.137541	0.231986	0	0.0849967	0	0	0.0654792	0	0	0	0	0	0	0.240834	0.137426	0	0.0693646	0.130754	0	0.0590612	0	0	0	0	0.135151	0.067639	0.234092	0	0	0.0530435	0.713889
AC003956.1	0.196003	0	0	0.31142	0	0	0	0	0	0.138265	0	0	0.352482	0.231479	0	0	0	0	0	0	0	0.362907	0.204127	0	0	0	0	0	0	0.180259	0	0.128535	0	0	0	0	0	0	0.13501	0	0	0	0	0	0	0	0	0	0.861534
AC003958.2	0.0686276	0.0485888	0.140827	0.0272598	0.151718	0.096389	0.0588954	0.0608746	0.140273	0.133131	0.0464751	0.14782	0.107989	0.111442	0.0661799	0.0448438	0.137281	0.141908	0.0642556	0.072252	0.173424	0.0794166	0.125076	0.066111	0.146833	0.069758	0.198542	0.193945	0.121216	0.142009	0.137993	0.213772	0.154084	0.0871167	0.0777729	0.158821	0.0706851	0.220735	0.0945437	0.230244	0.170161	0.19198	0.176789	0.202235	0.109362	0.169958	0.0892831	0.0991224	0.320266
AC003986.5	0.0457255	0.0431652	0.0536176	0	0	0	0.0784822	0.0648957	0	0.0645114	0.0309656	0	0	0.0540017	0	0	0	0	0.03425	0	0.0385166	0.0423312	0	0.0880974	0	0	0.0755919	0.0369207	0	0	0.0919424	0.0299859	0	0	0.0345459	0	0.0753542	0.0294145	0	0	0	0.0511652	0.134619	0.0336865	0	0.0532895	0.0475904	0	0.013059
AC003986.6	0	0	0	0	0	0	0	0	0.0238161	0	0	0	0	0	0	0	0	0	0	0	0	0	0	0	0	0	0	0	0	0	0	0	0	0	0	0	0	0	0	0	0	0	0	0	0	0	0	0	0.423585
AC003986.7	1.00834	0.951881	0.591188	0.640841	0.535003	0.906391	0.865345	0.643986	0.588863	0.497913	0.955996	0.977361	0.634671	0.476338	0.388951	0.878515	0.907674	0.583812	0.528698	0.33971	0.424684	0.280047	0.63008	0.582818	0.503395	0.717464	0.833477	0.488506	0.623356	0.834609	0.202752	0.330625	0.452789	0.511999	0.609446	0.646213	0.664685	0.648649	0.625106	0.869904	0.666708	0.11283	1.03902	0.297142	0.257095	0.352542	0.419785	0.640815	0.115806
AC003988.1	0	0	0	0	0	0	0	0	0	0	0	0	0	0	0	0	0	0.0998512	0	0	0	0	0	0	0	0	0	0	0	0	0	0	0	0	0	0	0	0	0	0	0	0	0	0	0	0	0.125645	0.0697458	0.983896
AC003989.4	0	0	0	0	0	0	0	0	0	0	0	0	0	0	0	0	0	0	0	0	0	0	0	0	0	0	0	0	0	0	0	0.0809885	0	0	0	0	0	0	0	0	0	0	0	0	0	0	0	0	0.423585
AC003991.3	0.172899	0	0	0.0784888	0.021842	0.0832597	0.0635914	0.0701103	0.0721227	0.104543	0.0669077	0.0532023	0.0666284	0.0291705	0.0190551	0	0.0988178	0.0408594	0.0740043	0.0416069	0.0208058	0.0228664	0.0514472	0.0237941	0.052847	0.0753202	0	0.0997187	0.0436271	0.0681474	0.0993304	0.0809885	0.0739423	0.0313543	0.130626	0.0703527	0.0610569	0.0317781	0.0850684	0.0710294	0	0	0	0.0909834	0.0314884	0.10075	0.102829	0.0998908	0.271386
AC004004.2	0	0	0	0	0	0	0.239528	0	0	0	0	0	0	0	0	0	0	0	0	0.235079	0	0	0	0	0	0	0	0	0	0	0	0	0	0	0	0	0	0	0	0	0	0	0	0	0	0	0	0	0.249081
AC004012.1	0.522675	0.863466	1.22578	0	0.80885	0.734109	0.448553	0.463627	1.22095	0.645235	0.707918	0.140727	0.469976	0.771597	0.705647	0.796915	0.784158	0.972707	0.88088	0.880446	0.880544	0.604845	0.680423	1.13289	0.838723	0.531285	0.432034	1.26609	1.61559	0.600863	0.394113	0.856901	0.782348	0.497617	1.18465	0.651322	0.538345	1.00869	0.450034	1.25255	1.15196	0.584855	0.769396	0.962652	0.999492	0.532995	0.815987	0.830419	0.225162
AC004014.4	0	0	0	0	0	0	0	0	0	0	0	0	0	0	0	0	0	0	0	0	0	0	0	0	0	0	0	0	0	0	0	0	0	0	0	0	0	0.0449315	0	0	0	0	0	0	0	0	0	0	1
AC004016.2	0	0	0	0	0	0	0	0	0	0	0	0	0	0	0	0	0	0	0	0.12776	0	0	0	0	0	0	0	0	0	0	0	0	0	0	0	0	0	0	0	0	0	0	0	0	0	0	0	0	0.423585
AC004019.10	0	0	0	0.195875	0	0	0	0	0	0	0	0	0	0	0	0	0	0.0509841	0	0	0	0	0	0	0	0	0	0	0	0	0	0	0	0	0	0	0	0	0	0	0	0.0689736	0	0	0	0	0	0	0.0131552
AC004019.13	0.303709	0.394217	0.22258	0.120637	0.167856	0.12797	0.228059	0.134699	0.243875	0.214243	0.154255	0.531516	0.273087	0.336262	0.263589	0.23153	0.151883	0.0628008	0.113744	0.287774	0.0959352	0.140582	0.197686	0.182857	0.216602	0.270123	0.0627602	0.214574	0.134109	0.244399	0.114503	0.199167	0.0568245	0.0481915	0.143409	0.189231	0.125126	0.317478	0.18305	0.145563	0.167342	0.2124	0.167651	0.0839047	0.0967952	0.176974	0.355607	0.197398	0.611878
AC004019.18	0	0	0	0	0	0	0.0675054	0.0309859	0	0.0308024	0	0	0	0.0257843	0	0	0	0	0	0	0	0	0	0	0	0.0887691	0	0	0	0.0401578	0	0	0	0	0	0	0	0	0	0.0418561	0	0	0	0	0	0.0254442	0	0	0.954481
AC004022.8	0	0	0	0	0	0	0	0	0	0	0	0	0.0588572	0	0	0	0	0	0	0	0	0	0.06817	0	0	0	0	0	0	0	0	0	0	0	0	0	0	0	0	0	0	0	0	0	0	0	0	0	0.540331
AC004041.2	5.42209	5.3013	6.66069	7.58931	6.39299	7.90556	5.20712	7.00819	5.46591	6.19262	7.43118	6.46511	6.09425	4.95507	6.22465	7.92955	7.16623	7.5813	5.41512	4.83858	5.81782	5.55741	6.65518	6.59125	5.93856	7.08609	5.97574	6.61916	6.8977	7.30173	6.55445	4.4023	4.34778	6.71899	6.53477	5.23984	6.32927	6.43609	5.73563	6.99178	6.33074	7.80059	4.65588	5.23091	5.01965	5.75482	5.97913	6.00408	1.76388e-06
AC004051.2	0.0715296	0.0337623	0.0838754	0.0568249	0	0.080372	0.0306929	0	0.0208864	0.100917	0.0968807	0.0385178	0	0.0633572	0	0	0.0357714	0.0591635	0.0535782	0.0301229	0.0301262	0.0662199	0.111742	0	0.0510141	0.0363539	0	0	0.0315855	0.0328919	0.035957	0	0	0.0454003	0.0270205	0	0.0294696	0.138042	0	0	0.0394124	0	0	0.0263483	0.0455945	0.0625216	0.0372234	0.0619883	0.395624
AC004053.1	0	0	0	0	0	0	0	0	0	0	0	0	0	0	0.0181371	0	0	0	0	0	0	0	0	0	0	0	0	0	0	0	0	0	0	0.0298436	0	0	0	0	0	0	0	0	0	0	0	0.0136994	0.0244686	0	0.209788
AC004057.1	63.0751	67.3377	66.1878	72.7548	65.2122	56.7133	65.5658	71.4451	61.8262	65.6905	76.3026	68.62	63.3081	77.649	74.1798	70.1586	71.0145	70.1444	66.9703	75.9402	73.4936	77.5085	76.78	69.5652	78.7973	84.7182	70.3146	73.7326	67.561	70.8122	85.6585	68.2619	67.2924	80.6889	68.877	55.789	73.1597	67.78	73.6506	88.1364	80.7053	63.5494	56.5255	74.2382	71.3424	63.5989	69.4953	68.1183	0.726569
AC004066.2	0	0	0	0	0	0	0	0	0	0	0	0	0	0	0	0	0	0	0	0	0	0	0	0	0	0	0	0	0	0.0800151	0	0	0	0	0	0	0	0	0	0	0	0	0	0	0	0	0	0	0.10561
AC004067.5	0	0	0	0	0	0	0	0	0	0	0.0675051	0	0	0	0	0	0	0	0	0	0	0	0	0	0	0.101324	0	0	0.0880332	0	0	0	0	0	0.0753101	0	0	0.0641236	0	0	0	0	0	0	0	0	0	0	0.877126
AC004069.1	0	0	0	0	0	0	0	0	0	0	0	0	0	0	0	0	0	0	0	0	0	0	0	0	0	0	0	0	0	0	0	0	0	0	0	0	0.0516116	0	0	0	0	0	0	0	0	0	0.0651911	0	0.526362
AC004069.2	0.141911	0.132529	0	4.32589e-40	0	0.15887	0.367548	0.304791	0.0826772	0	0.0972979	0	0.126148	0.0830055	0	4.7029e-41	0.14198	0.118289	0.423434	0	0	0	0.449105	0.13911	0.202442	0	0.485985	0.231952	0.373033	0.265478	0	0.182313	1.09427e-41	0	0	0.0993697	0.363439	0.0910466	0.0978974	0	0	0	3.15951e-41	0.102837	0.188865	0.343235	0	0.0826801	0.817987
AC004074.3	0.1659	0.471266	0	0	0.436945	0	0.142228	0.119678	0.0902755	0.118127	0	0.173901	0.442332	0	0.25706	0.144057	0.487961	0	0.125829	0	0.13974	0	0.34965	0.158887	0.357708	0.165017	0.546041	0.133111	0.146876	0	0.164477	0.213105	0.249549	0.218974	0.123762	0.11662	0	0.429214	0	0	0	0	0	0	0.21282	0	0.342834	0.192752	0.671435
AC004076.7	9.87328e-28	9.82832e-10	0.000630794	0	5.6741e-23	1.22737e-17	0.00051909	0.148455	3.54813e-19	0.000568425	0.000129753	1.58929e-15	2.85932e-06	2.8113e-17	1.83628e-07	3.16404e-13	4.46457e-05	9.86236e-22	2.9314e-17	2.18959e-10	0.001133	9.81659e-20	0.211643	1.12251e-12	6.92333e-09	5.34161e-15	1.15547e-23	1.00208e-26	5.17806e-25	7.31007e-18	6.29621e-31	2.22459e-11	1.01236e-39	6.25264e-21	6.59488e-12	1.68307e-29	2.74653e-33	0.165236	0	1.45344e-14	4.48868e-21	0	0	1.58139e-15	1.67354e-34	3.32359e-27	5.9076e-20	1.6463e-17	0.334892
AC004076.9	4.57102e-10	5.96737e-11	0.199943	0.43097	0.0026214	0.0649278	0.171908	0.237071	0.0980577	0.0998144	0.184807	0.180373	0.215844	0.0446758	0.214385	0.139922	0.139049	0.0484249	0.15024	8.53193e-05	0.392547	0.229192	0.26192	0.205893	0.134609	4.39543e-33	0.224423	2.96159e-10	0.148919	3.329e-24	2.63431e-22	3.32228e-26	0.00117858	0.188442	0.328638	0.000493367	0.0989359	0.110088	0.0669117	0.38149	0.276437	0.205196	0.0356442	0.236511	0.0924774	1.83694e-22	0.337946	0.136431	0.917219
AC004112.7	0	0	0	0	0	0	0	0	0	0	0	0	0	0	0	0	0	0	0	0	0.0531431	0	0	0	0	0	0	0	0	0	0	0	0	0	0	0	0	0	0	0	0	0	0	0	0	0	0	0	0.423585
AC004129.9	0	0	0	0	0	0	0	0	0	0	0	0	0	0	0	0	0	0	0	0	0	0	0	0	0	0	0	0	0	0	0	2.59889e-06	0	0	0	0	0	0	0	0	0	0	0	0	0	0	0	0	0.423585
AC004156.3	0.18538	0.14	0.217376	0.530175	0.0983588	0.208297	0.0954546	0.07893	0.129913	0.183079	0.175757	0.11979	0.0333378	0.175147	0.0858089	0.193815	0.0370829	0.0613326	0.111085	0.0312273	0.156154	0	0.115838	0.0714329	0.105769	0.0753735	0.122586	0.149684	0.196461	0.136391	0.260927	0.121569	0.110992	0.0470648	0.0840336	0.0528019	0.0305501	0.0954018	0.102154	0	0.16343	0.0829735	0.109155	0.0819431	0.141798	0.0864184	0.0771763	0.149942	0.116492
AC004158.2	0.295499	0.260356	0.1155	0.406903	0.226468	0.199217	0.185969	0.209693	0.207083	0.236244	0.253477	0.254596	0.177136	0.116328	0.197572	0.205962	0.216739	0.228118	0.147559	0.14933	0.398258	0.127663	0.348779	0.132843	0.112398	0.100122	0.162836	0.270412	0.191376	0.108705	0.297087	0.21962	0.0589743	0.250073	0.208368	0.168334	0.162324	0.278798	0.284962	0.169953	0.130255	0.220435	0.173994	0.116105	0.0753428	0.264025	0.0820134	0.147959	0.520123
AC004160.4	0	0	0	0	0	0	0	0	0.0723789	0	0	0	0	0	0	0	0	0	0	0	0	0	0	0	0	0	0	0	0	0	0	0	0	0	0	0	0	0	0	0	0	0	0	0	0	0	0	0	0.423585
AC004166.6	0	0	6.77361e-06	0	0	0	0	0	0.01003	0	1.31435e-17	0	0	0	0	0	0	0	0	2.7501e-25	0	0	0	0	0	9.86405e-18	0.058272	0	0	0	0	0	0	0	0	6.91012e-18	0	0	0	0	0	0	0	0	1.23713e-17	0	2.55751e-11	0	0.889303
AC004221.2	0	0	0	0	0	0	0	0.0586675	0	0	0.0559876	0	0.0743385	0	0	0	0	0	0	0.0696324	0	0	0	0	0	0.0840361	0	0	0	0.0760333	0	0	0	0.104948	0.062461	0	0	0	0	0	0	0	0	0	0	0	0.0860461	0	0.273806
AC004231.2	0.0856161	0.0808223	0	0	0	0	0	0	0	0	0.0579798	0	0.0769837	0	0.06605	0	0	0.0708147	0	0	0	0	0	0	0	0	0	0	0	0	0	0.0561454	0	0.108682	0.0646835	0.0609651	0	0	0.0589738	0	0	0.0958013	0	0	0	0.0498894	0	0	0.819502
AC004257.1	0	0	0	0	0	0	0	0	0	0	0	0	0	0.148748	0	0	0.25195	0	0	0	0	0	0	0	0	0	0	0	0	0	0	0.165193	0	0	0	0	0	0	0	0	0	0	0	0	0	0	0	0	0.412126
AC004257.3	1.28162	1.20986	1.33584	1.35754	1.51111	1.12004	0.733248	0.606311	0.914781	0.803628	1.06079	1.22691	0.768266	1.51359	0.988728	0.372203	0.569715	0.942269	0.853315	1.43926	1.07956	0.263663	0.889827	1.64616	0.914037	1.01324	0.941659	0.804872	1.50914	0.654818	0.286335	1.214	0.63945	1.0846	0.968273	1.01401	0.821361	1.00766	0.980891	0.68251	1.88311	0.318686	0.209621	1.154	1.27078	0.995752	1.33389	0.822716	0.767794
AC004381.6	1.7143	2.08298	1.93057	1.83382	1.83115	2.00251	1.89361	1.87896	1.99237	1.78402	2.17245	1.79142	2.10614	2.11479	1.76773	1.89286	2.18996	1.93737	2.22488	2.07288	1.44403	1.79132	2.06818	2.0275	1.75525	1.96683	1.26268	1.82276	1.78379	1.79513	2.116	2.07032	1.7276	2.13306	1.5901	1.57121	2.04191	1.89984	1.7888	1.72462	1.64598	1.61436	1.64903	1.80063	1.66614	1.60226	1.92554	1.80433	0.716153
AC004381.7	0	0.187664	0.233107	0	0.175794	0	0	0.14107	0	0.140234	0	0.214097	0.178751	0.117388	0	0	0	0	0.297809	0	0.167454	0	0.207035	0.191505	0	0	0.328642	0	0	0.182827	0	0	0	0	0.300382	0.141557	0.163804	0.127882	0.136934	0.190558	0.43814	0.222445	0	0.146455	0.760297	0	0	0.114852	0.753378
AC004383.3	0.965773	0.455849	0.283116	1.15085	0.213508	0.27129	0.207204	0.685334	0	0.170319	0	0	0.434199	0.142572	0.186266	0.210357	0	0.199702	0.361699	0.406711	0.203378	0	0.251451	0.232589	0.172195	0.24542	0	0.584855	0.852917	0	0.242741	0	0	0.612982	0.364824	0.343852	0	0	0.831551	0.231439	0	0	0.710826	0.355748	0	0.281383	0	0.139492	0.449675
AC004410.3	0	0.337796	0	0	0	0	0	0.126963	0	0	0.121163	0	0.160876	0.105649	0.138028	0.15588	0	0	0.402043	0.452075	0	0.165635	0.186331	0.344709	0.127601	0	0	0.144464	0.158008	0	0	0	0	0	0	0	0.147424	0.115094	0.12324	0.343005	0	0	0	0.131809	0	0.312768	0	0	0.554255
AC004447.2	0.0577625	0	0	0	0	0.0324515	0.0247855	0	0.0168664	0	0.0391172	0	0	0.0170543	0	0.0503255	0	0	0	0	0.0243279	0.0267374	0	0	0.0205978	0	0.0477455	0	0	0.079684	0.0290365	0.0189398	0.0432299	0.0366622	0.02182	0.0205656	0.0237977	0.0371577	0	0.0276846	0	0	0	0	0.0736381	0	0	0.0166859	0.947356
AC004448.2	0.268374	0	0.472041	0.213203	0.474644	0.753874	0.230315	0.380888	0.235092	0.473291	0	0.433547	0.120657	0.396185	0.517604	0	0.536847	0.332965	0.402043	0.339056	0	0.248452	0.279497	0.129266	0.0957004	0.409191	0	0.433393	0.237012	0.246816	0.404723	0.175994	0.602558	0.511015	0.202758	0.191102	0.552839	0.0863203	0.369721	0.128627	0.443617	0.15015	0.197528	0.197714	0.342134	0.547344	0.279319	0.310101	0.612388
AC004448.5	0.0236212	0	0	0	0	0	0	0	0	0	0	0	0	0	0	0	0	0	0	0.019895	0	0	0	0	0	0	0	0	0	0	0	0	0	0	0	0	0	0	0	0	0	0	0	0	0	0	0	0	0.600793
AC004449.6	0.161148	0.152125	0.566886	0.768121	0.285006	0	0.276591	0.228709	0	0.113677	0.436522	0.520657	0.1449	0.190315	0.497282	0.4212	0.161178	0.399866	0.120706	0.678635	0.271484	0.298372	0	0.310477	0.689573	0.327605	0	0	0.142317	0	0.324028	0.211356	0	0	0.121748	0.11475	0.531134	0.310992	0.222003	0.308942	0.177583	0.360638	0	0.237439	0.616315	0.469514	0	0.186204	0.773863
AC004453.8	1.13209	0.532897	0.993786	0.898928	0.623043	0.639171	0.486626	0.601863	0.989981	0.397984	0.767596	0.760959	1.14377	0.918576	0.763019	1.23084	0.990443	0.820692	0.846347	0.713719	0.356909	0.394677	1.03673	0.544112	0.705998	0.717939	0.234093	1.37029	0.249213	1.03785	0.851312	0.649573	0.63834	0.537598	0.854102	0.202199	0.699912	0.637604	0.779229	0.541283	1.09071	1.26587	0.416067	0.62521	0.540137	0.494389	0.441155	0.817961	0.00437385
AC004463.6	2.02812	3.05419	2.32155	1.76464	1.79347	1.46497	1.61619	1.61054	1.94582	1.73725	2.3545	1.50816	2.21441	2.56629	2.943	2.356	1.78701	1.71744	1.69999	1.78953	2.19648	2.1905	2.61509	2.32589	2.23853	2.4542	2.39488	1.13072	1.66319	1.15465	2.08757	2.47001	2.74661	2.02284	2.37136	1.30664	2.34756	2.7957	2.29508	2.31439	2.28818	2.21536	2.20356	1.45857	1.96993	1.85713	1.65852	1.84129	0.186845
AC004466.1	0.580401	0.547903	0.226859	0.409854	0.285137	0.289844	0.332062	0.411866	0.489595	0.363935	0.480396	0.208359	0.115974	0.304645	0.298507	0.168558	0.129002	0.373381	0.289827	0.434527	0.271609	0.358211	0.604458	0.496993	0.367942	0.131103	0.319833	0.312427	0.398672	0.415162	0.259342	0.507488	0.675697	0.327452	0.389775	0.183684	0.106276	0.373363	0.310948	0.61817	0.284265	0.432965	0.379721	0.427588	0	0.375784	0.469834	0.521611	0.40162
AC004471.10	0.0460879	0.0870147	0.324256	0	0.122266	0.155356	0.197761	0.0981151	0.134575	0.357625	0.156055	0	0.124323	0.244934	0.142221	0.281078	0.138289	0.114361	0.069043	0.0776351	0.0388219	0.170667	0.287989	0.0887957	0.361563	0.234235	0.228573	0.0372134	0.122107	0.169543	0.185342	0.0302236	0.0689851	0.409532	0.139279	0.0656362	0.303806	0.148238	0.253969	0.132535	0.101577	0.257854	0.0678431	0.271628	0.235019	0.161136	0.143903	0.0532537	0.768798
AC004471.9	0	0.113179	0	0	0	0	0.10289	0	0	0	0	0	0	0	0	0	0	0	0	0	0	0	0	0	0	0	0	0	0	0	0	0	0	0	0	0	0.0987891	0.0771246	0	0	0	0	0	0	0.152843	0	0	0.0692665	0.282934
AC004490.1	0	0.0240578	0.119533	0.0404914	0	0	0	0.0180845	0	0.0359549	0.0172584	0	0.0229152	0.0300974	0.0393212	0.0222035	0.0764683	0.0421578	0	0.0214645	0.0214669	0.0235929	0.026541	0.0491003	0	0.0259045	0.0421305	0.0205774	0.0225067	0	0.0512433	0	0	0.0323506	0	0	0.041998	0.0327878	0.0175543	0	0	0	0.0750288	0	0	0.0148502	0.0265241	0.0147236	0.920134
AC004510.3	0	0	0.122303	0	0.0922328	0.234388	0	0	0.0609108	0	0	0	0	0	0.0804645	0.0908718	0	0	0	0.175694	0	0	0	0	0	0.106019	0.172426	0.0842168	0	0.0959225	0	0.0683984	0	0.1324	0.0787998	0	0	0.067095	0.071844	0	0	0	0	0	0.132967	0	0	0.0602587	0.344436
AC004528.4	0.108857	0.102762	0	0	0	0	0	0	0	0.0767897	0	0	0	0	0.0839794	0	0.108877	0	0	0	0.0916947	0	0	0	0	0	0	0	0	0	0	0	0	0	0	0	0	0	0	0	0	0	0	0	0	0	0	0	0.856965
AC004538.3	0.0453	0	0.0177062	0	0.0133529	0.0339333	0	0.0214306	0.00881829	0	0	0	0	0	0	0.0131559	0	0.0124895	0	0	0	0	0	0.0290925	0.0107691	0.0153487	0	0.0243848	0	0	0.0151811	0.0099023	0	0	0.0114082	0.0107523	0.0497687	0.0097136	0	0.0434231	0	0	0	0.0222487	0	0.0175979	0.0157158	0	0.292668
AC004540.4	0	0	0	0	0	0	0	0	0	0.111615	0	0	0	0	0	0	0.079127	0	0	0.0666324	0	0	0	0	0	0	0	0	0	0	0	0	0	0	0	0	0	0	0	0	0	0	0.116456	0	0	0	0	0	0.553081
AC004540.5	0.134478	0.269765	0.256243	0.240373	0.297296	0.264428	0.129833	0.214714	0.314136	0.296448	0.352893	0.307762	0.151148	0.238227	0.259363	0.248972	0.319444	0.319784	0.277004	0.28316	0.269031	0.3268	0.210077	0.161933	0.23977	0.170866	0.250103	0.244312	0.207835	0.26281	0.354901	0.25354	0.125805	0.426769	0.279397	0.191517	0.263168	0.291963	0.19684	0.241698	0.296386	0.35738	0.371168	0.185759	0.192868	0.323242	0.244934	0.271926	0.668052
AC004549.6	0	0	0	0	0	0	0	0.0576431	0.0474381	0.0573018	0	0.174967	0	0.0479666	0	0	0	0.0671874	0	0	0	0	0	0	0.0579327	0.0825687	0	0	0.143477	0	0	0	0	0	0.184111	0	0	0	0	0	0	0.0908942	0	0	0	0.0946679	0	0.0469302	0.882426
AC004562.1	0	0.0914863	0.227279	0.15398	0	0	0	0	0.0565963	0	0	0.104372	0	0.114454	0.074765	0	0.0969306	0	0	0	0	0.179437	0	0.186718	0.276468	0	0.640851	0.0782514	0	0.178256	0.194867	0.0635535	0	0.123022	0.219654	0.0690091	0.159709	0.498739	0.0667551	0.0928972	0.106797	0.108442	0.142659	0.0713967	0.370645	0.112944	0.40346	0	0.562201
AC004593.3	0	0	0	0	0	0	0	0	0	0	0	0	0	0	0	0	0	0	0	0	0	0	0	0	0	0	0	0	0	0	0	0	0	0	0	0	0	0.0562488	0	0	0	0	0	0	0	0	0	0	1
AC004595.1	0	0	0	0	0	0	0	0	0	0	0	0.751482	0	0	0	0	0	0	0	0	0	0	0	0	0	0	0	0	0	0	0	0	0	0	0	0	0	0	0	0	0	0	0	0	0	0	0	0	0.423585
AC004603.4	0.521559	0.422019	0.349473	0.710297	0.494157	0.376736	0.479567	0.475855	0.500392	0.394198	0.277517	0.44134	0.435474	0.285981	0.344885	0.42195	0.558917	0.308137	0.613904	0.345151	0.847282	0.379377	0.620773	0.538321	0.239123	0.265075	0.492699	0.391048	0.526413	0.479664	0.524361	0.317598	0.390339	0.331036	0.422187	0.424445	0.521847	0.407406	0.538888	0.249974	0.451591	0.583606	0.712914	0.301902	0.617412	0.173667	0.271415	0.602652	0.931583
AC004623.2	0	0.147691	0	0	0	0	0	0	0	0	0	0	0	0	0	0	0	0	0.117187	0	0	0	0	0	0	0	0	0	0	0	0	0	0	0	0	0	0	0	0	0	0	0	0	0	0	0	0	0	0.613382
AC004692.5	0	0	0.192973	0	0	0	0	0	0	0	0	0	0	0	0	0	0	0	0	0	0	0	0.17139	0	0	0	0	0	0	0	0	0	0	0	0	0	0	0.105864	0	0	0	0.184146	0	0.12124	0	0	0	0	0.859314
AC004706.1	1.96108e-05	0.0272224	0.997988	0.0337567	0.00745588	0.00960651	0.000432826	0.609291	0.0106228	0.154471	0.111266	0.00736618	0.0529434	0.128105	0.0409765	0.0829767	0.253681	1.67148e-07	0.449414	0.0357889	0.000114488	0.50097	0.801159	0.119478	0.139725	0.00220057	0.525331	0.00128841	0.0375266	3.66359e-06	0.0957506	0.000625645	0.00113931	0.0253485	0.276498	0.00308315	1.31558e-05	0.0247341	0.626031	0.815828	0.0023857	0.0328176	0.273055	0.0578405	0.40511	0.00896751	0.0139128	0.00889102	0.517998
AC004771.1	0.496046	0.196921	0.279029	0.828591	0.184466	0.351582	0.447548	0.453152	0.257145	0.441455	0.568253	0	0.446032	0.420329	0.321858	0.181744	7.85175e-17	0.58876	0.523649	0.61493	0.263571	0.57935	0.138477	0.504687	0.181106	0.161607	0.44848	0.205041	0.409081	0.191845	0.4731	0.547187	0.156119	0	0.191852	0.22281	0.430411	0.368839	0.502908	0	0.206277	0.350126	0.153534	0.179916	0.470428	0.790102	0.373314	0.301294	0.327655
AC004775.5	0.277996	0	0.325978	0	0.0819439	0.104121	0.0795244	0.131515	0.162348	0.130736	0.125507	0	0.249967	0.437751	0.142977	0	0	0.153291	0.138819	0.156095	0.156112	0.0857868	0.289519	0.267802	0.132176	0	0	0.0748221	0.081837	0.085222	0.465817	0.243073	0	0	0.140019	0.329924	0.229065	0.0596103	0	0.088826	0.102116	0	0	0.204803	0	0.0539972	0.192889	0.267683	0.0394007
AC004797.1	1.39564	2.05215	1.12123	0.82386	1.28195	1.05792	1.25244	0.827944	0.938432	1.28753	1.04771	0.795006	1.74432	1.3397	1.40106	0.692113	0.936534	1.36883	0.983378	0.807778	1.08025	1.37295	1.44613	0.93502	1.33718	1.10974	0.674976	1.01778	1.51237	1.44117	1.57387	1.31895	0.413237	1.17149	0.678714	0.40876	1.29979	1.13873	1.43048	1.77157	0.245874	0.858362	0.955898	1.53175	0.629891	0.86017	1.77702	1.08139	0.787965
AC004832.1	1.58589e-07	2.36515e-16	3.8766e-10	0.372049	2.51574e-12	0.197332	2.15013e-16	1.77791e-16	2.67548e-05	2.65108e-16	0.0396441	5.36056e-06	0.157914	2.05217e-13	5.10094e-10	2.47862e-12	0.175654	0.19368	2.2114e-25	1.0551e-16	4.1927e-06	0	0.0609669	1.20678e-16	1.13103e-07	4.65682e-05	0.290332	1.28051e-07	2.21266e-16	0.0538382	0.0588551	0.0767796	0	1.59021e-16	0.0442278	2.35412e-10	0	2.25303e-11	2.27723e-10	1.20081e-16	0.129022	1.40175e-16	9.73309e-10	2.17501e-25	0.0746299	1.41286e-08	0.243712	7.23746e-17	0.0261657
AC004837.3	0.371145	0.11679	0.000674071	0	0.109372	2.87512e-11	0.101542	1.91713e-20	1.01061e-17	0.0872734	0.251282	2.13623e-19	0.333117	0.146104	0	0.00129569	1.26308e-13	0.000347921	0	6.01878e-24	6.6188e-16	7.93651e-19	4.39518e-07	4.69669e-12	5.30086e-11	0.251509	0.204523	0	0	0	0.372401	2.67309e-06	0.0166945	0.157047	4.60927e-12	0.176193	6.02249e-08	4.71992e-12	2.27188e-16	0.000828649	0.136333	0.000717841	0.182118	2.18064e-29	0	2.56779e-18	0	2.69731e-20	0.338499
AC004837.4	0	0	0	0	0	0	0	0	0	0	0	0	0	0	0	0	0	0	0	0	0	0	0	0	0	0	0	0	0	0.113579	0	0	0	0	0	0	0	0	0	0	0	0	0	0	0	0	0	0	0.10561
AC004837.5	0	0	0	0	0	0	0	0	0	0	0	0	0	0	0	0	0	0	0	0	0	0	0	0	0	0	0	0	0	0	0	0	0	0	0	0	0	0.0614043	0	0	0	0	0	0	0	0	0	0	1
AC004840.8	0.114765	0.216678	0.134573	0	0	0	0.0984899	0	0	0.161915	0.155439	0	0.103194	0.0677686	0.177075	0.0999889	0.114786	0	0	0	0.290015	0.106246	0.119522	0	0.081849	0	0	0.185332	0	0	0	0.150521	0	0	0.0867057	0.0817213	0.189129	0	0.0790521	0	0.12647	0	0.168938	0	0	0	0.119446	0.132609	0.344257
AC004840.9	0.945215	1.3703	2.09796	1.12635	1.13437	1.32758	0.927054	1.10194	0.946283	1.19067	1.30307	1.4906	1.15345	1.3555	1.11985	1.35292	1.31679	1.64738	1.36543	1.19416	0.881502	1.28132	1.51174	1.49591	1.22785	0.926471	2.12067	1.4719	1.40121	1.30393	1.18787	1.23971	1.97063	1.11416	1.07117	1.12979	1.11263	1.45496	1.06963	1.87682	1.37642	1.85091	1.29201	1.0694	1.29107	1.45565	1.93239	1.61876	0.207273
AC004854.4	0	0.181962	0	0	0.170452	0.216582	0	0.136783	0	0.135973	0.261069	0	0.346639	0.341464	0.148704	0.167937	0.38558	0	0.14438	0.487042	0	0	0	0	0.27494	0	0.63731	0	0	0	0	0	0.288518	0	0.145627	0	0	0.123996	0.265545	0.369536	0.424827	0.215685	0	0.284009	0.245731	0.22464	0.401231	0	0.415236
AC004854.5	0.199934	0	0.468885	0	0	0	0.171581	0	0	0.141038	0	0.215324	0.359551	0.118061	0	0	0	0	0.299516	0.168395	0	0.185093	0	0	0.285182	0	0	0	0	0	0	0	0	0	0.151052	0.142368	0.164743	0	0	0	0	0	0	0.147294	0	0.116504	0	0	0.0581605
AC004870.3	0	0	0	0	0	0	0	0	0	0	0	0	0	0	0	0	0	0	0	0	0.0858555	0	0	0	0	0	0	0	0	0	0	0	0	0	0	0	0	0	0	0	0	0	0	0	0	0	0	0	0.423585
AC004870.4	0.0453983	0.0857126	0.159702	0.0721311	0.120437	0	0.0779205	0.0322156	0.0530245	0.0640497	0.092232	0	0	0.0268076	0.140093	0.11866	0	0.0750995	0	0.22942	0.0764818	0.0420283	0.0945598	0	0.0323775	0.138438	0	0	0.0801864	0.125255	0	0.119085	0.135906	0	0.0342987	0.064654	0.112222	0.116816	0.0625422	0.174069	0.100057	0	0.0668279	0.133782	0.115751	0.0793621	0	0.157371	0.900164
AC004878.3	0.00096467	0.0028964	1.08758e-06	0.006624	0.00309514	0.00195192	1.45624e-16	6.06978e-11	7.17509e-11	4.63842e-06	2.58374e-06	1.33471e-25	5.10443e-05	6.15523e-14	6.72336e-09	0.000149567	3.23465e-05	1.35617e-05	0.00033952	5.74655e-17	0.358508	1.77643e-08	0.0503229	0.389705	0.000674527	0.185318	2.60742e-34	2.32492e-37	0.25715	6.13878e-05	0.00952873	0.227577	5.07386e-29	2.47022e-14	2.34509e-15	2.47735e-11	0.0882499	9.58632e-08	0.140466	0.0125072	0.00908257	0.0230988	0.00273024	2.30568e-05	0	0.00860955	1.34291e-16	1.88777e-06	0.60013
AC004878.5	0	0	0	0	0	0	0	0	0	0	0	0	0	0	0	0	0	0	0	3.63483e-16	0	0	0	0	0	0	0.0439773	0	0	0	0	0	1.49911e-20	0	0	0	0	0	0	0	0	0	0	0	0	0	0.0338028	0	0.620199
AC004878.6	0.0508951	0.0480453	0	0	0	0	0	0	0	0	0.068933	0	0	0	0	0	0	0	0	0	0	0	0	0	0.0362978	0.0517334	1.88567e-20	0	0	0	0	0	5.94858e-14	0	0	0.0362411	0	0	0	0	0	0	0	0	0.0648831	0	0	0	0.278947
AC004878.7	0	0	0	0	0	0.255384	0	0	0	0	0	0	0	0	0	0	0.227329	0	0	0	0	0	0	0.218952	0	0	0	0	0	0	0	0	0	0	0	0	0	0	0	0	0	0	0	0	0	0	0	0	0.126175
AC004889.1	1.33481e-21	2.48167e-11	0.0108648	1.80897e-23	0.00693668	0.0137503	1.69858e-22	7.03517e-37	2.11808e-24	0.000103669	0.0257655	2.06175e-22	0.0125813	1.77395e-17	0.00898878	0	0.0139416	0.032528	1.56368e-08	1.22174e-14	0.00899609	8.97488e-18	2.97586e-08	1.7784e-17	0	0	1.95713e-26	8.3758e-14	1.58174e-22	0.0189217	1.49839e-11	8.04622e-27	0.0156423	0	1.13368e-05	7.1659e-33	0.0071864	0.00336129	0.015891	3.76848e-05	0.009611	0.0175936	0.00745883	0.0184987	0.0104924	0.00659883	1.56025e-17	0.0111466	0.0737314
AC004893.10	0	0.0472865	0	0	0.0885912	0	0.0429877	0.0355459	0	0.0706708	0.0678443	0	0	0.0295788	0.0386438	0	0.100201	0.124294	0	0.0421894	0	0	0	0.0482544	0	0	0.0828092	0	0	0	0	0.0328489	0	0	0	0.0356687	0	0.0966688	0.0690074	0.0960316	0.0552	0	0	0.147611	0	0.0583774	0	0.0289398	0.353658
AC004893.11	0.94833	0.753879	0.780357	0.449383	0.794469	0.990785	0.542563	0.578506	0.62183	0.657235	0.597148	0.770475	0.463756	0.766298	0.705935	0.855222	0.632337	0.756859	0.573251	0.504462	0.756776	0.754715	0.779713	0.833418	0.889918	0.608811	0.880139	0.591084	0.719966	0.734445	0.61889	0.490971	0.697286	0.63359	0.716469	0.390953	0.753992	0.599343	0.618846	0.893089	0.971713	0.800514	0.61227	0.612847	0.86961	0.727108	0.554109	0.749743	0.0195856
AC004895.4	0.170188	0	0	0	0.0752485	0	0	0.120769	0	0.0600271	0	0	0.0765143	0	0.0656473	0.0741381	0	0	0	0	0	0.0787774	0	0	0	0	0	0	0	0	0	0	0.25474	0	0.0642891	0	0	0.0547397	0	0	0	0.0952172	0	0	0	0	0	0.0491623	0.758638
AC004899.3	0	0	0	0	0	0.0914852	0	0	0	0	0	0	0	0	0	0	0	0	3.46468e-18	0	0	0	0	0	0	0	0	0	0	0	0	0	0	0	0	0.0020961	0	3.16263e-18	0	0	2.15587e-23	0	0	0.0301628	0	0	0	6.63071e-19	0.203954
AC004901.1	0	0	0.123783	0	0	0	0	0	0	0	0.071488	0	0	0	0	0	0	0	0	0	0	0	0	0	0	0	0	0	0	0	0.10613	0	0	0	0	0	0	0	0	0	0	0	0	0	0	0.0615127	0	0	0.294894
AC004911.2	0	0	0.0939386	0	0	0	0	0	0	0.0565123	0	0.0862781	0	0.0473057	0.123607	0	0.160253	0	0.0600064	0	0.0674814	0.0741647	0.083432	0	0.0571346	0	0	0	0.07075	0	0	0	0	0	0.12105	0	0	0.0515345	0.0551822	0.0767922	0	0.0896419	0.117927	0	0.102129	0	0	0.0925674	0.867925
AC004917.1	1.17549	2.32924	2.92423	2.05521	0.475526	2.46567	1.09316	0.51645	0.292273	0.606087	0.699626	0.22432	0.995362	1.06424	1.16856	2.87006	1.70101	3.376	1.21287	0.606498	1.63317	2.15424	1.00664	2.48838	1.25332	1.5203	4.63901	2.75778	1.1909	1.31971	0.89158	1.28984	2.75251	2.81986	1.37354	0.324947	1.31198	1.90298	1.7688	3.18623	3.29717	4.07765	2.58211	0.95951	2.17532	1.77549	0.758239	1.64256	0.00242277
AC004938.5	0	0	0	0	0.200337	0	0	0	0	0	0	0	0	0.133777	0	0	0	0	0	0	0	0	0.235939	0	0	0.230281	0	0	0	0	0	0	0	0	0	0	0	0	0	0	0	0	0	0.166901	0	0	0	0	0.996736
AC004941.3	0	0	0	0	0	0	0	0	0	0	0.0151454	0	0	0	0	0.019485	0	0	0	0	0	0	0	0	0	0	0	0	0	0	0	0	0	0	0	0	0	0	0	0	0	0.025025	0.0329213	0	0	0	0	0	0.47908
AC004945.1	0	0	0	0	0.0627708	0	0	0	0	0	0	0	0	0.125748	0	0	0	0	0	0	0	0	0.073926	0	0	0	0	0	0	0	0	0	0	0	0	0	0	0	0	0	0	0	0	0	0	0	0	0	0.790631
AC004947.2	0.0250907	0	0	0	0	0	0	0	0	0	0	0	0	0	0	0	0	0	0	0	0	0	0	0	0	0.0510079	0	0	0	0	0	0	0	0	0	0	0	0	0	0	0	0	0	0	0	0	0	0.0144959	0.833847
AC004951.5	0.127579	0.149031	0.160936	0.195594	3.2169e-28	4.13711e-18	0.117167	0.105525	0.0830484	0.199799	0.0772444	1.95118e-27	0.406389	0.236318	2.3102e-31	4.20638e-23	5.5619e-29	0.692989	0.0997684	0.17822	0.450421	0.152392	0.238322	0.316437	0.284574	0.170476	3.37878e-28	0.141275	6.78091e-15	2.1853e-21	4.69435e-43	0.216779	0.186076	0.206371	0.341422	0.194158	0.377566	0.299465	0.45179	8.50996e-20	0.129879	0.417968	0.387445	0.0917374	4.4393e-18	4.56812e-20	0.184002	6.52926e-15	0.619631
AC004951.6	6.02043	5.71863	7.8488	7.18903	5.88599	6.21845	5.64802	4.7764	5.35026	6.38359	5.49519	6.20194	5.24529	4.99032	5.39462	6.61363	6.58256	6.99001	5.48984	5.19668	5.32326	6.64669	5.4132	5.94374	5.65381	4.18109	8.22185	6.73315	5.41597	4.64268	6.57911	5.98343	7.05245	6.93038	7.2041	5.24558	5.79267	6.85566	6.69697	6.02189	6.18116	8.70324	8.91733	5.45462	8.39016	6.49338	5.68218	7.15093	0.549446
AC004967.7	0.156101	0.294721	0	0	0.276079	0	0	0.110773	0	0	0.317138	0.336234	0.140362	0	0	0.136003	0	0	0.116925	0	0	0	0	0	0	0	0	0.126043	0.13786	0.143562	0.15694	0	0	0	0.117935	0	0	0.100417	0.107525	0	0	0.174671	0	0.115001	0.199004	0	0	0.0905967	0.610695
AC004980.10	0	0	0	0	0	0	0	0	0.0842451	0.104877	0	0	0.128124	0	0.114462	0	0	0	0	0.125741	0.121645	0	0	0	0	0.147973	0	0	0	0	0	0	0.227052	0.182873	9.80909e-45	0	0.126426	0	0.197152	0.134579	0	0.172468	0	0	0	0	0	0.0870764	0.583202
AC004980.11	1.12333e-35	0	0	0	2.40203e-33	4.78059e-19	0.0521165	6.99821e-15	3.54554e-15	0.0213116	3.47692e-25	9.0889e-38	0	0	0	7.0314e-24	0	0	1.41041e-26	0	0.0511543	0	4.99124e-39	0	7.88843e-35	0.0939696	0.149833	0	0	0	0	5.83155e-27	0.0452206	0	0	7.09773e-24	0	7.00649e-45	0	3.17137e-15	0	0	0	0	0	0	0	0	0.463474
AC004980.7	2.11672	1.64642	1.80275	1.67546	1.78564	1.94116	1.45131	1.42278	1.71029	1.60457	1.56169	1.65133	1.88248	1.87294	1.80013	1.7758	1.75036	1.72004	1.86543	1.77632	1.72429	2.04451	1.68237	1.83716	1.47585	1.64203	2.73887	1.71589	1.81196	1.45052	1.55643	1.42719	1.51124	1.89554	1.96894	1.39538	1.55907	1.5124	1.93182	2.38725	1.78017	1.8076	1.5853	1.45456	1.81503	1.68263	1.93817	1.60734	0.145663
AC004980.9	0.828836	0.360932	0.487185	0.303741	1.0164	0.429146	0.351367	0.195665	0.303997	0.147431	6.11556e-31	0	0.297704	0.234221	0.601071	1.04164	0	0.525498	0.740584	0.494864	0	0.20559	3.3852e-08	0.36832	0.13835	3.87729e-19	0	0.0556501	0.337662	0.184701	0.628896	0.390308	0.50652	0.728021	0.265628	0.447569	0.414275	0.384982	0.442673	0.199638	0.210668	0.734276	0	0.154755	0	0.578701	0.5969	0.251522	0.245036
AC004985.12	0.423761	0.702991	0.340374	0.290801	0.0628712	0.500117	0.445181	0.347685	0.521067	0.214494	0.305445	0.532632	0.594775	0.153678	0.456692	0.281949	0.119299	0.481088	0.299438	0.360669	0.395451	0.505971	0.647669	0.391432	0.328324	0.488357	0.589015	0.256444	0.118083	0.590697	0.204058	0.301428	0.447835	0.315488	0.490844	0.27856	0.233635	0.3511	0.577397	0.392747	0.308	0.709477	0.549667	0.294856	0.298441	0.406207	0.167387	0.246792	0.573071
AC004987.9	0.408941	0.350725	0.534988	0.844949	0.364636	0.528132	0.357283	0.234591	0.314828	0.471408	0.362225	0.412801	0.378295	0.442123	0.416917	0.61984	0.498977	0.371427	0.486207	0.357719	0.212054	0.49275	0.595336	0.518707	0.329001	0.624563	0.536391	0.426232	0.358391	0.60163	0.50144	0.607469	0.313785	0.157027	0.622378	0.264608	0.479548	0.37492	0.679123	0.653125	0.675393	0.457415	0.120455	0.496783	0.417052	0.631994	0.294721	0.535858	0.0148198
AC004988.1	0	0	0	0	0	0	0	0	0	0	0	0	0	0	0	0	0	0	0	0	0	0	0	0	0	0	0	0	0	0	0	0	0	0	0	0.0280557	0	0	0	0	0	0	0	0	0	0	0	0	0.423585
AC005000.1	6.8619e-13	1.5695e-26	1.53742e-24	5.81285e-25	7.84221e-31	7.86678e-26	1.50756e-17	4.30389e-23	2.98966e-21	7.97045e-20	3.32256e-29	2.73645e-22	5.49189e-26	3.99239e-24	1.98508e-22	2.45461e-23	1.65828e-18	7.499e-21	4.37107e-19	1.30539e-20	4.19606e-34	1.57067e-25	1.79413e-22	2.49626e-27	7.70767e-20	0.20485	1.3292e-27	4.85911e-21	5.16179e-30	1.28551e-24	6.42172e-22	1.9555e-21	1.14779e-15	2.91948e-28	3.26355e-27	1.30764e-14	5.7823e-28	4.66803e-24	2.36301e-19	6.07085e-24	1.75823e-20	5.87719e-27	8.53776e-23	4.34481e-26	5.95238e-38	2.69165e-23	3.71902e-24	1.18691e-19	1
AC005003.1	4.31251	5.24467	4.64682	4.38277	4.05403	4.40907	3.56757	4.52145	3.65292	4.27543	4.26229	4.10051	4.33183	3.99185	5.21523	5.17893	4.93504	5.43077	3.46303	3.69765	4.90893	5.10737	4.36986	5.80114	4.79355	6.35811	4.88131	5.55254	3.73994	4.85936	4.53098	4.33126	4.53596	4.63593	4.57899	3.67946	4.57785	4.89853	3.80013	5.40004	5.00922	5.0429	4.11773	4.46508	4.65576	4.70894	4.12446	4.64633	0.0265535
AC005009.1	0	0	0	0	0	0	0.445218	0	0	0	0	0	0	0	0	0	0	0	0	0	0	0	0	0	0	0	0	0	0	0	0	0	0	0	0	0	0	0	0	0	0	0	0	0	0	0	0	0	0.423585
AC005009.2	0.377582	0.499016	0.177101	0.239969	0.133558	0.0848516	0.129614	0.107176	0.352808	0.213083	0.0511402	0.162658	0.339512	0	0.0582584	0.0657935	0.151061	0.187383	0.169693	0.190811	0	0	0.157293	0.290988	0.107715	0.307041	0.249682	0.182925	0.266767	0.416702	0.151844	0.198089	0	0	0.285265	0.0537733	0.0622243	0.437207	0	0.144775	0.166436	0.0845001	0	0.166901	0.577628	0.132013	0	0.0872578	0.516201
AC005013.1	0	0	0	0	0	0	0	0	0.00238034	0.00287527	0	0	0.003665	0	0	0	0	0	0	0	0	0	0.00424491	0	0	0	0	0.00987334	0	0	0	0	0	0	0	0.0029024	0	0	0	0	0.00449168	0	0	0	0	0.00237511	0.0042422	0.00235485	0.651283
AC005014.5	0.117233	0.0885352	0.192454	0.149013	0.16587	0.0526901	0.12073	0.0332765	0.0547706	0.181937	0.190538	0.0757542	0.126495	0.0969163	0.162795	0.102139	0.0703529	0.0775725	0.105374	0.0394958	0.0197501	0.238768	0.195347	0.203281	0.0668874	0.0476903	0.116283	0.189318	0.0621202	0.0862529	0.141436	0.0768792	0.175476	0.208344	0.0885703	0.066783	0	0.0603314	0.0161504	0.157326	0.12919	0.13118	0.0690285	0.0172734	0.0597814	0.068313	0.0244028	0.0406382	0.633586
AC005017.2	0	0	0	0	0	0	0	0	0	0	0	0	0	0	0	0	0	0	0	0	0	0	0	0	0	0	0	0	0	0	0	0	0	0	0	0	0	0	0	0	0	0	0	0	0	0	0	0.0822716	0.423585
AC005034.3	0	0	0	0	0	0	0	0	0	0	0	0	0	0	0	0	0	0	0	0.172852	0	0	0	0	0	0	0	0	0	0	0	0	0	0	0	0	0	0	0	0	0	0	0	0	0	0	0	0	0.423585
AC005037.3	0.0717134	0.067698	0	0	0	0	0.0615436	0.101779	0.16752	0.0505881	0.0971296	0	0.0644828	0.0423466	0.110649	0	0.143453	0.118631	0.0537159	0	0.0604073	0.06639	0.149371	0.207251	0	0.218684	0	0.115809	0.126666	0	0.0720987	0	0.107342	0	0	0	0	0.276793	0.0987948	0.274968	0.158055	0.160489	0	0.105664	0	0	0.0746381	0.0414317	0.232066
AC005041.11	0	0	0	0	0	0	0	0	0	0	0	0	0	0	0	0	0	0	0	0	0	0.422206	0	0	0	0	0	0	0	0	0	0	0.341318	0	0	0	0	0	0	0	0	0	0	0	0	0	0	0	0.251899
AC005041.17	0	0	0	0	0	0	0	0	0	0	0	0	0	0	0	0	0	0	0	0	0	0	0	0	0	0	0	0	0	0	0	0	0	0	0	0	0	0	0	0	0	0.18951	0	0	0	0	0	0	0.10561
AC005042.2	0.174443	0.164675	0.409102	0.277164	0.0771297	0.0980036	0.0748524	0.185683	0	0.123056	0.295335	0.375741	0.156854	0.154512	0.269154	0	0.34895	0.360712	0.0653319	0.146924	0.146941	0.161494	0.363346	0.252069	0.124411	0.0886581	0.288383	0.211279	0.231087	0.16043	0.26307	0.171594	0.391663	0.22144	0.197689	0.124216	0.431215	0.224433	0.120159	0.33443	0	0.0975976	0.128393	0.257028	0.33358	0.152475	0.0907786	0.251957	0.692156
AC005062.2	0	0.0256904	0	0	0	0	0	0	0	0	0	0	0	0	0	0	0	0	0.0203844	0	0	0	0	0	0	0	0	0	0	0	0	0	0	0	0	0	0	0	0	0	0	0	0	0	0	0.015858	0	0.0314455	0.245707
AC005076.5	0.7072	0.370891	0.18428	0.249697	0.764348	0.353166	0.809215	0.557606	0.413	0.776026	0.585348	1.01552	0.353276	0.556801	0.666823	0.273843	0.235777	0.519946	0.412003	0.92655	0.529516	0.363724	0.409174	0.302785	0.168122	0.479233	0.389707	0.253788	0.693955	0.36133	1.185	0.412239	0.588082	0.598486	0.415562	0.279767	0.582722	0.556027	0.433006	0.602576	0.259776	0.61548	0.231339	0.463114	0.400697	0.320517	0.65426	0.544771	0.128833
AC005077.12	0.704272	0.332419	0.825828	0.731643	0.910226	0.973948	0.790366	0.807316	0.569478	0.745212	0.825469	0.904346	0.535838	1.05567	0.794087	0.849595	0.921142	0.627326	0.527525	0.638802	0.593239	1.05322	0.705253	0.861104	0.830692	0.881074	0.671699	1.02796	0.765506	1.37014	0.272329	0.675009	0.364903	0.859626	0.532082	0.578648	0.781186	0.836395	1.0262	1.09053	0.7164	0.848675	0.917093	0.439023	0.863303	0.899694	0.592034	0.766825	0.00516609
AC005077.14	4.33237	4.50443	4.70556	5.10711	3.90172	4.12765	2.57004	2.52181	2.68164	4.042	3.63697	2.98873	3.41085	3.65465	4.08159	4.87042	4.33317	5.2182	2.76656	2.8418	2.67394	3.67808	3.76341	4.73125	3.65934	4.56608	5.94094	4.20744	3.4911	4.09453	2.50902	2.8149	3.07802	3.21864	3.75581	2.94281	4.29364	4.68772	4.18065	5.22457	5.14824	6.27752	3.55606	2.48571	3.30876	3.8275	3.61556	4.33697	4.41479e-07
AC005077.5	0	0	0	0	0	0	0	0	0	0	0	0	0	0	0	0	0	0	0.141258	0	0	0	0	0	0	0	0	0	0	0	0	0	0	0	0	0	0	0	0	0	0	0	0	0	0	0	0	0	0.423585
AC005077.7	0	0.105759	0.129668	0	0.0977872	0	0	0	0	0	0	0.119094	0.0994322	0	0	0.192689	0	0	0	0	0.186296	0.316324	0	0	0.157731	0.33721	0.18281	0.0892885	0.195319	0.101699	0	0	0	0	0.0835453	0.0787426	0	0.0718453	0.0761706	0	0.12186	0	0	0	0	0.0644372	0.230183	0	0.488236
AC005077.8	0	0	0	0	0	0	0	0	0	0	0.126009	0.200395	0	0	0	0	0.186107	0.307808	0	0	0	0	0	0.179249	0	0.189137	0	0.150243	0	0.171126	0.374144	0	0	0	0	0	0	0.119697	0	0	0	0.416416	0	0	0	0.108426	0	0	0.09568
AC005082.1	2.78096e-05	0	0	0	0.174256	0	0	0	6.73035e-14	3.67439e-14	0	0	0	6.89608e-18	0	0	0	0.322493	0.000116391	2.84086e-17	0	0	0	2.8187e-17	1.09933e-18	0	0	0.0425144	0.301688	0	0	4.85941e-27	0	0	0.000490942	0	0	0	0	0.00254653	0	0	0.197004	0	0	0	0.000773633	2.51012e-11	0.0126061
AC005082.12	0.0343222	0	0.120739	0.0545329	0	0	0.0294549	0.0243558	0.0200439	0.0484232	0.092973	0.0739284	0.0308616	0.0608017	0.0264785	0	0.0686572	0.0851657	0.0257086	0.0578158	0.0289111	0	0	0	0.0244782	0	0	0.0277133	0	0	0.10352	0	0	0	0.0518613	0.02444	0.028281	0	0.0236417	0.0329001	0.0378227	0.0384054	0	0.0252856	0	0.0199999	0	0.0396587	0.928217
AC005083.1	0	0	0	0	0	0	0	0	0	0	0	0	0	0	0.0597456	0	0	0	0	0	0.0652345	0	0	0	0	0	0	0	0	0	0	0	0	0	0	0	0	0	0	0	0	0	0	0	0	0	0	0	0.550499
AC005086.2	0	0.300777	0	0	0	0	0	0	0	0	0.21577	0	0	0	0	0	0	0	0	0	0	0	0	0	0	0	0	0	0	0	0	0	0	0	0	0	0	0	0	0	0	0	0	0	0	0	0	0	0.63522
AC005152.2	0.00825765	0	0	0	0	0	0	0.00585981	0.00482241	0.00582512	0.00559213	0	0	0	0.0063705	0	0.00825918	0.0136601	0	0	0.0139115	0	0	0.00795483	0.00588926	0.0335747	0	0.00666758	0.0145854	0	0.00830202	0.00541521	0	0.0104824	0.0249548	0.00588007	0.0204125	0.00531202	0	0	0	0	0.0121556	0.00608351	0	0.00962364	0.00859442	0.00477078	0.383314
AC005154.6	0.603216	0.541147	0.499724	0.382554	0.541555	0.510324	0.581555	0.497027	0.540213	0.539996	0.554049	0.488683	0.518739	0.447272	0.496275	0.57783	0.496285	0.461712	0.507061	0.460621	0.569078	0.509425	0.481485	0.53843	0.544787	0.44132	0.478839	0.563927	0.524698	0.528207	0.51798	0.550035	0.475215	0.616178	0.595745	0.482511	0.495571	0.434688	0.511433	0.550739	0.589058	0.549851	0.5382	0.51511	0.476363	0.594602	0.516429	0.527133	0.76847
AC005154.7	0.261245	0.160612	0.455223	1.09401e-13	0.364572	0.0819202	0.489726	0.300051	0.354811	0.123821	0.360854	0.431576	0.282618	0.412559	0.345479	0.167302	0.501005	0.414314	0.323706	0.307953	0.170675	0.205605	0.492033	0.304122	0.250071	0.203665	0.270858	0.608874	0.530853	0.27918	0.310919	0.265173	0.205755	0.464492	0.622361	0.264762	0.402913	0.315854	0.329657	0.480073	0.0691635	0.418712	0.147472	0.251381	0.161845	0.449971	0.52134	0.332829	0.979675
AC005154.8	0	0	0	0	0.162807	0	0.158	0	0.107518	0	0	0	0.165545	0.326147	0	0	0	0.15228	0	0	0	0.170442	0	0.177357	0	0	0	0	0.325189	0.16932	0.370196	0.24147	0	0	0	0	0	0	0.253634	0.17648	0	0	0	0.135635	0.234709	0	0.191617	0	0.845153
AC005189.6	0.90035	0.637453	0	0	0	0.252912	0.193167	0.319454	0.394348	0.317563	0.457292	0.484827	0.404785	0.132914	0.173648	0	0	0.372348	0	0	0	0.416758	0.234417	0	0.16053	0.228795	0	0.363491	0.198785	0	0.226297	0.590432	0.336914	0	0.170055	0.320558	0.185469	0.144795	0	0	0.496088	0.50373	0	0	0	0	0.234267	0.130042	0.80728
AC005197.2	0.102163	0.192885	0.239591	0.324643	0.0903422	0.114792	0.0876748	0.0724969	0	0.0720677	0.138371	0.220053	0.091862	0.301635	0	0	0.102182	0.0845007	0.153047	0	0.172112	0.189158	0.319191	0	0.291445	0.207691	0	0.0824905	0.180449	0.187913	0.102712	0.200989	0.152919	0.259373	0.0771846	0	0	0.197159	0.211114	0	0	0	0	0.150529	0.390724	0.357188	0	0.177071	0.311223
AC005220.3	0.157867	0.0745137	0	0	0.209402	0	0.203219	0.112026	0.0460965	0.111363	0	0	0	0.0932201	0.0608945	0	0	0.130575	0.0591239	0.0664816	0	0	0	0.0760388	0	0.0802336	0	0	0.139419	0.0725929	0	0.103526	0	0.100199	0.0596347	0.112413	0	0	0.108741	0	0.173968	0.0883236	0	0	0	0.0459953	0	0	0.316982
AC005224.2	0.226991	0.299994	0.159702	0.144262	0.36131	0.204041	0.272722	0.225509	0.212098	0.224174	0.215208	0.244464	0.326567	0.321691	0.0350233	0.158213	0.227033	0.112649	0.204029	0.191183	0.344168	0.25217	0.0945598	0	0.161888	0.0461461	0.225153	0.256595	0.320745	0.125255	0.136927	0.148857	0.407717	0.172887	0.240091	0.226289	0.187037	0.116816	0.437795	0.261103	0.100057	0.253995	0.200484	0.167227	0.289378	0.13227	0.425248	0.236056	0.798118
AC005229.7	0	0	0	0	0	0	0	0	0	0	0	0	0.153403	0	0	0	0	0	0	0	0	0	0	0	0	0	0	0	0	0	0	0	0	0	0	0	0	0	0	0	0	0	0	0	0	0	0	0	1
AC005237.4	0	0	0	0	0.110382	0.140256	0	0	0	0	0	0	0	0.0737089	0	0	0	0	0	0	0	0	0	0	0.178047	0	0	0	0	0	0	0	0	0	0.094306	0	0	0	0.171963	0	0	0	0	0	0	0.0727368	0	0	0.386718
AC005253.2	0.0348711	0	0	0	0	0	0	0	0	0.0245988	0	0.0375553	0	0	0	0	0.0348776	0.0288426	0	0.0293702	0	0	0	0	0.0248697	0	0	0.0281564	0	0	0	0	0	0	0.0263454	0	0	0.0224321	0	0	0	0	0	0	0.0444552	0	0.0362933	0	0.902687
AC005253.4	0	0	0	0	0	0	0	0	0	0.11394	0.109383	0	0	0	0	0	0	0	0	0.136041	0	0	0.168216	0	0	0	0	0	0	0	0.162389	0.105922	0.241767	0	0	0	0	0	0	0.154829	0	0	0	0	0	0	0	0	0.13754
AC005255.3	0	0.150434	0	0.525698	0	0.169515	0.134088	0.108732	0	0.104952	0.203501	0.165003	0	0.0940095	0	0	0	0.259969	0	0.250617	0.128381	0	0.154945	0	0.111406	0.154583	0.245956	0	0.134585	0	0.156139	0	0	0.196999	0.358321	0	0	0.10047	0	0	0	0	0	0	0	0.174784	0	0.171911	0.896941
AC005262.2	0	0	0	0	0	0.166108	0	0	0	0	0	0	0.132927	0	0	0	0	0	0	0	0	0.136859	0	0	0	0	0	0	0	0	0	0	0.221278	0.187661	0	0	0.121812	0.0950986	0	0	0	0	0	0	0	0.516863	0	0.0854091	0.300425
AC005262.3	0	0	0	0	0	0	0	0	0	0	0	0	0	0	0	0	0	0	0	0	0	0	0	0.148713	0	0	0	0	0.136335	0	0	0	0	0	0	0	0	0	0	0	0	0	0	0	0	0.0899555	0	0	0.899591
AC005262.4	0	0	0	0	0	0	0	0	0	0	0	0	0	0	0	0	0	0	0	0	0	0	0	0	0	0	0	0	0.17023	0	0	0	0	0	0	0	0	0	0	0	0	0	0	0	0	0	0	0	0.10561
AC005276.1	0	0	0.0977545	0	0	0	0.0715435	0	0	0	0.0564558	0	0	0	0	0	0	0	0	0	0	0	0	0	0	0	0	0	0	0	0	0	0	0	0	0	0	0	0	0	0.0918682	0	0	0	0	0	0	0	0.77792
AC005280.1	0.644802	0.000787149	0.449803	0.0187144	0.353376	0.00381673	0.00375511	0.353777	0.191821	0.338514	0.546462	0.0111899	0.000795811	0.290285	0.737006	0.255181	0.690001	0.115817	0.219386	0.273123	0.0370442	0.118985	0.0567711	0.208732	0.775873	0.00938649	0.602438	0.392405	0.057675	0.744409	0.409817	0.211273	0.0909899	0.0595394	0.220328	0.185147	0.17601	0.204146	0.213222	0.00486991	0.0334185	0.000113055	0.707284	0.595037	0.20543	0.794789	0.353096	0.248605	0.603903
AC005281.1	0	0.0530356	0	0	0	0	0	0	0	0	0	0	0	0	0	0	0.0561917	0	0	0	0	0	0	0	0	0	0	0	0	0	0	0	0	0	0	0	0.0462925	0	0	0	0	0	0	0.0827788	0	0	0	0	0.841814
AC005300.5	0	0	0	0	0	0	0	0	0	0	0	0	0	0	0	0	0	0	0	0	0	0	0.194824	0	0	0	0	0	0	0	0	0	0	0	0	0	0	0	0	0	0	0	0	0	0	0	0	0	0.423585
AC005304.1	0	0	0	0	0	0	0	0	0	0	0	0	0.154918	0.305209	0	0	0.172321	0	0	0	0	0	0	0	0	0	0	0	0	0	0	0	0	0	0	0	0	0	0	0	0	0	0	0	0	0	0	0	0.448049
AC005306.3	0.522395	0.986291	1.31263	2.01574	1.58384	0.670827	1.34494	1.05915	1.13314	1.57932	0.808617	1.04484	1.07366	1.14576	0.863595	1.10533	0.895701	1.11107	1.22978	0.754264	0.942935	0.898147	0.777211	1.00648	0.904804	1.36543	1.60384	1.02438	0.790886	1.09813	1.35052	1.17455	1.89897	0.0947336	1.01487	1.1691	0.614923	0.912133	0.82248	1.64532	0.98687	0.918566	0.768985	1.3195	1.04653	1.47854	0.699044	1.3797	0.573031
AC005307.1	0.22222	0.209778	0.20846	0.211845	0.117905	0.449443	0.305131	0.283846	0.129775	0.0940552	0.210685	0.0957302	0.319703	0.209953	0.308584	0.116165	0.222261	0.183802	0.0998705	0.149732	0.149749	0.0822898	0.138858	0.171257	0.158485	0.0451761	0.146947	0.17943	0.0392505	0.122622	0	0.233164	0.0665245	0.282089	0.201466	0.0949425	0.146485	0.114361	0.306138	0.255615	0.0979537	0.0497313	0	0.163712	0.0566591	0.181286	0.13877	0.154063	0.428835
AC005307.3	0.837535	0.774168	0.87979	0.831699	0.817779	0.823436	0.85353	0.780062	0.85595	0.947765	0.791695	0.451002	0.847225	0.865485	1.02304	0.896924	0.802786	0.736037	0.914876	0.72011	0.881865	0.75921	0.526984	0.638734	0.671985	0.904539	0.951902	0.535374	0.46229	0.690023	0.631526	0.697992	0.6007	0.708784	0.856866	0.621237	0.819513	0.673466	0.78123	0.685753	0.692216	0.507634	0.847606	0.527039	0.88977	0.782898	0.544808	0.63509	0.656582
AC005329.7	1.91491	1.71546	2.06212	1.70753	1.64152	1.95403	2.01227	2.02443	1.91708	1.98488	1.98489	1.62039	2.14351	2.14612	2.17072	2.24719	1.81755	2.05256	1.96124	2.05719	2.05742	1.68232	1.93323	2.05175	1.83951	1.92659	1.87356	1.71974	1.88097	2.15644	2.47526	2.05023	1.98884	1.95953	2.27343	1.76707	2.14138	2.02373	2.00546	2.34129	1.76569	1.88035	2.41613	1.8426	2.11738	2.2203	2.0947	2.2578	0.152453
AC005336.4	0	0.158979	0	0	0	0	0	0	0	0	0	0	0	0	0	0	0	0	0	0	0	0	0	0	0	0	0	0	0	0	0	0	0	0	0	0	0	0	0	0	0	0	0	0	0	0	0	0.0335271	0.865596
AC005339.2	0.356006	0.336072	0.208726	0.56564	0	0.400015	0	0.378944	0.103952	0.251134	0.120545	0	0.160055	0	0.137323	0	0	0.441689	0.13333	0.149923	0	0.329579	0.185381	0	0	0	0.294268	0.143727	0	0.163704	0	0.350193	0	0	0.268965	0	0.440015	0	0.367834	0.170627	0.588472	0.199179	0	0.262274	0.226925	0.103724	0.555787	0.205679	0.254747
AC005351.1	0	0	0	0	0	0.0997492	0	0	0	0	0	0	0	0	0	0	0	0	0.0664956	0	0	0	0	0	0	0	0	0	0	0	0	0	0	0	0	0	0	0.0571076	0	0.0850967	0	0	0	0	0	0	0	0	0.109652
AC005355.1	0	0	0	0	0	0	0	0	0	0.0689387	0	0	0	0	0	0.170289	0	0	0	0	0	0	0	0	0	0	0	0	0	0	0	0	0	0	0	0	0.161051	0	0	0	0	0	0	0	0	0	0	0	0.364328
AC005355.2	0	0	0	0	0	0.0708246	0.0540938	0	0	0	0.0426861	0.0678845	0.0566773	0	0.0486276	0.0549171	0	0.0521355	0	0	0.10619	0.0583536	0	0	0	0	0	0	0.111334	0	0	0	0	0	0	0.044884	0.103876	0	0	0	0	0.0705312	0.0927863	0	0	0	0	0	0.401668
AC005356.1	0	0	0	0	0	0	0	0	0	0	0	0	0	0	0	0	0	0	0	0	0	0	0	0	0	0	0	0	0.181245	0	0	0	0	0	0	0	0	0	0	0	0	0	0	0	0	0	0	0	0.10561
AC005363.9	6.2097e-30	9.36975e-36	2.44632e-26	1.37368e-22	5.97053e-23	1.26452e-24	8.32281e-26	2.06252e-19	1.22202e-31	2.38281e-39	2.84062e-21	6.67583e-26	1.16168e-42	1.02363e-29	6.78684e-26	2.58706e-18	2.93331e-24	3.42586e-20	1.50787e-18	4.94896e-33	7.32227e-19	1.11656e-18	4.8545e-14	3.05739e-21	4.31538e-23	1.37729e-28	1.17865e-28	9.19937e-33	7.17068e-24	5.18253e-24	1.0227e-34	9.00276e-23	4.6765e-15	3.72035e-22	7.10694e-36	3.47412e-34	1.76766e-19	2.94452e-32	1.73717e-24	2.8676e-19	2.63039e-13	7.93548e-19	2.19684e-13	1.88202e-32	2.39367e-19	1.61074e-18	5.89382e-30	3.45632e-26	0
AC005392.13	0.139554	0.13174	0.327282	0.221731	0.123407	0.156806	0.119764	0.0990308	0.244496	0.0984444	0	0.300593	0	0.164813	0	0.121586	0.13958	0.346284	0.313593	0.11754	0.235105	0	0.145338	0.268873	0.199057	0	0.230706	0.112682	0.123246	0	0	0.366068	0.208887	0	0.316302	0.298119	0.114991	0.269319	0.384509	0	0.153787	0.156156	0.205429	0.102811	0.533729	0	0	0.0806262	0.496942
AC005394.1	0	0	0.442273	0	0	0	0	0	0.220267	0	0	0	0	0	0	0	0	0	0	0	0	0	0	0	0	0	0	0	0	0.346876	0.3792	0	0	0	0	0	0	0	0	0	0	0	0	0	0	0	0	0	0.913622
AC005484.5	0.0290724	0.0281255	3.20335e-05	0.00103442	2.88434e-05	0.022858	1.78642e-31	0	1.21565e-31	0.0220167	1.01196e-19	5.65073e-28	4.8373e-07	0.0231626	7.80445e-26	0.0708958	0.0297993	0	1.35248e-13	0.102804	0.00656659	0	1.76665e-13	1.49242e-10	0.00277574	3.43568e-05	0	0.000201179	0	0.00129188	0.0670595	0.0133407	0	0	8.15794e-12	0.000302065	2.09242e-14	0	1.68018e-14	0	6.34017e-07	3.18068e-24	0	0	0.0381781	0.000850249	5.68651e-05	4.32002e-21	0.99551
AC005487.2	0	0	0	0	0	0	0	0	0	0	0	0	0	0	0	0	0	0	0	0	0	0	0	0	0	0	0	0	0	0	0	0	0	0	0	0	0	0	0	0	0	0	0	0	0	0	0	0.0606212	0.423585
AC005488.11	0	0	0	0	0	0	0	0	0	0.0525869	0	0	0	0	0.0575115	0	0	0	0	0	0	0	0	0	0	0	0	0	0	0	0	0	0	0	0	0	0	0	0	0	0	0	0	0	0	0	0	0	0.584004
AC005498.3	0	0.119222	0.0740457	0	0.0558405	0	0.108383	0.0896206	0.147509	0.044545	0.171054	0.136015	0.0567798	0.037288	0.0974312	0.0550165	0.0631584	0.0522298	0.0472991	0.0531853	0.0531912	0	0	0.121662	0.0450355	0.0641869	0.104392	0.101975	0.0557676	0.0580743	0.063486	0	0.0945189	0.0801592	0.0477077	0.0449652	0.104064	0.0406213	0.0869931	0.181591	0.139174	0.141318	0	0	0.0805021	0.0367963	0.131444	0.0364824	0.596882
AC005498.4	0	0.141656	0	0	0	0	0	0	0	0	0.101621	0	0	0	0	0	0	0.124116	0	0.126387	0	0.138919	0	0.144556	0	0	0	0	0.132523	0	0	0	0	0.190486	0.11337	0	0	0	0	0	0	0	0	0	0	0	0	0	0.517193
AC005517.3	0	0	0	0	0	0	0	0	0	0	0	0	0	0	0	0	0	0	0	0	0	0	0	0	0	0	0	0	0	0	0	0	0	0	0.107806	0	0	0	0	0	0	0	0	0	0	0	0	0	0.423585
AC005518.2	0	0	0	0	0	0	0	0	0.0365137	0	0	0	0	0	0	0	0	0	0	0	0	0	0	0	0	0	0	0	0	0	0	0	0	0	0	0	0	0	0	0	0	0	0	0	0	0	0	0	0.423585
AC005519.4	0.752666	0.685523	0.904664	0.61452	0.590307	0.578808	0.7469	0.686344	0.640698	0.643491	0.997845	0.549731	0.443559	1.00158	0.845644	0.664599	0.915175	0.768661	0.737	0.830683	1.3829	1.00202	0.606055	0.814735	0.729398	0.657926	0.930155	0.739983	1.20901	0.832583	0.858735	0.717442	0.60106	0.855234	0.842326	0.48149	0.848175	0.994789	0.920667	0.72294	0.646489	0.99382	0.955387	1.15011	0.94161	0.685056	0.698504	0.902639	0.633886
AC005522.6	0	0	0	0	0	0	0	0	0	0	0	0	0	0	0.15558	0	0	0	0	0	0	0	0.210027	0	0	0	0	0	0	0	0	0	0	0	0	0	0	0	0	0	0	0	0	0	0	0	0	0	0.516453
AC005523.2	0	0.0368814	0.0229061	0.0931121	0.0518228	0.0219493	0	0.0415863	0.034224	0.0689001	0.0529155	0.0210381	0.0878244	0.0346052	0.0301404	0.0340388	0.0976904	0.048472	0.014632	0	0.0493642	0.0180844	0	0.0188181	0.0417953	0.0992812	0.161469	0	0	0.0718613	0.0392789	0.0256207	0.0292395	0.0247973	0.0147584	0.04173	0.112673	0.0502649	0.0269113	0.0749003	0.0430536	0.0874335	0.0575109	0.0719564	0.0498067	0.0796806	0.101656	0.0564293	0.252178
AC005523.3	0	0	0	0.530457	0.147617	0	0	0	0.0974864	0.35327	0.113047	0	0	0	0	0	0	0	0	0.140598	0	0	0	0.160809	0	0	0	0	0.147424	0	0	0	0	0.211904	0	0	0	0	0.114985	0	0	0	0	0	0.212811	0	0	0	0.686514
AC005532.5	0	0	0	0	0.0498818	0	0	0	0.0658841	0.0397916	0.0382001	0	0.0507209	0.033309	0	0.0491457	0.0564188	0	0	0.0475099	0	0	0	0	0	0.0573375	0	0	0.0498167	0	0	0	0	0	0.0426169	0	0.0464796	0	0	0	0.0621614	0.0631189	0	0	0	0.0328697	0	0.0977682	0.197192
AC005534.8	0.470196	1.33161	0.661621	0.597658	1.24738	0.73965	0.645627	0.667323	1.09836	0.72971	0.891576	0.303834	0.591903	0.49977	0.943127	0.819316	0.658397	0.46669	1.05658	0.712841	0.71292	0.783527	0.685559	0.543544	1.00602	1.52941	0.777312	0.531519	0.498301	0.691883	0.850901	0.678361	0.422278	0.477498	1.27885	0.401778	1.08482	1.08889	0.77731	0.631	0.829042	0.736586	0.830575	0.346399	0.719311	0.602774	0.587247	0.760624	0.960827
AC005537.2	0	0	0	0	0	0	0	0	0.0160937	0.0388801	0	0	0	0.016273	0	0	0	0	0	0.0232108	0	0	0	0	0	0	0.0455581	0	0	0	0	0	0	0	0	0	0	0.0177277	0	0	0.0303687	0	0.0405665	0	0	0	0.028682	0.0636858	0.239544
AC005539.2	0	0	0	0	0	0	0	0	0	0	0	0	0	0.0278589	0	0	0	0	0	0	0	0	0	0	0	0	0	0	0	0	0	0	0	0	0	0	0	0	0	0	0	0	0	0	0	0	0.0491027	0	0.483738
AC005540.3	0.303709	0.0716759	0.178064	0.120637	0.134285	0.170626	0.260639	0.107759	0.266046	0.160682	0.102837	0.163543	0.0682717	0.0896698	0.292877	0	0.0759413	0.376805	0.113744	0.127899	0.319784	0.210873	0.0790742	0.146286	0.216602	0.308712	0.502081	0.245228	0.201164	0.349141	0.229006	0.248958	0.227298	0	0.0573635	0.378461	0.500503	0.244214	0.0523	0.436688	0.083671	0.509759	0.558838	0.0559365	0.290386	0.221218	0	0.0877325	0.417765
AC005544.1	0	0	0	0	3.67357e-18	0.00643942	0	0.00813364	0.000502235	0.19422	2.28187e-23	0.0878981	0	0.00050783	1.49384e-11	0	0	0	9.3393e-06	0.206223	1.63109e-11	1.15429e-05	0.0368768	0	0.0617088	0.00582536	0.539698	0	0.0101225	0.248694	0.169045	0	0.00857819	0	1.884e-05	0	1.59554e-11	0	7.91322e-30	0.0292155	0	0	1.8354e-05	0	0	2.44832e-16	0	0	0.881358
AC005546.2	0	0.168466	0	0.283543	0	0.200519	0	0.126638	0.208436	0.125888	0.483412	0	0.32093	0.210758	0	0	0	0.147606	0	0	0.300646	0	0.185855	0.343828	0.381823	0.181398	0.590042	0.144095	0.315208	0.164123	0.179417	0.117029	0	0.226537	0	0.127076	0	0.114799	0	0.171064	0.393318	0.399376	0.262697	0.131472	0.227506	0.519947	0	0.41241	0.742039
AC005550.4	0	0	0	0	0	0	0	0	0	0	0	0	0	0	0	0	0	0	0	0	0	0	0	0	0	0	0	0	0	0	0	0	0	0	0	0	0	0.0643996	0	0	0	0	0	0	0	0	0	0	1
AC005559.2	0	0	0.323401	0	0	0.154946	0	0	0	0.0972771	0.186773	0.445543	0	0.162859	0	0	0.137925	0.114059	0.206583	0.116146	0	0	0.28723	0.132843	0	0	0	0.222692	0.121785	0	0.554562	0.0904318	0.41282	0.175051	0.104184	0	0.113627	0.0887086	0.189975	0.396557	0.151964	0.154305	0	0.203184	0.5274	0.401777	0.287047	0.0796701	0.273054
AC005559.3	0.0525826	0.0496384	0	0.167092	0.0464987	0.0590828	0.0902515	0.0746276	0	0.0741857	0.0356093	0	0.0472809	0.0310499	0.0405658	0	0.0525924	0	0	0.0442877	0.0885852	0.0486793	0	0	0.0375013	0	0	0.0849149	0	0.0483588	0.0528652	0	0	0.133498	0.0397265	0	0.0433273	0.0338256	0	0.0504039	0	0.058838	0	0	0.0670345	0	0.109454	0	0.415034
AC005562.1	0.365822	0.317824	0.430499	0.631159	0.34248	0.339559	0.375919	0.578973	0.357479	0.396767	0.471573	0.274244	0.526747	0.366548	0.39397	0.275584	0.481151	0.287782	0.420436	0.230202	0.299961	0.425843	0.266341	0.392345	0.380123	0.267733	0.476092	0.209317	0.382268	0.276544	0.257381	0.420608	0.173419	0.210384	0.400192	0.253262	0.271621	0.351558	0.302059	0.323147	0.34119	0.431499	0.223381	0.246599	0.162799	0.527149	0.381422	0.2898	0.495225
AC005592.1	0	0	0	0	0	0	0	0	0	0	0	0	0	0.018419	0	0	0	0	0	0	0	0	0.0324851	0	0.022246	0	0	0	0.0275473	0	0	0.0204553	0	0.0395958	0.023566	0	0	0	0.0214858	0	0	0	0	0	0	0	0	0	0.485575
AC005592.2	0.115589	0	0	0	0	0	0.0991969	0	0	0	0.0260925	0	0	0.0227517	0.0297243	0	0	0	0.0577201	0.0324516	0.0324552	0	0.0401266	0.0371167	0.0549577	0	0	0	0	0	0	0.050534	0.0576717	0	0.0291094	0.027436	0.0634956	0.099142	0	0	0.127378	0.0431132	0.113434	0	0	0.0449032	0.040101	0.0222601	0.228474
AC005592.3	0	0	0	0	0	0	0	0	0	0	0	0	0	0	0	0	0	0	0	0	0	0	0	0	0.030344	0	0	0	0	0	0	0	0	0	0	0.0302967	0	0	0	0	0	0	0	0	0	0	0	0	0.566876
AC005594.3	0.0227213	0	0.0266429	0	0	0	0	0.0161235	0	0	0	0	0.0204304	0	0.0175287	0	0.0227255	0.0375864	0.0170191	0.019137	0	0.0210347	0	0	0	0	0	0	0.0200662	0	0	0.0149002	0	0	0.0171661	0	0	0.0146163	0.0156508	0	0.0250386	0	0	0	0	0	0	0.013127	0.295324
AC005597.1	0.166136	0.156834	0	0	0	0	0.142576	0	0	0.117196	0.112508	0	0	0.098103	0	0	0	0.137414	0	0.279856	0	0	0.173022	0	0	0.168873	0	0	0.146722	0	0	0.108949	0	0	0	0	0.136894	0	0	0	0	0	0	0	0	0	0	0	0.548827
AC005606.1	1.31218e-14	1.9155e-07	0.000203967	1.08027e-15	6.08763e-08	1.42739e-11	4.79005e-17	1.02681e-17	2.22523e-15	4.1631e-14	5.31385e-10	4.36345e-11	5.66459e-10	3.58962e-11	0.000413333	2.07162e-14	1.41086e-08	3.27758e-07	9.5345e-13	0.00218652	6.6291e-17	4.34727e-06	2.97712e-05	0.10866	3.42328e-08	8.45748e-08	7.87524e-15	4.47303e-09	3.73162e-19	5.54469e-10	6.46338e-16	4.39593e-21	1.09242e-09	3.23415e-16	1.05711e-08	9.30348e-07	4.48871e-08	2.38553e-08	3.24688e-09	5.94861e-13	4.86432e-09	1.59175e-12	9.75705e-09	4.6832e-06	2.97344e-18	7.59193e-22	0.00242055	4.04071e-15	0.40352
AC005606.14	0	0	0	0	0	0	0	0.0674597	0	0	0	0	0.0854792	0.112271	0	0.0828246	0	0	0.142413	0	0.0800767	0.176015	0	0	0.0677987	0	0	0.230277	0	0	0.19115	0	0	0	0.0718216	0	0	0.0611533	0.0654818	0	0	0	0.139938	0.0700349	0	0	0	0	0.543546
AC005606.15	0.138447	0	0	0	0	0	0	0.0982448	0	0	0	0	0	0	0	0	0	0	0	0	0	0	0	0.13337	0.0987385	0	0.228875	0	0	0.127326	0	0	0	0	0	0.0985845	0	0	0	0	0	0	0	0	0	0	0.144093	0	0.627918
AC005609.1	0.169362	0.0913594	0.113482	0.153766	0.128371	0.163113	0.207635	0.120183	0.141294	0.153606	0.147463	0.156342	0.0652653	0.128582	0.130657	0.147556	0.0483981	0.120071	0.0543678	0.122267	0.0815205	0.0223986	0.176382	0	0.0517658	0.0737793	0	0.13675	0.0641018	0.0890044	0.0972983	0.0793317	0.0724296	0.184277	0.0913957	0.0861418	0.0398719	0.108948	0.0999938	0.0695763	0.0266622	0.0541457	0.0356153	0.0712977	0.21591	0.112787	0	0.139782	0.718368
AC005614.3	0	0	0.0223982	0	0	0.0214626	0.0163925	0	0	0.0134745	0	0.0411433	0.0171754	0.0225586	0.0589442	0	0	0	0	0.0160881	0.0160899	0.0176834	0	0	0.0136228	0	0	0	0	0	0	0	0.0285911	0	0	0.0136016	0	0	0.0131573	0	0	0	0	0	0.0243512	0.0222611	0	0.0110356	0.0974461
AC005614.5	0.298502	0.858137	2.06686e-08	4.9073e-05	2.87275e-06	5.55582e-17	0.342592	0.230584	0.000110156	1.67492e-09	0.211479	0.779525	2.67376e-12	3.02782e-06	0.20973	1.08505	8.38541e-06	7.99501e-07	0.517271	9.59045e-06	0.000629983	5.37386e-09	1.10589e-06	7.32967e-10	9.60913e-11	3.57715e-09	1.73355	1.85133e-26	2.33166e-15	4.78194e-07	0.394421	0.254753	2.62018e-19	1.40284e-08	3.84154e-14	0.248052	0.2649	0.66486	1.48077e-09	0.482715	1.43231e-11	5.97575e-11	0.827729	0.336149	1.52466	3.83062e-10	4.0416e-09	7.71554e-08	0.465461
AC005616.1	0.0549859	0.207629	0.0644763	0	0.0972478	0.0617832	0.141565	0.117058	0.0963341	0.116365	0.260658	0.177655	0.197767	0.162345	0.127259	0.191626	0.109992	0.0909598	0.123559	0.138936	0.185268	0.305425	0.11453	0.0529695	0.196077	0.111783	0.181802	0.088796	0.388484	0.151707	0.0552814	0.108176	0.0823037	0.0697998	0.207711	0.117462	0.135923	0.0707432	0.0757505	0.316246	0.181782	0.246109	0.161882	0	0.280393	0.128164	0.457827	0.0635352	0.720484
AC005618.1	2.58649	2.80363	3.23794	4.5177	1.96221	3.00143	2.72248	4.07528	2.8224	2.36871	2.4701	3.68212	3.88736	3.49842	2.57744	3.0645	4.26395	3.95712	3.16079	2.74606	3.59784	5.87595	5.36196	4.93917	3.03776	5.23808	5.37327	2.34753	4.21595	4.45031	3.18668	2.27686	3.27742	3.90232	2.21278	1.702	2.13664	4.28526	2.92526	5.19612	6.48665	3.15777	5.48836	4.48023	3.86205	5.13116	4.70794	2.81729	0.522257
AC005618.6	0.0664966	0.0627733	0	0.0704355	0.117606	0.0249056	0.0570666	0.141562	0.0906116	0.0625441	0.0900639	0.0954869	0.0398613	0.117798	0.1539	0.0193117	0.0221696	0.110001	0.149425	0.0560068	0.112026	0.102601	0.115421	0.0854108	0.126466	0.135184	0.183217	0.089487	0.117452	0.12231	0.0891386	0.116286	0.0331777	0.0844116	0.117223	0.0473506	0.146113	0.142587	0.030536	0.212471	0.0977048	0.124012	0.0326285	0.114307	0	0.180825	0.0922781	0.0768356	0.786533
AC005624.2	0.188078	0	0	0	0.665269	0.422657	0.161407	0.133465	0	0.398023	0.127368	0.202556	0.33823	0.11106	0.145096	0	0	0.46669	0.704387	0.316818	0	0	0.195874	0.362363	0.134135	0.191177	0.310925	0	0	0	0.378178	0	0.563037	0.238749	0.142095	0.401778	0.309948	0.241976	0.388655	0.721143	0.621782	0	0	0	0.959081	0.219191	0	0	0.8884
AC005625.1	0	0	0	0	0	0	0	0	0	0	0	0.159212	0	0	0	0.128799	0	0	0	0	0	0	0	0.142412	0	0.150268	0	0	0	0	0	0	0	0	0	0	0	0	0.10183	0	0	0	0	0	0	0	0	0	0.905338
AC005682.5	0.199363	0.134429	0.233773	0.36201	0.251852	0.28801	0.171091	0.161683	0.149691	0.140635	0.173584	0.0306727	0.281698	0.201812	0.175774	0.198508	0.227886	0.0942269	0.170663	0.239877	0.119952	0.184564	0.148305	0.0823082	0.10156	0.173698	0.141249	0.183971	0.075457	0.130964	0.143167	0.0560308	0.12789	0.216921	0.129103	0.202802	0.140805	0.109926	0.156943	0.218403	0.0941555	0.0637372	0.251546	0.146873	0.0726162	0.149363	0	0.213906	0.134407
AC005682.6	0	0	0.055774	0	0	0	0.0408193	0	0	0	0	0	0	0	0	0	0	0	0	0	0	0	0	0	0.0339224	0	0	0	0	0	0	0	0	0	0	0.0338695	0	0	0	0	0	0	0	0	0	0	0	0	0.456207
AC005682.7	0	0	0	0	0	0	0	0	0	0	0	0	0	0	0	0	0	0.115892	0	0	0	0	0	0	0.0999282	0	0	0	0.123741	0	0	0.0918846	0	0	0	0	0	0	0	0	0	0	0	0	0.178624	0	0.145829	0	0.867196
AC005682.8	0	0.0975854	0	0	0	0	0	0.0733561	0	0	0.0700052	0	0	0.0610419	0.0797493	0	0	0.0855022	0	0	0	0	0	0.0995827	0	0.105076	0.341787	0	0	0	0	0.0677904	0	0	0.0780993	0	0	0	0	0.198181	0	0.115671	0	0	0.131785	0	0	0	0.618284
AC005702.2	0	0	0	0	0	0	0	0	0	0	0	0	0	0.528247	0	0	0	0	0	0	0	0.828173	0	0	0	0	0	0	0	0	0	0	0	0	0	0.637007	0	0	0	0.857513	0	0	0	0	0	0	0	0	0.887633
AC005702.3	0	0	0	0	0	0	0	0	0	0	0	0	0	0	0	0	0	0	0	0	0	0	0	0	0	0	0	0	0	0.812306	0	0	0	0	0	0	0	0	0	0	0	0	0	0	0	0	0	0	0.10561
AC005722.4	0	0	0	0	0	0	0	0	0	0	0	0	0	0.042742	0	0	0	0	0	0	0	0	0	0	0	0	0	0	0	0	0	0	0	0	0	0	0	0	0.0498586	0	0	0	0	0	0.184554	0	0.0753349	0.0418186	0.246638
AC005730.2	0	0	0	0	0	0	0	0	0.118457	0	0	0	0	0	0	0	0	0	0	0	0	0	0	0	0	0	0	0	0	0	0	0	0	0	0	0	0	0	0	0	0	0	0	0	0	0	0	0	0.423585
AC005740.3	0	0	0	0	0	0	0	0	0.0780638	0	0	0	0	0	0	0	0	0	0	0	0	0	0	0	0	0	0	0	0	0	0	0	0	0	0	0	0	0	0	0	0	0	0	0	0	0	0	0	0.423585
AC005740.4	0	0	0	0	0	0	0	0	0	0	0	0	0	0	0	0	0	0	0	0	0.140278	0	0	0	0	0	0	0	0	0	0	0	0	0	0	0	0	0	0	0	0	0	0	0	0	0	0	0	0.423585
AC005740.6	0.656211	0.481809	0.170994	0.463388	0.451333	0.327703	0.187717	0.310441	0.340642	0.66864	0.641898	0.706723	0.458926	0.904147	0.449996	0.762297	0.948036	0.301536	0.928437	0.552694	0.429921	0.405	0.303738	0.351193	0.676003	0.518794	0.723217	0.765343	0.965881	0.402333	0.439825	0.382516	0.87309	0.555335	0.605943	0.207676	0.781023	0.42213	0.652902	0.838696	0.482092	0.815863	0.429318	0.214862	0.55771	0.892223	0.37943	0.505493	0.0903786
AC005754.7	0	0	0	0	0.212405	0	0	0	0	0	0.162663	0	0	0	0	0	0	0	0	0	0	0	0	0	0	0	0	0	0	0	0	0	0	0	0	0	0	0	0.0827258	0	0	0	0	0	0	0	0	0	0.447014
AC005754.8	0	0	0.0392236	0	0.0295799	0.0375853	0	0	0	0.0235965	0.0226527	0	0	0	0	0.0291434	0	0	0	0.0281734	0	0	0	0	0	0	0	0	0	0.0307633	0	0.021936	0	0.0424621	0	0.0476381	0.0551249	0	0.0230411	0.0641285	0	0	0	0	0	0.0194918	0	0.0386511	0.377006
AC005757.7	0.00034507	9.7772e-12	0.115423	0.31549	2.22661e-12	5.48234e-17	7.27568e-22	2.81734e-15	0.00019857	0.00172816	4.16719e-10	5.27327e-28	4.49926e-05	5.37974e-21	0.0964303	3.37871e-31	5.95511e-17	0.0953464	0.000335615	1.89639e-27	4.42293e-34	3.69196e-30	8.31274e-06	9.78175e-23	0.16872	0.401925	0.146325	4.83854e-27	0.102583	0.0512949	0.010364	0.0637804	0	1.2683e-18	4.55245e-09	0.00132971	3.00947e-07	0.00023819	1.78494e-20	8.35865e-06	1.0175e-15	4.95955e-35	2.66851e-21	4.65243e-24	3.38049e-20	0.0164357	1.12203e-11	5.36455e-23	0.116375
AC005758.1	0	0	0	0	0	0	0	0	0.0651989	0	0	0	0	0	0	0	0	0	0	0	0	0	0	0	0	0	0	0	0	0	0	0	0	0	0	0	0	0	0	0	0	0	0	0	0	0	0	0	0.423585
AC005772.2	0	0	0	0	0	0	0	0	0	0	0	0	0	0	0	0	0	0	0	0	0	0	0	0	0	0	0	0	0	0	0	0	0	0	0	0	0	0	0	0.0685307	0	0	0	0	0	0	0	0	0.10561
AC005775.2	0.168138	0.396808	0	0.133573	0.0743418	0.188923	0.144294	0.119314	0.245478	0.237216	0.113864	0.09054	0.30237	0.148928	0.259425	0.14649	0.252253	0.27814	0.377823	0.141614	0.212444	0.155657	0.175107	0.0809859	0	0.256361	0.972858	0.0678808	0.14849	0.154632	0.169041	0.0551307	0	0	0.317573	0.119727	0.277086	0.16224	0.173724	0.241757	0.277929	0.09407	0.371257	0.309672	0.214349	0.489878	0	0.43713	0.739981
AC005776.1	0	0	0.28214	0.764589	0.212772	0.270355	0.206489	0.170743	0.28103	0.169732	0.162943	0.777395	0	0	0	0.209632	0	0.199014	0.180226	0	0.202677	0.22275	0	0.231787	0.171601	0.244574	0	0.194279	0.424988	0.66385	0.483807	0.473364	0.36015	0	0.363566	0.171333	0	0.154781	0.331474	0.461283	0	0.269235	0	0	0	0.280413	0	0.278021	0.158166
AC005779.2	0	0	0	0	0	0.142551	0.108876	0	0	0.17899	0	0	0.114076	0	0	4.03098e-17	0.126891	0	0	0.106854	0	0.11745	0	0.259497	0	0.128957	0.209733	0	0	0.35003	0	0.0872342	0	0.161047	0.191698	0	0	0	0	0	0.139807	0	0	0	0	0.073927	0	0	0.750096
AC005785.2	0.292107	0.0689379	0.38534	0.232057	0.129155	0.205136	0.313354	0.207286	0.191912	0.180301	0.148363	0.117972	0.196991	0.215611	0.140844	0.445372	0.219121	0.543617	0.0820495	0.18452	0.184541	0.169015	0.0760536	0.281395	0.208327	0.185574	0.181088	0.23586	0.225726	0.134322	0.110129	0.239448	0.546538	0.278103	0.110344	0.156002	0.150432	0.399305	0.352115	0.455007	0.281662	0.204286	0.268745	0.134499	0.279293	0.12766	0.114008	0.232048	0.0492498
AC005786.3	0	0	0	0	0	0	0	0	0	0	0	0	0	0	0	0	0	0	0	0.763244	0	0	0	0	0	0	0	0	0	0	0	0	0	0	0	0	0	0	0	0	0	0	0	0	0	0	0	0	0.423585
AC005786.5	0	0	0	0	0	0	0	0.134188	0	0	0	0.203654	0.170032	0	0.291766	0	0.189133	0	0	0.159268	0	0.175061	0	0	0	0	0	0.152686	0	0	0	0	0.283045	0	0	0	0.467441	0.243287	0	0.362526	0.208384	0	0	0.139311	0	0.110189	0	0	0.532415
AC005786.7	3.08748	1.5156	2.31704	2.35466	2.51183	2.91409	2.43767	2.62914	3.53401	3.48476	2.67631	2.92612	2.33199	2.55242	1.42914	2.47477	4.19976	3.26876	2.40514	2.60043	2.91281	3.08696	1.02894	2.26044	2.73043	1.63194	2.85831	2.99156	1.63601	2.04442	1.61412	2.34867	2.58798	2.03803	3.26566	1.9347	1.62818	2.54225	2.12671	2.36765	2.04142	3.04021	2.54514	2.36557	1.88931	2.95054	2.44219	1.56971	0.429784
AC005789.11	0.533276	0.503417	0.384811	0.39106	0.689225	0.322645	0.598467	0.523972	0.383298	0.462996	0.333358	0.39761	0.405737	0.411791	0.443052	0.107219	0.328231	0.339294	0.583801	0.587352	0.34554	0.569643	0.598101	0.711305	0.380326	0.625454	0.339075	0.496835	0.289821	0.67907	0.866075	0.56492	0.982419	0.468655	0.588844	0.467363	0.574615	0.844426	0.36733	0.393216	0.406845	0.550815	0.905771	0.513754	0.627547	0.597588	0.683108	0.568791	0.00562824
AC005789.9	0	0	0	0	0.207757	0	0	0	0	0	0	0	0	0.138732	0.181248	0	0	0	0	0.197878	0	0	0	0	0	0	0	0	0	0	0	0	0	0	0.177499	0	0.193587	0.302266	0.161831	0	0	0	0.34584	0	0	0	0.244521	0.135734	0.386745
AC005795.1	0.547679	0.53287	0.439085	0.447767	0.332805	0.315887	0.0802315	0.400744	0.656769	0.597441	0.571315	0.504514	0.506724	0.443596	0.165529	0.0819197	0	0.922925	0.186937	0.158176	0.315263	0.173734	0.491091	0.542458	0.868761	0.477577	0.311236	0.15142	0.332569	1.04029	0.378654	0.463011	0.141698	0.118575	0.14208	0.200281	0.387856	0.301838	0.51952	0.270858	0.205873	0.843242	0.139089	0.403299	0.240016	0.454356	0.488344	0.325576	0.377444
AC005808.3	0	0	0	0	0	0	0	0	0	0	0	0	0	0	0	0	0	0	0	0	0	0	0	0	0	0	0	0	0	0	0	0	0	0	0	0	0	0	0	0	0	0	0	0	0	0.213438	0	0	0.423585
AC005822.1	0.345572	0.26606	0.246522	0	0.245184	0.468784	0.301143	0.1482	0.164292	0.197625	0.286492	0.440513	0.062719	0.0820897	0.268302	0.422784	0.140167	0.113998	0.363627	0.351598	0.117321	0.193766	0.291152	0.472135	0.197494	0.498423	0.115378	0.112256	0.122126	0.382043	0.277424	0.360788	0.306219	0.261957	0.261019	0.344254	0.230632	0.133277	0.191263	0.0664021	0.233357	0.388101	0.306906	0.152717	0.0913342	0.122149	0.797416	0.160623	0.268648
AC005831.1	0	0	0	0	0	0	0	0	0.0229703	0	0	0.0423609	0	0.0232262	0	0.034269	0	0	0.029462	0	0	0	0.081927	0	0	0	0	0	0	0	0	0	0	0	0	0	0	0	0	0	0	0	0	0.0289772	0	0.0229199	0	0	0.226683
AC005838.2	0	0	6.06712e-23	4.92399e-31	0	0	0	9.11731e-40	0	0	3.5593e-43	2.93974e-32	0	0	0	0	2.16825e-29	3.12151e-39	0	3.18822e-34	3.44951e-18	0	0	0	0	7.94942e-23	0	0	0	2.22687e-28	0	0	0	0	0	7.588e-35	0.26956	8.40779e-45	0	0	0	2.35554e-31	0	0	0	0	0	1.37327e-43	1
AC005841.1	0	0	0.0871358	0.118068	0.131424	0	0	0	0	0	0.0503233	0	0.0668176	0	0	0.0647425	0	0	0	0	0.0625946	0	0	0.071585	0	0	0	0	0	0	0	0	0	0	0	0.0529143	0	0	0.051186	0.213693	0	0	0	0	0	0	0	0	0.027858
AC005884.1	0	0.140675	0.35008	0	0	0	0.127664	0.106096	0	0	0.100936	0.483552	0.134294	0.177443	0.273941	0.260704	0.151767	0.24877	0	0.127432	0.125591	0	0	0	0.106585	0.305095	0	0	0	0	0.298771	0.0977097	0	0	0.114858	0	0	0.0960929	0	0	0	0	0.219672	0	0	0.0868489	0.157356	0	0.467278
AC005932.1	0.0729123	0.0688298	0	0	0	0	0.0625725	0.0517402	0	0	0	0	0	0	0.0562495	0.0635248	0.0729259	0	0	0	0	0	0	0	0	0.0741134	0.120536	0	0	0	0	0.0478145	0.109136	0.0925558	0	0	0.0600787	0	0	0	0.160697	0.0815863	0	0	0.0929517	0.0849736	0.075886	0.0842489	0.882356
AC005943.4	0.914681	1.97364	1.07255	1.86852	1.27105	1.76186	1.68208	0.927255	0.915715	1.29047	0.796408	0.703635	2.11489	1.08024	1.10887	1.13845	1.43762	1.83734	1.17451	0.990502	0.770476	1.33066	0.680423	1.38465	1.30468	0.929748	1.72814	1.26609	1.84639	2.16311	0.919596	1.11397	1.95587	1.32698	1.3821	0.651322	1.18436	1.09274	1.3501	1.75356	0.575982	1.75456	1.92349	0.481326	0.499746	1.75127	1.63197	0.981405	0.00774148
AC005943.5	4.71367	5.29063	5.70132	4.77665	4.62778	4.17036	4.04521	3.89802	3.92321	4.86986	5.10238	4.51689	4.93924	4.99699	5.46898	4.81819	5.60548	4.51274	4.42033	4.18891	3.97053	4.67301	4.75442	4.32629	4.5529	5.20631	5.76766	4.52526	4.2284	4.5057	3.88075	3.77264	3.44441	4.19322	3.8977	3.85864	5.41312	5.15718	5.24098	3.91354	4.04919	5.19136	5.35426	4.29292	4.49506	4.69319	4.71276	5.57521	0.228216
AC005944.2	0.371155	0.116791	0.145072	0.39314	0.218808	0.417036	0.106174	0.52676	0.216752	0.174547	0.335131	0	0	0.146111	0.0954446	0.215579	0.371224	0.716308	0	0.312605	0.521066	0.343604	0.644231	0.357544	0	0.125756	0	0.0998955	0.109261	0.341341	0	0.0811321	0.55555	0.314099	0.09347	0	0.203884	0.318344	0.255658	0.355776	0.681681	0.553745	0.182118	0.273434	0	0.288368	0.64382	0	0.0741381
AC005954.3	0	0	0	0	0	0	0	0	0	0.14606	0	0	0.186177	0.122265	0	0	0.207092	0	0	0	0	0	0	0.199461	0	0	0	0	0.182858	0.190422	0.208166	0.135782	0	0.262836	0	0.147438	0	0	0	0	0	0	0	0	0	0.120652	0	0	0.930891
AC006001.1	0.270454	0.255311	0	0	0.358743	0	0	0.19192	0.236915	0.0953919	0	0	0.364777	0	0	0	0	0.447395	0.20258	0	0.113908	0.375567	0.140832	0.130268	0	0.137454	0	0	0.119425	0.124365	0.135954	0	0	0	0	0	0.22285	0	0	0	0	0.302628	0.199059	0	0	0	0	0	0.427917
AC006004.1	0	0	0	0	0	0	0	0.0230841	0	0	0	0	0	0	0.0250959	0	0	0	0	0	0	0	0	0	0	0	0	0	0	0	0	0	0	0	0	0	0	0	0.0224073	0.0623645	0	0	0	0	0	0	0	0	0.262721
AC006011.4	2.20316e-12	8.60189e-15	3.77162e-11	0.300446	3.63197e-22	4.0906e-17	6.56984e-16	5.85071e-16	2.10549e-15	3.58328e-18	7.48794e-13	1.33614e-15	2.05114e-11	4.47606e-19	1.90111e-16	1.30078e-12	9.11127e-16	7.86673e-08	1.91253e-11	3.8808e-12	9.27714e-13	7.66822e-12	2.28751e-11	8.7694e-07	4.55859e-12	2.17017e-10	0.669682	2.31238e-15	5.84258e-15	7.53373e-10	1.41755e-20	7.97823e-11	1.17116e-07	4.84655e-09	5.70041e-10	2.74634e-12	2.14378e-12	4.17849e-10	1.70332e-14	1.00363e-06	1.5763e-18	4.48545e-11	0.000370769	9.1085e-16	0.00121976	2.455e-06	1.85663e-19	5.83743e-12	0.503634
AC006014.10	0	0	0	0	0	0	0	0	0	0	0	0	0	0	0	0	0	0	0	3.20995e-18	0	0	0	0	0	0	6.00161e-21	0	0	0	0	0	0.0146777	0	0	0	0	0	0	0	0	0	0	0	0	0	0.000298516	0	0.413973
AC006014.7	0.576652	0.792545	1.08956	1.28023	0.817174	0.410753	0.883323	1.42014	0.815497	0.998935	0.378452	0.869381	0.269553	0.179052	0.759048	1.17201	1.11147	0.47043	0.249368	1.40306e-19	0.491535	0.730813	0.747387	0.936982	0.783721	3.92361e-11	0.002206	0.236629	0.798733	0.67042	0.414994	0.13575	0.823769	0.675034	0.142196	6.79511e-11	0.448892	0.437021	0.307538	0.807625	2.92348e-13	1.01611	3.90239e-10	0.151491	0.0482881	1.59925	2.08272e-15	0.86792	0.241059
AC006014.8	0	0	0	0	0	0	0	0	0	0.0219347	0	0	0	0	0.0239888	0	0	0	0	0	0	0	0	0	0	0	0	0	0	0	0	0	0	0	0	0	0	0	0	0	0	0.0695883	0	0	0	0	0	0	0.214839
AC006019.3	0	0	0	0	0	0	0	0	0	0	0	0	0	0	0	0	0	0	0	0	0	0	0	0	0	0	0	0	0	0	0	0	0	0	0	0	0	0	0	0	0	0	0	0	0.0360141	0	0	0	0.423585
AC006019.4	0	0	0	0.036421	0	0	0	0	0	0.00808512	0	0	0	0	0	0	0	0	0	0	0	0	0	0	0	0	0	0	0	0	0	0	0.0171556	0	0	0	0	0	0	0	0	0	0	0.00844376	0	0	0	0	0.442978
AC006023.8	0	0	0	0	0	0	0	0	0	0	0	0	0	0.0278401	0	0	0	0	0	0	0	0	0	0	0	0	0	0	0.0832746	0	0	0	0	0	0	0	0	0	0.0324755	0	0	0	0	0	0	0	0	0	0.145057
AC006024.4	0.121492	0	0	0	0.0735768	0	0.0356216	0	0	0	0	0	0	0	0.0319291	0	0	0.0341015	0.0613867	0.0353333	0.0345823	0	0	0	0	0	0	0	0	0	0	0	0	0	0	0.0272351	0.0352183	0.0526987	0.0285235	0	2.0675e-21	0	0	0	0	0	0	0.0484509	0.898608
AC006026.10	0.109415	0	0	0.173443	0.144145	0.0612284	0.0465212	0	0.0956572	0.038201	0	0	0.0489722	0	0	0.0470375	0.0540926	0.0448112	0.122386	0.138122	0	0.150819	0	0	0.155213	0	0.358286	0	0	0.0499361	0.0545135	0.0712172	0	0	0.0410114	0.0773734	0.0448595	0.0350885	0.0749552	0	0.179324	0.0609756	0	0	0.138272	0.0631167	0.0565483	0.0314713	0.402905
AC006026.9	6.65138e-37	0	0	0	0	0	0	0	0	2.45227e-43	0	4.74381e-20	0	0	0	0	0	0	0	0	0	0	0	0	0	0	0	0	0	3.6494e-34	0	0	0	0	0	0.0551154	0	0	0	0.037097	0	0	0.0569686	0.0285112	0	0	0	0.0223589	0.429616
AC006033.22	0.491388	0.154625	0	0.260248	0.434533	0.184044	0.281136	0.116233	0.191311	0.115545	0.332771	0.529213	0.736405	0.483607	0.126363	0.285414	0.163826	0.135479	0	0.413872	0.275945	0.151637	0.170585	0.15779	0.46727	0.166494	0	0	0.144655	0.301278	0.329352	0.107414	0.245172	0.415849	0.123749	0	0.404896	0.210735	0.112826	0.471028	0.722006	0.733128	0	0.362011	0.208814	0.381783	0	0	0.102222
AC006042.6	0	0	0.156146	0	0	0	0	0	0	0	0	0.143413	0	0.0786322	0	0.116018	0	0	0	0	0	0	0	0	0.0949699	0	0	0	0	0	0	0	0	0	0	0.0948217	0	0	0	0	0.146744	0	0	0	0	0	0	0	0.445202
AC006042.7	0	0.115969	0.14405	0	0	0	0	0	0	0	0	0	0	0	0	0	0	0	0	0	0.310438	0.227456	0	0.118342	0.0876131	0	0	0	0	0	0	0	0	0	0	0	0	0	0	0.117757	0	0.274923	0	0	0	0	0	0	0.839957
AC006042.8	0.189999	0.0448401	0.27849	0.07547	0.252023	0.106743	0.407637	0.101121	0.388353	0.134029	0.22517	0.306936	0.298974	0.19634	0.146578	0.124152	0.190034	0.117864	0.426948	0.320053	0.3601	0.175895	0.0494685	0.137274	0.237134	0.241411	0.078525	0.268473	0.0838982	0.0436842	0.19102	0.280345	0.213295	0.783857	0.251205	0.642645	0.313112	0.275003	0.261749	0.182127	0.157033	0.318903	0.209764	0.314943	0.121109	0.19375	0.0988739	0.384195	0.016888
AC006050.2	0	0	0	0	0	0	0	0	0	0	0	0	0	0.0230572	0	0	0	0	0	0	0	0	0	0	0	0	0	0	0	0	0	0	0	0	0	0	0	0	0	0	0.0430295	0	0	0	0	0	0.0406395	0	0.561462
AC006111.1	0.126944	0.159782	0.0992365	0.0672319	0.0374189	0.0950914	0.0726281	0.0300275	0.247115	0.328347	0.143279	0.22786	0.0760967	0.124934	0.163222	0.258067	0.211613	0.0699988	0.126781	0.178198	0.249505	0.0391737	0.132206	0.122289	0.120714	0.0430118	0.349767	0.136667	0.14948	0.155663	0.0850844	0.0832477	0.126675	0.161145	0.223784	0.150657	0.1046	0.0816614	0.0874415	0.324492	0.139891	0.284092	0.124578	0.187043	0.161834	0.0493146	0.264243	0.171129	0.80068
AC006115.3	0.232358	0.372891	0.136231	0.184591	0.226021	0.104433	0.179466	0.24733	0.108556	0.245865	0.204561	0.125122	0.271609	0.246973	0.286811	0.101221	0.162681	0.211406	0.191449	0.195704	0.176153	0.365687	0.338784	0.201454	0.198858	0.307041	0.153651	0.187616	0.205206	0.277801	0.116803	0.152376	0.104339	0.206471	0.228212	0.11582	0.344627	0.313892	0.384125	0.133638	0.281662	0.234	0.0342039	0.171181	0.177732	0.311414	0.411119	0.255061	0.722154
AC006115.6	0	0	0	0	0	0	0	0.245126	0	0	0.233928	0	0	0.203977	0	0	0	0	0	0	0	0	0	0	0	0	0	0	0	0	0	0	0	0	0	0	0.28463	0	0	0	0	0	0	0.254483	0	0	0	0	0.261321
AC006116.13	0.0706246	0	0	0	0.124906	0	0.0606092	0	0	0.19928	0.0478275	0	0	0.125111	0.0544846	0.0615316	0.211913	0	0	0	0	0	0.147104	0	0	0	0	0.114051	0.0623717	0	0.0710041	0.0463143	0	0	0	0.20116	0.0581936	0.0454317	0.0486474	0.135397	0	0	0	0	0.0900352	0	0	0	0.287596
AC006116.14	0	0	0	0	0	0	0	0	0	0.13635	0	0	0	0.114137	0	0.168402	0	0	0	0	0	0.17894	0	0	0	0	0	0	0	0	0	0	0	0	0	0	0	0	0	0	0	0	0	0	0	0	0	0	0.953574
AC006116.15	0	0.0597191	0	0	0.167825	0.0710815	0	0	0	0.0446258	0.128523	0.0681307	0	0.0373556	0	0	0.0632729	0.209298	0.0947698	0	0	0	0	0.0609414	0.0451172	0	0	0.0510798	0	0	0.190803	0.0414855	0.0946903	0	0.143383	0.0450468	0.0521263	0	0	0	0	0.070787	0	0	0	0.036863	0.0658412	0.0365486	0.637309
AC006116.17	0.0825114	0.0778914	0.0322509	0.0436994	0.0243215	0	0.0236034	0	0.0642481	0.0194017	0.0558773	0.0296209	0.0989227	0.0649638	0.106091	0.0718879	0.0275089	0.113745	0.0412026	0.0231651	0.0695029	0.0254621	0	0.0264952	0.117692	0.0279568	0	0.0222077	0.0485796	0.050589	0.0829547	0.0901823	0.0411681	0.0698273	0.103896	0.0391695	0.0906508	0.0176928	0	0.0527284	0	0	0.0404866	0.0202624	0	0	0.0286255	0.11123	0.75085
AC006116.19	0	0.117836	0	0.594985	0.110382	0	0.214246	0	0	0	0.0845323	0.134433	0.112239	0.0737089	0.192597	0.108754	0.124848	0	0.0934983	0.105134	0.315436	0	0.129999	0.120247	0.178047	0	0	0	0.220477	0.114798	0	0.0818578	0	0	0.094306	0	0.308561	0.240894	0.515889	0.358959	0	0	0	0.18392	0.159132	0.21821	0.129916	0	0.297793
AC006116.20	0	0	0	0	0	0	0	0	0	0.0222222	0	0	0	0	0	0	0	0	0	0	0	0	0	0	0	0	0	0	0	0	0	0	0	0	0	0	0	0	0	0	0	0	0	0	0	0	0	0	0.423585
AC006116.21	0	0	0.0786735	0	0	0	0	0	0	0	0	0	0	0.0396185	0	0	0	0	0.0502553	0	0.0565157	0	0	0	0.0478502	0	0	0	0	0.123408	0	0	0	0	0.0506895	0	0	0	0.0462151	0	0.0739362	0	0	0.0494285	0	0.0781921	0	0.0387626	0.780347
AC006116.22	0.0642811	0.0606819	0.0376879	0	0	0.0722274	0.0275826	0	0.0187698	0	0.0435316	0.0346146	0	0	0.0495908	0	0	0	0	0.0270704	0	0.0297547	0.0334727	0.0309619	0.0229223	0	0.0531337	0.0519033	0	0	0.0323133	0.0632315	0	0.0407996	0	0.0228865	0.07945	0.0206755	0.0885558	0.0308088	0.0354185	0	0.047312	0	0	0.0187286	0	0.0185689	0.594952
AC006116.24	0.120098	0.226748	0	0	0	0.269889	0.103067	0	0.257574	0	0	0	0.107989	0	0	0.104635	0	0	0.12741	0.101153	0.101164	0	0	0	0	0.122077	0	0.0969725	0.212128	0	0	0	0	0	0.36294	6.57868e-20	0.0989592	0	0	0	0	0	0	0	0	0.139965	0	0	0.821903
AC006116.27	0	0	0.108228	0	0.163237	0.103707	1.97622e-07	0.0654966	0.125457	0.0651088	0.250019	0.298207	0	0.109003	0.142409	0.0804143	0.0923149	0.152682	0.17862	1.93952e-07	1.93973e-07	0.256339	0.192247	0.0889131	0.0658257	0	0	0.14905	0	0.339535	0.185587	0	0	0	3.41104e-22	0.197169	0.152104	0.118747	0.0635763	0.176947	0.203422	0.103278	0	0.0679969	0.23533	0.161349	0	0	0.332738
AC006126.3	0	0.121982	0	0	0	0	0	0.0916952	0	0	0.0875066	0.278327	0	0	0	0.22516	0.258482	0	0	0.108833	0	0	0.269145	0.124478	0	0	0	0.104335	0.114117	0	0.129911	0	0	0	0	0	0.106473	0	0	0	0	0	0.380424	0	0	0	0	0	0.933399
AC006126.4	0	0	0	0	0	0	0	0	0	0	0.102725	0	0	0	0	0	0	0	0	0	0	0	0	0	0	0	0	0	0	0	0	0	0	0	0	0	0	0	0	0	0	0	0	0	0	0	0	0	0.423585
AC006129.1	0	0	0	0	0	0	0.0617976	0	0	0.0507969	0	0	0	0	0	0	0	0	0	0	0	0	0	0	0	0	0	0	0	0	0	0	0	0	0	0	0	0	0	0	0	0	0	0	0	0	0	0	0.251476
AC006129.4	0.121563	0.0382521	0	0	0	0.0455301	0.0347746	0.0575092	0.0473279	0	0.0274411	0	0	0	0.0312606	0.0706077	0	0	0.0303516	0.0341288	0.102398	0	0	0.039035	0.0577982	0	0.0669879	0.0981551	0.0357858	0.0372661	0.0407387	0.0265729	0.0606524	0.0514378	0	0.028854	0	0.0781995	0	0.038842	0	0.0453415	0.0596483	0.0597046	0	0.023612	0.0843471	0.0234106	0.748047
AC006132.1	0.451997	0.586698	0.530011	0.897696	0.449663	0.825293	0.775798	0.922149	0.659908	0.358704	0.803501	0.669336	0.558833	0.967526	0.479464	0.787605	0.621612	1.0281	0.423203	0.808977	0.713882	0.627668	0.706098	0.925273	0.604424	0.689164	1.12084	0.958026	0.548871	0.571574	1.02246	0.666926	0.761126	0.932378	0.981775	0.844873	0.744878	1.34478	0.739441	1.13733	0.498096	1.01154	1.0812	0.874104	0.720282	0.790151	0.764451	0.75077	0.962743
AC006153.3	0	0.173342	0	0	0	0.206323	0	0	0	0	0	0	0	0	0	0	0	0	0	0	0	0	0	0	0	0	0	0	0	0	0	0	0	0	0	0	0	0	0	0	0	0	0	0	0	0	0	0	0.212587
AC006159.3	0.0741521	0	0	0	0	0	0	0	0	0	0	0	0	0	0	0	0	0	0	0	0	0	0	0	0	0	0	0	0	0	0	0	0	0	0	0	0	0	0	0	0	0	0	0	0	0	0	0	1
AC006159.4	0	0	0	0	0	0	0	0	0	0	0	0	0	0	0	0	0	0	0	0	0	0	0	0	0	0	0	0	0	0	0	0	0.15093	0	0	0	0	0	0	0	0	0	0	0	0	0	0	0	0.423585
AC006160.4	0	0	0	0	0	0	0	0	0	0	0	0	0	0	0	0	0	0	0	0	0	0	0	0	0	0	0	0	0	0	0	0	0	0	0	0	0	0	0	0	0	0	0	0.0808264	0	0	0	0	0.423585
AC006160.5	0	0	0.109094	0	0.0822717	0.104537	0	0	0	0.0656296	0.0630047	0	0.167311	0.164813	0	0.162115	0.465267	0.153904	0.0696874	0	0.156737	0.08613	0.0968923	0.179249	0	0	0	0.0751214	0.246493	0.0855629	0	0.122023	0	0	0	0.132498	0.153321	0	0	0	0.20505	0.104104	0	0.0685408	0	0.162639	0	0.0537508	0.00517645
AC006195.2	0	0.0713653	0.0886462	0.360343	0	0.0849435	0.25951	0.107292	0.0882976	0.0533285	0.0511956	0	0.0679759	0	0	0	0.151224	0.125057	0	0.127345	0.0636796	0.0699864	0	0.0728259	0.107831	0	0	0.122082	0.133528	0.0695256	0	0	0	0.0959652	0.171345	0	0.124583	0.0486311	0.104147	0	0.0833084	0.169183	0	0.0556941	0	0.132156	0	0.0436761	0.0566269
AC006227.1	0.116684	0	0	0.0926969	0	0	0	0	0.0681427	0.0411557	0	0	0	0.0344509	0	0.0508305	0	0.0965117	0.0874006	0	0.0982881	0	0	0.0562026	0.0416089	0.0593031	0	0	0.0515244	0	0	0.0382596	0	0	0	0.041544	0.048073	0	0	0.0559247	0	0	0	0.0429813	0	0.0339965	0	0.0674132	0.688226
AC006262.4	0.164375	0	0.0963728	0	0	0	0	0	0.0479969	0	0.0556579	0	0.0739007	0	0	0	0	0	0	0	0	0	0.0855939	0	0	0.0835412	0	0.0663617	0.145167	0	0.0826291	0.107794	0.123019	0.10433	0.0620931	0.0585236	0	0	0	0.0787821	0.0905697	0	0.241966	0	0.104776	0.095783	0	0	0.405904
AC006262.5	0	0	0	0	0	0	0	0	0	0.0281109	0	0	0.0358319	0	0	0	0	0	0.029849	0	0	0.0737835	0	0	0	0	0	0	0	0	0.040064	0	0	0	0.0301068	0.0283761	0.0328357	0	0	0	0	0	0.0586604	0	0	0.0232209	0	0.0230229	0.0208327
AC006262.6	0.507599	0.679763	0.844366	0.71272	0.60545	0.623403	0.719271	0.594754	0.696275	0.641196	0.623545	0.73737	0.79608	0.585531	0.58284	0.524523	0.802863	0.683468	0.654314	0.636316	0.666218	0.601059	0.700752	0.659561	0.631419	0.503961	0.66351	0.676741	0.740188	0.618814	0.688347	0.596076	0.79512	0.644352	0.722396	0.706086	0.807327	0.554342	0.585448	0.588407	0.676446	0.660447	0.938349	0.669638	0.857794	0.639717	0.688019	0.579701	0.417265
AC006272.1	0	0	0	0	0	0	0	0	0.0963341	0	0	0	0	0	0.127259	0.143719	0	0	0	0	0	0	0	0	0	0	0	0	0	0	0	0	0	0	0	0	0	0.106115	0	0	0	0	0	0	0	0	0	0.190606	0.998921
AC006273.5	0	0	0	0	0	0	0	0	0	0	0	0	0.0721169	0	0	0	0	0	0	0	0	0	0	0	0	0	0	0	0	0	0	0	0	0	0	0	0	0	0	0	0	0	0	0	0	0	0	0	1
AC006277.2	0.089919	0.169768	0.210878	0	0.0795151	0	0	0.0638085	0	0.126861	0.182681	0.290521	0	0.159291	0	0.0783418	0	0.0743737	0.0673525	0.0757342	0.0757426	0.0832442	0.0936459	0.0866216	0.0641292	0.2742	0	0.0726044	0.0794114	0	0.180804	0.0589672	0	0.114144	0.0679344	0.0640291	0.148184	0	0.0619377	0.0861933	0	0	0.264728	0.132489	0	0.104793	0.187172	0	0.0374065
AC006366.3	0	0	0	0	0	0	0	0	0	0	0	0	0	0	0	0	0	0	0	0	0	0	0	0	0	0	0	0	0	0	0	0	0	0	0	0	0	0.00635228	0	0	0	0	0	0	0	0	0	0	1
AC006369.2	1.40064	0.480804	0.447922	0.606928	0.56299	1.28764	0.874188	0.813209	0.743601	0.449108	0.94852	0.411395	0.915938	0.225565	0.0982313	0.776556	0.764125	1.05317	1.1445	0.750709	0.750792	1.06091	0.530432	0.490645	0.908106	1.29428	0.841994	0.616873	1.12451	0.702615	1.02412	0.91851	0.38118	1.13144	1.25059	0.906689	0.944266	1.14674	0.789367	1.22055	1.6838	0	0.74974	0.750447	0.324652	1.11295	0.927664	0.882768	0.622168
AC006369.3	0.181711	0.171537	0.213074	0	0.321374	0.204174	0.311885	0.257893	0.106118	0	0	0	0.16339	0.429201	0	0	0.181745	0	0	0.153046	0	0.504668	0	0	0.129594	0	0.300399	0.440164	0	0.33423	0.365375	0.119163	0	0	0.274568	0.517568	0	0.233784	0.250332	0.174182	0.200244	0	0.267485	0.133869	0.231653	0.105885	0.567366	0	0.884993
AC006372.4	0.0516995	0.0325365	0	0.027381	0.0304785	0.038727	0	0	0.0201281	0	0.0466817	0	0.0619824	0.0203523	0	0.0150144	0	0.0142539	0	0	0.0290325	0.0159539	0	0.0166012	0.024581	0	0	0.0139148	0	0.0316978	0.0173258	0.0226024	0.0257949	0.021876	0	0.036814	0.0141999	0.0221717	0.023741	0.0165191	0.0379816	0.0192833	0.0507357	0.0253918	0.0659087	0	0	0.00995631	0.577378
AC006372.5	0	0	0	0	0	0	0	0	0.0746325	0	0	0	0	0	0	0	0	0	0	0	0	0	0	0	0	0	0	0	0	0	0	0	0	0	0.0965514	0	0	0	0	0	0	0	0	0	0	0	0	0	0.253198
AC006372.6	0	0	0	0	0.211314	0	0	0	0	0	0	0	0	0	0	0	0	0	0.178992	0	0	0	0	0	0	0	0	0	0	0	0	0	0	0	0	0	0	0	0	0	0	0	0	0	0	0	0	0	0.475465
AC006373.1	0.966442	0.729863	0	0.92132	0.170924	0.651547	2.15641	2.46891	3.38637	1.9089	1.83255	1.04083	1.0428	1.02723	0.745578	0.673609	0.579973	0.159873	2.60604	2.60475	3.90757	1.25258	1.0065	2.4206	0.827106	1.17883	1.27815	0.936416	0.512104	0.888811	4.66385	4.68993	4.05044	3.68044	3.21267	2.06454	1.27413	0.870376	0.399421	0.926399	2.55602	0.432566	6.54413	4.98392	5.17465	2.70315	3.41991	3.68513	1.33158e-07
AC006427.2	0.196003	0	0.114916	0	0.173325	0.330349	0.0841038	0.0695441	0.228929	0.207397	0.199102	0.105545	0.352482	0.11574	0.15121	0.0853837	0.392079	0.162118	0.293627	0.330167	0.165102	0.453634	0.306191	0.283223	0.349468	0.398463	0.162013	0.316523	0.0865495	0.270388	0.492641	0.25707	0.14669	0.373213	0	0.0697845	0.242255	0.378257	0.337526	0.187882	0.215993	0.21932	0.577047	0.64979	0.37481	0.228426	0.407994	0.0566195	0.245596
AC006435.1	0	8.90414e-30	1.81457e-13	7.44985e-11	9.98965e-10	5.11515e-15	1.32803e-13	2.92733e-32	3.52764e-21	2.4325e-12	6.04035e-15	0.0113215	1.1212e-20	8.44191e-40	3.5733e-20	1.18854e-07	1.54777e-13	5.2571e-09	2.00825e-18	0	1.3037e-15	2.42319e-27	0	3.48608e-05	2.68859e-15	0.000632492	0	1.80697e-17	5.88975e-06	0	0	5.07537e-10	0	4.37731e-12	2.54273e-33	2.25639e-20	1.59154e-23	5.82426e-39	0	0	0	4.96506e-27	3.41079e-05	0	1.44022e-28	7.58221e-11	2.48269e-22	1.33816e-36	0.421843
AC006445.8	0.441627	0.469012	0.388388	1.05252	0.634611	0.620276	0.615874	0.705124	0.612529	0.739891	0.523378	0.416169	0.843837	0.880133	0.89434	0.625247	0.386496	0.456598	0.413493	0.650931	0.790504	0.919901	0.747389	0.265895	0.511816	0.61724	0.547563	0.668604	0.731288	0.55846	0.999001	0.651624	0.908922	0.770835	0.250239	0.511017	0.545841	0.639207	0.570376	0.529161	0.669169	0.185312	0.406307	0.569366	0.422254	0.546849	0.632003	0.637865	0.774295
AC006449.1	0.381296	0.179973	0	0	0	0.214215	0	0.270576	0	0	0	0	0.171425	0	0	0	0	0	0	0.160573	0	0	0	0	0	0	0.630345	0	0	0	0.191672	0	0	0	0.144036	0	0	0	0	0.182749	0	0.213328	0	0	0	0	0.198423	0	0.810526
AC006465.4	0	0	0	0	0	0	0	0	0	0	0.04109	0	0.054558	0.0358289	0	0.0528637	0	0.0501861	0	0	0	0	0	0	0	0	0	0	0	0	0	0	0	0	0	0	0	0	0	0	0	0	0	0	0.077352	0	0	0	0.575525
AC006483.5	0	0	0	0	0	0	0	0	0	0	0	0	0	0	0	0	0	0	0	0	0	0	0	0	0	0	0	0	0	0	0	0	0	0	0	0	0	0	0	0	0	0	0	0	0	0.129904	0	0	0.423585
AC006486.1	0.539432	0.239637	0.483705	0.302498	0.420899	0.356539	0.163388	0.337759	0.277963	0.380527	0.429773	0.444259	0.199724	0.468432	0.342715	0.33175	0.476058	0.262456	0.308982	0.37416	0.454387	0.323134	0.429604	0.336244	0.362086	0.193524	0.681942	0.333076	0.196163	0.554466	0.382822	0.582646	0.0949918	0.322241	0.239732	0.293736	0.313753	0.428657	0.284142	0.243332	0.244773	0.248543	0.140129	0.350652	0.202262	0.314333	0.495381	0.421647	0.877951
AC006486.9	0.322675	3.49205e-06	4.26418e-08	0.47994	6.68475e-09	3.03756e-07	2.21046e-09	1.34665e-05	2.32154e-05	1.69056e-08	1.6522e-08	1.26518e-05	2.37453e-10	2.99939e-07	4.67433e-10	1.14571e-06	2.27248e-07	2.90832e-06	5.20496e-08	4.70749e-05	9.82819e-05	5.51621e-09	4.26664e-10	1.40786e-06	9.58831e-08	3.24754e-07	4.51049e-08	1.0996e-07	9.41416e-07	3.19383e-07	0.00805297	2.84438e-07	5.05034e-07	4.60854e-11	8.728e-06	1.54031e-08	3.92068e-08	5.34582e-08	0.000177096	0.443703	2.68412e-07	0.442403	2.13998e-09	8.62812e-08	1.72447e-07	1.43812e-05	3.61409e-10	0.202653	0.0135996
AC006499.3	0	0	0	0	0	0	0	0	0	0	0	0	0	0	0	0	0	0	0	0	0	0	0	0.0898641	0	0	0	0	0	0	0	0	0	0	0	0	0	0	0	0	0	0	0	0	0	0	0	0	0.423585
AC006499.4	0	0	0	0	0	0	0	0	0	0	0	0	0	0	0	0	0	0	0	0	0	0	0	0	0	0	0	0	0	0	0	0	0.309921	0	0	0	0	0	0	0	0	0	0	0	0	0	0	0	0.423585
AC006499.5	0	0	0	0	0	0	0.17257	0	0	0	0	0	0	0	0	0	0	0	0	0	0	0	0	0	0	0	0	0	0	0	0	0	0	0	0	0	0	0	0	0	0	0	0	0	0	0	0	0	0.423585
AC006499.8	0	0	0	0	0	0	0	0	0	0	0	0	0	0	0.0317398	0	0	0	0	0.034652	0	0	0	0	0.0293421	0	0	0	0	0	0	0	0	0	0	0	0	0	0	0	0	0	0	0	0	0	0	0	0.601185
AC006509.4	0	0	0	0	0	0	0	0	0	0	0.119629	0	0	0.104312	0	0.307814	0	0	0	0	0	0	0	0	0	0	0.292033	0	0.156008	0.162461	0.1776	0.115844	0	0	0	0	0	0	0	0	0	0	0	0	0	0	0	0	0.189369
AC006538.1	1.14461	1.78701	1.13568	1.46888	0.973245	0.98931	1.02007	1.28084	1.18263	0.931651	1.34158	0.948242	1.74173	1.32578	1.76606	0.843818	1.40901	1.52933	1.12115	1.18652	0.815822	1.38569	1.19205	1.06023	1.0675	1.6557	1.60112	1.10194	1.16637	1.01218	0.973719	0.779482	1.05432	1.06179	0.931279	0.564264	1.77746	1.64254	1.57685	1.18158	1.60094	1.82264	0.972061	1.00541	1.12246	1.00046	0.824739	1.06823	0.0115904
AC006538.4	6.96771e-13	7.16389e-15	6.08381e-10	0.000364027	7.53358e-13	1.55911e-14	7.98111e-08	3.5775e-08	4.61478e-11	1.78347e-14	1.90488e-08	1.93667e-18	7.0997e-16	2.41258e-13	5.62619e-15	2.7693e-14	8.12891e-16	4.8639e-11	5.51824e-15	1.55931e-13	3.10191e-15	6.38655e-09	1.64448e-15	8.88725e-14	8.63502e-10	0.302654	0.00038096	2.90203e-16	3.9846e-14	1.99987e-12	3.21674e-11	1.67802e-19	9.99976e-05	3.08687e-12	1.09764e-19	2.57642e-14	1.81607e-13	7.09243e-18	5.10033e-11	9.51115e-13	2.24472e-09	4.91712e-09	6.72352e-06	4.02108e-13	3.42053e-11	2.53947e-13	0.182555	4.09991e-13	0.674661
AC006539.2	0	0	0	0	0	0	0	0	0	0	0	0	0	0.0822421	0	0	0	0	0	0	0	0	0	0	0	0	0	0	0	0	0	0	0	0	0	0	0	0	0	0	0	0	0	0	0	0	0	0	1
AC006547.13	0	0	0	0	0	0	0	0	0	0	0	0	0	0	0.0299559	0	0	0	0	0	0	0	0	0	0	0	0	0	0	0	0	0	0	0	0	0	0	0	0	0	0	0	0	0	0	0.0226265	0	0	0.623976
AC006547.15	0	0	0	0	0	0.134482	0	0	0	0	0	0	0	0.0706746	0	0	0	0	0	0	0	0	0	0	0	0	0	0	0	0	0	0	0	0	0	0	0	0	0	0	0	0	0	0	0	0	0	0	0.150727
AC006547.8	0.795937	0.375685	0.777761	0.210771	0.117307	0.29811	0.227688	0.65895	0.15494	0.187157	0.359343	0.571469	0.715685	0.313333	0.818719	0.346729	0.265361	0.43889	0.397457	1.00557	0.446968	0.736853	0.276309	0.127792	0.567653	0.134841	0.87721	0.856898	0.234309	0.610001	0.266738	0.52196	0	0.673581	0.200445	0.283383	0.437226	0.597349	0.639631	0.254319	0.292371	0.296875	0.195275	0.293188	0.845578	0.927602	0.414199	0.459845	0.391648
AC006552.1	0	0	0	0	0	0	0	0	0.0183887	0	0	0	0	0.0371871	0	0	0	0	0	0	0	0	0	0	0	0	0	0	0	0	0	0	0	0.0399711	0	0	0	0	0	0	0	0	0	0.0231975	0	0	0	0	0.279155
AC006942.4	0.536747	0.886714	1.25878	0.426406	0.355983	0.150775	0.46063	0.856997	0.548549	0.662607	0.363489	0.433547	0.482629	0.158474	0.207041	0.81837	0.536847	0.332965	0.100511	1.01717	0.565157	1.11803	0.139749	0.387798	0.0957004	0.95478	0.887332	0.541741	0.711037	0.863856	0.809447	0.439986	0.401706	0.340676	0.506895	0.573307	0.331704	0.604242	0.554581	1.15764	0.147872	0.900901	0.790111	0.296571	0.513201	0.39096	0.698297	0.620201	0.735532
AC006946.15	0	0	0	0.08188	0.0455714	0.0579046	0.0442259	0.0365697	0	0	0.104698	0.0555009	0	0	0	0	0	0.0426248	0.0772017	0	0.0434094	0	0	0.0992885	0	0	0.0851944	0	0	0	0	0.0337951	0.0771369	0	0.0778686	0	0.0424633	0.0331511	0.0709951	0	0.11358	0	0	0.0759315	0.0656978	0	0.0536358	0.0595466	0.4729
AC006946.16	0.073321	0	0	0	0.0216125	0.0274616	0.0419488	0.0173434	0.014273	0.0172407	0.0496535	0	0.0219761	0	0.0377098	0.0212936	0.0488897	0.0606452	0.0183067	0.0205849	0	0	0.0254533	0.0235441	0.0348611	0.0496858	0	0	0	0.0674313	0	0.032055	0	0	0.0369296	0.0348067	0.0402769	0.0314442	0.0505047	0	0.053866	0.0546957	0.035977	0.0180055	0.0311575	0.0284833	0	0.0282403	0.185649
AC006946.17	0	0	0	0	0	0	0	0	0	0	0.0625047	0	0	0	0.0712047	0	0	0	0.0691343	0	0.0777464	0.0854464	0	0	0	0	0	0	0.0815122	0	0	0	0	0	0	0	0	0	0.0635763	0	0	0	0	0	0	0	0	0	0.563729
AC006947.1	0	0	0	0	0	0	0	0	0	0	0	0	0	0.0851307	0	0	0	0	0	0	0	0	0	0	0	0	0	0	0	0	0	0	0	0	0	0	0	0	0	0	0	0	0	0	0	0	0	0	1
AC006978.6	1.17059	0.72068	1.55167	0.727782	1.80025	1.31529	1.57239	1.01126	1.96167	1.68741	1.41313	1.26069	1.0068	1.26224	1.68835	1.24158	1.73075	1.47337	1.63925	1.20026	2.14356	1.31928	1.59014	1.61795	1.30672	1.7072	1.09379	1.27394	1.52822	1.45101	1.58622	1.30166	2.05687	1.35674	1.92258	1.63085	1.80328	1.83344	1.71781	1.31723	1.23389	0.968145	1.19871	1.31232	1.62208	1.51251	1.48318	1.52902	0.071099
AC006987.6	0	0	0	0	0	0	0	0	0	0	0	0	0.119055	0.0781846	0	0	0	0.109514	0	0	0.22306	0	0	0	0	0	0	0	0	0	0	0	0	0	0	0	0	0	0	0	0	0	0	0	0.168795	0	0	0	0.667583
AC006994.1	0	0	0	0	0	0	0	0.0590172	0.145707	0.0586677	0	0	0	0	0	0	0.0831824	0	0	0.0700474	0	0	0	0	0	0	0	0	0	0	0	0	0	0	0	0.0592212	0	0	0	0	0	0	0	0	0	0	0	0	0.353976
AC006994.2	0	0.130178	0.161701	0	0	0	0	0	0	0	0.0933864	0.148514	0	0	0.106385	0	0	0	0	0.116146	0	0	0	0	0.0983483	0	0	0	0	0	0	0	0	0	0	0.19639	0	0	0	0	0	0	0	0	0	0	0	0.15934	0.125321
AC006995.8	0	0	0.0170062	0	0	0	0	0	0	0	0	0	0.0130438	0	0	0	0	0	0	0.0244365	0	0	0	0	0	0.0147456	0.0393877	0	0	0	0.0145843	0	0.00151105	0	0	0	0	0	0	0	0	0.0162324	0	0	0.0184937	0	0.015098	0	0.552785
AC007000.10	0	0	0.504028	0	0.126702	0	0	0.101674	0	0	0.19406	0	0.128833	0.169213	0.110535	0.124832	0.143306	0	0	0	0	0.132644	0.149218	0.276051	0.102185	0	0.236865	0.11569	0	0.13177	0.144049	0.18792	0	0	0.108249	0	0	0.0921695	0.0986934	0	0.157893	0.160325	0	0	0.182659	0.0834905	0	0.0827784	0.743431
AC007000.11	0	0	0	0	0	0	0	0	0	0	0	0	0	0	0	0	0	0	0	0	0	0	0	0	0	0	0	0	0	0	0	0	0	0	0	0	0	0	0	0	0	0	0	0	0.658924	0	0	0	0.423585
AC007000.12	0.721808	0.138237	0.171711	0.450489	0.164569	0.402162	0.0628351	0.278035	0.171036	0.0259551	0.28809	0.450755	0.065836	0.129706	0.00932001	0.191374	0	0.0605603	0.372515	0.0616682	0.2467	0	0.457518	0.0705334	0.261092	0.341251	0.182478	0.00321626	0.129325	0.067337	0.12469	0.336107	0.0550734	0.0929443	0.170065	0.156411	0.0603308	0.376802	2.22677e-13	0.140369	0.161372	0.0819287	0.10778	0.107882	0.280026	0.0853303	0	0.169205	0.726181
AC007003.1	0	0	0	0	0	0	0	0	0	0	0	0	0	0	0	0	0	0	0	0	0	0	0	0	0	0	0	0	0	0	0	0	0	0	0	0	0	0	0	0	0	0	0	0	0	0	0	0.0415171	0.423585
AC007009.1	0.162651	0	0.190724	0	0	0	0.0975329	0.115421	0.28496	0	0	0	0.292502	0	0	0	0	0	0	0	0.257379	0	0	0	0	0	0	0.131331	0	0.149585	0	0.106663	0.243458	0.206471	0	0.231639	0	0	0	0	0	0	0	0	0.207354	0	0	0	0.143756
AC007014.1	0.0942934	0.178027	0	0.149818	0.166767	0.10595	0.0809215	0.200738	0.275333	0.332583	0.127712	0.101552	0.169572	0.16704	0.145489	0.082153	0.0943109	0.389959	0.141258	0.317674	0	0	0.196403	0.221166	0.0672489	0	0	0.304546	0.0832746	0.173438	0.3792	0.00111284	0.564559	0.239394	0.0712393	0.33572	0.310785	0.363945	0.454656	0	0.207821	0.105511	0.138803	0.208401	0.480837	0.251943	0.392556	0.163431	0.212252
AC007016.3	0.285972	0.26996	0.33533	0	0.505768	0.321323	0	0	0	0.20173	0	0.307984	0.257138	0.168866	0	0	0.286025	0	0	0.24086	0.240886	0	0.297825	0.275485	0.203952	0.290682	0	0	0	0.526001	0.287508	0	1.28414	0	0.648161	0.203633	0.471273	0.183961	0.196982	0	0	0	0	0	0.364569	0	0.595269	0	0.43112
AC007036.4	0	0	0.187232	0	0.282397	0.358823	0	0	0	0	0	0	0	0.0942867	0	0	0	0.264137	0	0	0.1345	0	0	0	0	0	0	0.257854	0	0	0	0.209421	0.239001	0	0	0	0	0	0	0	0	0	0	0	0.407116	0	0	0.0922496	0.176835
AC007036.5	0.00124404	0.0331904	6.63063e-14	0.886345	2.93341e-17	0.0128781	0.0861558	9.32331e-11	1.13805e-08	5.52815e-12	7.48558e-15	0.222766	2.49668e-05	1.78921e-11	6.43571e-12	2.0452e-09	0.334166	8.70871e-10	4.01106e-14	1.16321e-24	1.18148e-06	1.43956e-06	0.141395	6.20737e-08	9.55298e-31	0.377532	2.21145e-07	3.66688e-38	2.42315e-10	0.000132698	1.31549e-07	0.141753	2.60791e-17	3.3942e-10	1.01761e-10	5.90482e-09	2.7887e-14	0.000305517	1.63947e-11	1.95789e-05	3.27635e-13	7.39356e-06	0.415838	2.01667e-06	5.01398e-17	6.72734e-13	2.79286e-19	4.47914e-14	0.283155
AC007036.6	0	0.0977302	0.242791	0.493466	0.274646	0	0.0888455	0.073465	0.181377	0.07303	0	0	0.0930886	0.0611325	0.0798676	0.0901977	0.103546	0.171258	0	0.174391	0	0.0958419	0.107818	0	0.0738342	0.315697	0.171147	0.083592	0	0.190422	0.104083	0	0.309921	0.131418	0.234646	0	0.170609	0.332986	0.285244	0.396949	0.342257	0.115843	0.304791	0.0762695	0	0.0603262	0	0.119623	0.0202181
AC007038.7	0.317313	0.299546	0.446496	0	0.280599	0.392193	0.108926	0.427827	0.203839	0.335759	0.193398	0.27339	0.0285319	0.337271	0.195837	0.414688	0.158686	0.183719	0.356518	0.37416	0.106915	0.293758	0.264372	0.336244	0.226304	0.16127	0.209828	0.409939	0.420349	0.0875473	0.287116	0.145661	0.189984	0.2014	0.167812	0.203356	0.235315	0.122474	0.305999	0.152083	0.13987	0.355062	0.0934192	0.233768	0.202262	0.203392	0.297229	0.201657	0.760779
AC007040.11	0.0235169	0.0167551	0	0.0275634	0	0	0	2.9692e-24	0.0204599	0.012279	0	0.0188377	0.0206613	1.38253e-31	0.0179732	0.0209441	0.0233563	0	0	0	0.0148885	0.0164298	0	0.0164928	0.00448172	7.28675e-44	1.06651e-23	0	0.0153003	0.0158346	0.0347767	0.031861	0	0	1.17367e-23	1.58023e-23	0	0	0.0120895	0	0	0	0	0.0128962	0	0	0.0181709	7.41648e-25	0.922102
AC007040.5	0.111643	0	0	0	0	0	0	0	0	0.0787556	0	0	0	0	0	0	0	0	0.0836249	0	0	0	0	0	0	0	0	0	0	0	0	0	0	0	0	0	0.0919924	0	0	0	0	0	0	0	0	0	0	0.0645009	0.326424
AC007040.6	0	0	0	0	0	0	0.0411559	0.0340312	0	0	0.0324767	0	0.0431215	0.0283184	0.0739942	0	0.0479657	0.039666	0	0	0.0403961	0	0	0.0461982	0.0342022	0.0487467	0	0	0.0847055	0.0882091	0	0.0628983	0	0	0.0362317	0.0341488	0.0790313	0	0.0330334	0.0459697	0.0528479	0	0	0.0353303	0.0611373	0.0838348	0	0.0277066	0.457102
AC007040.7	0.0404788	0	0	0	0	0	0.105148	0.130418	0	0	0	0	0.0368256	0.0723499	0.0313777	0.0348649	0.0406321	0	0	0	0	0	0	0	0.0698686	0	0.101276	0	0	0	0	1.03194e-22	0.183395	0	0.0462836	0.043623	0	0	0	0	0	0	0	0	0	0	0	0.0353934	0.249639
AC007041.2	0.12226	0.116222	0.144839	0.0965608	0.161424	0.138191	0.106174	0.217668	0.0357493	0.217524	0.0415813	0.267645	0.490692	0.218733	0.14135	0.374041	0.12272	0.151401	0.137459	0.103189	0.364534	0.226293	0.0644539	0.294296	0.261969	0.188047	0	0.148756	0.109375	0.225302	0.061828	0.081523	0.372063	0.232621	0.0466766	0.130363	0.506227	0.23775	0.250969	0.178039	0.0686771	0.275637	0.365428	0.0920101	0.154034	0.283573	0.126794	0.105931	0.976177
AC007050.17	0	0	0	0	0	0	0	0	0	0	0	0	0	0	0	0	0	0	0	0	0	0	0	0	0	0.108783	0	0	0	0	0	0	0	0	0	0	0	0	0	0	0	0	0	0	0	0	0	0	1
AC007050.18	0.124269	0.351933	0.218577	0.0987226	0.384618	0.139631	0.213293	0.176368	0.181431	0.262986	0.168312	0.267669	0.223479	0.183452	0.239674	0.162404	0.124292	0.205571	0.046541	0	0.157016	0	0.25884	0.059856	0	0.0631581	0.205438	0.0501701	0.219495	0.228574	0.124937	0.0814933	0.186008	0.157749	0.375545	0.0442445	0.0511979	0.0799404	0.128398	0.2978	0.136943	0.208579	0	0.0915505	0	0.253445	0.194006	0.107693	0.193511
AC007064.22	0	0	0	0	0	0	0	0	0	0.137109	0	0	0	0	0	0	0	0	0	0	0	0	0	0	0	0	0	0	0	0	0	0	0	0	0	0	0	0	0	0	0	0	0	0	0	0	0	0	0.423585
AC007064.24	0	0.13174	0	0	0.246815	0	0	0.0990308	0	0.0984444	0	0	0	0.0824066	0	0.121586	0	0	0	0.11754	0.117553	0	0	0.134437	0	0	0	0	0	0	0	0.091517	0	0	0.105434	0.0993731	0	0	0	0	0	0	0	0	0	0.0813197	0	0	0.672077
AC007091.1	0	0	0	0	0	0	0	0	0	0	0	0	0	0	0	0	0	0.101968	0	0	0	0.22826	0	0	0	0	0	0	0	0	0	0	0	0	0	0	0	0	0	0	0	0.137947	0	0	0	0	0	0	0.470171
AC007092.1	0	0	0	0.0200263	0.0111459	0.0141624	0	0	0.00736079	0	0.025607	0	0.0113334	0	0.00972376	0.0109814	0.0126066	0	0.00944103	0.0212319	0	0.0116686	0	0	0	0.0512475	0	0.0101772	0	0	0	0.0165313	0	0.016	0.00952259	0.00897517	0.0207714	0.00810812	0	0.012082	0.0277795	0.0141037	0.0185539	0	0	0	0.0131183	0	0.223983
AC007115.3	0	0	0	0	0	0	0	0	0	0	0	0	0	0	0	0	0	0	0	0	0	0	0	0	0	0	0	0	0	0	0	0	0	0	0	0	0	0	0	0	0	0.333667	0	0	0	0	0	0	0.10561
AC007126.1	0	0	0.0684547	0	0.012906	0	0	0	0	0	0	0.0157181	0.0131231	0.00861813	0	0.0127156	0.0145974	0.0120715	0	0.0122924	0.0122937	0.0270226	0	0	0	0	0	0.0117844	0	0	0	0.00957091	0.0218455	0.0185266	0	0	0	0	0.0100531	0.01399	0.0321663	0	0	0.0215041	0	0.00850447	0	0.00843194	0.54449
AC007128.1	2.75644e-33	0	0	0	0	0	0.0420519	0	7.52584e-23	0.0265635	6.72307e-28	0	4.95704e-33	0	0	0	0	0	0.0282059	0	0.035571	0	0	0	0	0	0.0622521	0	0.0332559	2.53503e-33	0	1.80762e-33	4.12588e-33	3.49906e-33	0.0406767	3.92559e-33	0.0310282	0	0	0	0	1.11087e-27	0	0	0	0	0	0	0.405598
AC007131.2	0	0	0	0	0.101361	0.0321983	0.0491843	0.0203349	0.0334697	0.0404289	0.0582179	0	0.0515332	0.0507638	0.0221071	0	0.0573224	0	0	0	0	0	0.0596872	0	0.0204371	0	0	0.046276	0.0253073	0.0263541	0	0.018792	0	0.0363761	0.0649492	0.0612155	0.047224	0.0368678	0.0197387	0.0549371	0	0.0320649	0.0421825	0	0.0365317	0.0333962	0	0.0331114	0.446518
AC007161.5	0	0	0	0	0	0	0	0	0	0	0.0318206	0	0	0	0.0362497	0	0	0	0	0	0	0	0	0	0	0	0	0	0	0	0	0	0	0	0	0	0	0	0	0	0	0	0	0	0	0	0	0	0.592255
AC007163.3	0	0	0	0	0	0	0	0	0	0	0	0	0	0	0	0	0	0	0	0	0	0	0	0	0	0	0	0	0	0	0	0	0	0	0	0.0242373	0	0	0	0	0	0	0	0	0	0	0	0	0.423585
AC007163.6	0.0795634	0	0	0.126414	0.0703577	0	0	0	0	0	0.0538809	0	0.214624	0.0469821	0	0	0.0795782	0	0	0	0	0	0	0	0.0567437	0	0	0.128486	0	0	0	0	0	0	0	0.0566551	0	0	0.0548046	0.0762668	0.0876781	0	0	0	0	0.0463625	0	0	0.00926746
AC007163.8	0	0	0	0	0	0	0	0	0	0.0727064	0	0	0	0	0	0	0	0	0	0	0	0	0	0	0	0	0	0	0	0	0	0	0	0	0	0	0	0	0	0	0	0	0	0	0	0	0	0	0.423585
AC007182.6	0	0	0	0	0	0	0	0	0	0	0	0.0348069	0	0.0190844	0	0	0	0.0267318	0	0	0	0	0	0	0	0	0	0	0	0	0	0	0.0483758	0	0	0	0	0.0207904	0	0	0	0	0	0	0	0	0.100912	0	0.381289
AC007192.6	0	0	0	0.23945	0	0	0	0.106945	0.0880115	0	0	0.162307	0	0	0.23253	0	0.150734	0	0	0	0.126947	0	0.156953	0	0	0	0	0	0.266191	0.138601	0.303033	0.296491	0	0.191309	0	0.214629	0.12418	0.290841	0.207618	0	0	0	0	0.111027	0.384254	0	0.156853	0	0.460552
AC007193.6	0.210172	1.19042	0.739342	1.0018	0.371709	0.236153	0.541101	0.745714	0.490956	0.296519	0.85398	0.9054	0.755924	0.372319	0	0.915561	0.630633	1.04302	0.629705	1.0621	0.531111	0.389141	0.218883	0.607395	0.599569	0.427268	1.3898	1.01821	0.742449	0	0.845206	0.41348	0	0.53359	0.317573	0.149658	1.03907	0.270401	0.28954	0.805855	0.231607	0.47035	0.618762	0.619345	0.535872	0.244939	0.218744	0.849975	0.419027
AC007204.2	0.091451	0.0863305	0	0	0.0808699	0.205512	0	0.129791	0.0534067	0	0.0619312	0	0	0	0	0	0	0.0756409	0	0	0.0770331	0	0.190483	0	0	0.0929574	0	0	0	0	0.0919424	0	0.136885	0	0	0.06512	0.0753542	0	0	0.0876618	0.100778	0	0	0	0.116586	0	0	0	0.711459
AC007228.11	0.102363	0.0322103	0.12003	0	0.150865	0.153355	0.0292821	0.0484258	0.0996316	0.0722086	0.138641	0.0734946	0	0.0201483	0.0526462	0.0297277	0.0341272	0.084666	0.0766732	0.0574766	0.229932	0.15794	0.0355351	0.0657392	0.0486692	0.0693658	0	0.137753	0	0.06276	0.205825	0.0895032	0	0	0.128893	0.0242966	0.11246	0.153646	0.023503	0.0327071	0.0376008	0.07636	0	0.0754117	0.130496	0.0795303	0.0710248	0.157704	0.363688
AC007228.5	0	0	0	0	0	0.15165	0	0	0	0	0.0913995	0	0	0	0	0	0	0	0	0.113675	0	0	0	0	0	0.137189	0	0	0	0	0	0	0	0	0	0.0961055	0	0	0	0	0	0	0	0.0994306	0	0	0	0	0.775722
AC007228.8	0	0	0	0	0	0	0	0	0	0	0	0	0	0	0	0	0	0	0	0	0	0	0	0	0	0	0	0	0	0	0	0	0	0	0	0	0	0	0	0.471028	0	0	0	0	0	0.286337	0	0.283895	0.622893
AC007228.9	0.0546495	0.153348	0.0634345	0.261246	0.0964587	0	0.047715	0.155943	0.160057	0.227244	0.0749844	0	0.101311	0.064401	0.17199	0.0939202	0.160975	0.045237	0.119404	0.276164	0.137708	0	0	0.0509626	0.0796386	0	0.0868623	0	0.194046	0.0500582	0	0.109131	0.0817637	0.354454	0	0.0800484	0.17926	0.0689531	0.0771967	0	0.176446	0	0	0.119408	0	0.0647292	0.124516	0	0.969854
AC007229.3	0	0	0	0	0.161454	0	0.148737	0.120183	0.296718	0.238943	0.252688	0	0	0.200016	0.135431	0.154223	0.50818	0.148364	0.406169	0.152639	0	0.31358	0	0.163151	0	0.725669	0	0	3.01272e-34	0.311515	0.396492	0	0.289343	0	0.14091	0.128424	0	0.234736	0.124102	0.162345	0	0	0	0.130029	0	0.109136	0.352538	0.293542	0.455885
AC007238.1	0.71388	0.764495	0.528799	0.839081	0.936615	0.828388	0.601414	0.839319	0.855385	0.892404	0.611388	0.870874	0.834116	0.916221	0.816768	1.16238	0.804902	0.666021	0.848584	0.695111	0.951779	0.735828	1.0031	0.743835	0.833928	0.918815	1.00187	0.987031	0.758055	0.643353	0.580618	0.672889	0.903569	0.974845	0.891809	0.811725	0.819437	1.09057	0.674667	1.21501	0.897237	0.553823	0.897212	0.691114	0.726525	0.856234	0.520633	0.781128	0.221886
AC007246.3	0.424397	0.420178	0.449096	0.197357	0.52318	0.453599	0.559644	0.558251	0.445679	0.401605	0.476671	0.512805	0.465374	0.369333	0.551005	0.421706	0.331298	0.53082	0.465234	0.391353	0.592907	0.51747	0.722272	0.468663	0.47985	0.476167	0.342242	0.381194	0.484502	0.35424	0.478712	0.563411	0.61975	0.565015	0.461401	0.449618	0.400872	0.379493	0.406792	0.396891	0.570343	0.509633	0.304336	0.521863	0.47386	0.500633	0.430932	0.393065	0.0372816
AC007249.3	0	0.13334	0	0	0	0	0	0	0.0824885	0	0	0	0	0.0834074	0	0	0.282551	0	0	0	0	0	0	0	0.201475	0	0	0	0	0	0	0	0	0	0	0.10058	0	0	0	0	0	0	0.207924	0	0	0.0823074	0	0.163211	0.900262
AC007255.8	2.3259	2.51587	2.72735	3.0796	3.25659	3.10345	3.32677	2.99156	2.94301	3.00802	3.44557	3.49648	1.87354	2.80411	2.80369	2.91301	3.00485	3.36665	2.75846	3.10174	3.30617	2.78128	3.48207	3.45427	2.34998	2.06869	2.32308	2.8953	3.29513	3.20861	3.5076	2.66925	3.19133	3.01404	3.29482	1.79424	2.07622	2.15081	2.10279	2.97271	2.08254	2.76527	3.1385	1.67782	1.97677	2.96478	2.37033	2.57556	0.667606
AC007256.5	0.0757075	0.119114	0.177549	0.080192	0.089264	0.0567109	0.108286	0.125355	0.103163	0.160217	0.222169	0.0543567	0.0907656	0.104312	0.0778745	0.0879468	0.050481	0.0626191	0.132318	0.0637647	0.255087	0.0700877	0.0263481	0.122063	0.0719916	0.0769546	0.041719	0.040753	0.133721	0.116044	0.126857	0.132613	0	0.192208	0.133461	0.143759	0.083327	0.097403	0.174057	0.0483805	0	0	0.0742961	0.0743662	0.128687	0.161757	0.131325	0.131395	0.00282839
AC007272.3	0	0.118685	0.147424	0	0	0	0	0	0	0	0	0.135402	0	0	0	0	0	0	0.0941721	0	0	0	0	0	0	0	0	0	0	0	0	0	0	0	0	0	0	0.0808766	0	0	0	0	0	0	0	0	0	0	0.452415
AC007276.5	0.278257	0.262677	0.230318	0.390097	0.115794	0.183915	0.210703	0.243918	0.229412	0.277113	0.26603	0.246792	0.250202	0.173976	0.239921	0.270953	0.278309	0.379074	0.232945	0.234362	0.234388	0.242449	0.204558	0.173446	0.19845	0.249565	0.432946	0.264326	0.115643	0.195693	0.181016	0.107339	0.196	0.311667	0.16076	0.19814	0.188819	0.210587	0.101472	0.109829	0.198412	0.238099	0.168661	0.192937	0.208667	0.247984	0.255534	0.18913	0.647873
AC007277.3	0.257653	0.265338	0.164795	0.148863	0.227842	0.105274	0.321621	0.0997289	0.177825	0.181754	0.206209	0.151356	0.147429	0.193637	0.198771	0.244887	0.187419	0.21311	0.228081	0.138096	0.118381	0.0650528	0.170757	0.203077	0.20046	0.166662	0.348499	0.20804	0.227545	0.107708	0.117744	0.122883	0.175299	0.148667	0.123874	0.133432	0.173702	0.150677	0.145207	0.246977	0.180683	0.288304	0.137918	0.17256	0.119442	0.136488	0.219404	0.257116	0.087657
AC007282.6	0	0	0	0	0	0	0	0	0	0	0.0898356	0	0	0	0	0	0	0	0	0	0	0	0	0	0.0946088	0	0	0	0	0	0	0	0	0	0	0	0	0	0	0	0	0	0	0	0	0	0.138066	0	0.327846
AC007283.5	2.56582e-36	0	1.84296e-22	2.35245e-32	1.71953e-41	0	3.85508e-19	0	2.41024e-16	3.41176e-14	5.83584e-20	0	1.6947e-13	1.23109e-31	1.58002e-18	5.71163e-29	8.42854e-15	6.21281e-38	5.50849e-13	1.00902e-38	9.83592e-25	0	2.1396e-08	8.06943e-28	8.32003e-22	0	3.38817e-19	8.60872e-10	1.97778e-24	5.58695e-20	1.91459e-19	1.82044e-34	5.14709e-14	0	9.00573e-28	1.34982e-17	2.28596e-39	8.94639e-23	9.94916e-27	2.02158e-27	1.6286e-17	1.39831e-21	2.67905e-10	3.9988e-30	1.96849e-27	2.09073e-21	4.72636e-17	5.9519e-22	0.455674
AC007285.6	0.146437	0.138237	0.171711	0	0.323734	0	0.12567	0.155872	0	0	0.099168	0	0.065836	0.0432353	0.0564856	0	0.073232	0.181681	0.0548432	0.0616682	0.061675	0.0677833	0	0.282134	0.0522185	0.0744244	0	0.177359	0.0646624	0.134674	0.147224	0.144046	0	0.0929443	0.165951	0.052137	0.120662	0.0471002	0.0504341	0.140369	0.0806859	0	0.10778	0.161823	0.0933419	0.127995	0.304818	0.0423012	0.995787
AC007292.3	1.50183	1.41774	1.8965	0.91776	0.817268	0.692299	0.991422	1.28434	1.34932	1.08658	1.22567	0.99534	1.3504	1.13696	1.60423	1.74462	1.15546	1.497	1.06723	0.616239	1.58943	1.56859	1.08282	1.18708	1.64782	1.21342	1.65518	1.3681	1.2243	1.38119	1.43246	1.18689	1.61392	1.56425	1.3092	0.932309	1.33267	1.23859	1.69761	1.25503	1.1882	1.6374	1.70057	0.879456	0.638197	1.1444	1.00197	1.22363	0.654589
AC007292.4	0	0.18451	0.229189	0.931643	0	0.219616	0	0	0.456575	0.275755	0	0.631497	0	0.346246	0.904719	0.340578	0.586471	0	0.146402	0	0	1.08567	0.407111	0.56486	0.278791	0.198674	0.969354	0.473454	0.345228	0	0	0.384525	0	1.73678	0.295334	0.139178	0	0.50293	0	0	0.430777	0.437412	0.287715	0.575973	0.249173	0.34168	0.203425	0.112922	0.905772
AC007292.6	0.74828	0.706382	0.877431	1.04029	0.661702	0.735684	0.882977	0.663745	0.983228	1.0557	1.01348	0.805879	1.09335	1.04941	0.86591	1.14089	0.467762	0.541552	0.980855	0.709019	0.393943	1.29888	0.779295	1.26147	1.20075	0.570454	2.01018	0.528669	0.743444	0.51613	1.31653	1.16543	0.700023	0.474938	0.635997	0.599436	0.924857	0.962714	1.22414	0.986254	0.618448	0.627974	1.23918	0.482358	0.953939	1.03557	0.876147	1.02674	0.0975527
AC007292.7	0.250097	0.236094	0.293263	0.397367	0	0.281014	0.21463	0	0.146055	0.176424	0.169368	0	0	0.443046	0.192942	0.217897	0.500287	0	0	0.210644	0.421335	0	0.260463	0.240926	0.356733	0.254217	0.413452	0.807757	0	0.230008	0	0.328018	0.748698	0.317476	0	0.178088	0.206076	0.482651	0.516814	0.479469	0	0.559699	0.736304	0.368499	0.637669	0.145734	0.260297	0.288983	0.554307
AC007308.6	0	0.0548918	0	0	0	0	0	0	0.0169789	0	0	0	0	0	0	0	0	0	0	0	0	0	0	0	0	0	0	0	0	0	0.02923	0	0	0	0	0	0	0	0.0200265	0	0	0	0	0	0	0	0	0	0.566413
AC007308.7	0.18707	0	0	0	0	0	0	0	0	0	0	0	0	0	0	0	0	0	0	0	0	0	0	0	0	0	0	0	0	0	0	0	0	0	0	0	0	0	0	0	0	0	0	0	0	0	0	0	1
AC007318.5	0.804179	1.05236	1.41834	0.817597	1.46065	0.549253	1.56001	1.52806	1.46427	1.07008	1.33992	0.528785	1.42612	1.24415	1.4021	0.606404	1.15598	0.568919	0.870914	2.06289	1.43146	1.14342	0.956912	0.988231	1.5271	1.54921	0.887427	0.651233	1.66233	0.609371	1.05902	1.30244	0.612358	1.54852	1.95779	0.625022	0.876412	0.89018	1.26859	1.53331	1.05738	1.08415	1.73164	1.10717	2.05498	1.33159	1.5537	1.04693	0.031634
AC007319.1	0.142209	0.268492	0.222338	0	0.209591	0.479365	0.244084	0.302744	0.166098	0.133756	0.224711	0.306311	0.170494	0.0839741	0.219419	0.371698	0.237059	0.117624	0.213039	0.239551	0.319436	0.219421	0.444309	0.136994	0.507108	0.530021	0.15673	0.229651	0.418636	0.174381	0.190631	0.341945	0	0.240695	0.179066	0.135018	0.117178	0.487897	0.195912	0.318072	0.4179	0.318253	0.279115	0.349223	0.120862	0.331466	0.296017	0.356026	0.450369
AC007326.9	0	0	0.357295	0	0	0	0	0	0	0	0.103174	0.164079	0	0	0	0	0	0.126013	0	0	0	0	0	0.146765	0.108656	0.154861	0	0	0	0	0	0.0999094	0	0	0	0	0	0.0980055	0	0	0	0	0	0	0	0	0	0.0880198	0.545537
AC007347.1	0.121424	0.383856	0.0542471	1.65757	0.0682773	0.142461	0.155933	0.240333	0.406296	0.194343	0.155688	1.28121	0.174064	0.0442391	0.192993	2.67111	0.193494	0.20789	0.186332	2.41126	0.128868	0.135869	0.300269	0.708578	0.194095	0.977146	0.390965	0.159196	0.464056	0.00858428	0.816657	0.794809	2.60735	0.0531368	0.476656	0.399046	0.659248	0.534993	0.0553907	0.55017	0.772333	1.46272	2.16413	0.330664	1.75745	0.891811	1.00112	0.159789	0.860878
AC007362.1	0.480966	0.698517	0.56398	0.470267	1.11237	0.623565	0.793768	0.551338	0.691399	0.756863	0.801757	0.637524	0.499006	0.655407	0.7421	0.419041	0.814094	0.520221	0.775946	0.685543	1.12192	0.479515	1.0018	0.463329	0.448564	0.676923	0.366977	0.537719	0.784177	0.408306	0.818317	0.77639	0.387648	0.610544	0.670843	0.711314	0.670677	0.666396	0.535173	0.673825	0.733874	0.579583	0.599077	0.872206	0.754654	0.668322	0.847139	0.662622	0.206488
AC007362.3	0	0	0	0	0	0	0	0	0	0	0	0	0	0	0	0	0	0	0	0	0	0	0.0787316	0	0	0	0	0	0	0	0	0	0	0	0.0571149	0	0	0	0	0	0	0	0	0	0	0	0	0	0.255426
AC007365.3	0.222575	0.105056	0.652476	0	0.295233	0.250089	0.382022	0.157944	0.259964	0.54953	0.150729	0.119854	0.400266	0.52572	0.257563	0.484794	0.222616	0.368191	0.250074	0.187463	0.187484	0.103026	0	0.750444	0.396844	0.452482	0.183976	0.449291	0.393131	0.409392	0.111885	0	0.166576	0.423808	0.336313	0.31698	0.275097	1.07384	0.153313	0.106676	0.245275	0.373579	0.819094	0.49192	0.425621	0.194545	0.463304	0.12859	0.904727
AC007365.4	0	0	0	0	0	0	0	0	0	0	0	0	0	0	0	0	0	0	0	0	0	0	0	0	0	0	0	0	0	0	0	0	0	0	0	0	0	0.0980055	0	0	0	0	0	0	0	0	0	0	1
AC007375.1	0.0301543	0.0853978	0.106077	0.143732	0	0.101646	0.0517562	0	0.0352198	0.127629	0.0204207	0	0.108456	0.0712243	0	0.0788158	0.0603198	0.124706	0.0225867	0.0253975	0.0254003	0	0	0.0290485	0.0860229	0	0	0.121739	0.0266306	0.110929	0.121265	0.0988732	0.135406	0.0382783	0.0227818	0.0214722	0.0248467	0.0387956	0.124625	0.0867148	0.0664595	0	0.0887765	0.0666451	0.038442	0.0527137	0.0313841	0	0.0414816
AC007381.3	0	0	0	0	0.0307749	0	0	0	0.0203239	0	0	0	0.0312926	0	0	0	0.034808	0.028785	0	0	0	0	0	0	0	0	0	0	0	0	0.0349886	0	0	0	0	0	0.028676	0	0	0	0.0383509	0	0	0	0	0	0	0	0.03745
AC007382.1	0.684089	0	0	0	0	0.384328	0	0.728168	0.199752	0	0.231635	0	0.307557	0.403954	0	0	0.342108	0.282912	0	0.288087	0	0	0	0	0	0	0	0	0.604149	0	0.687765	0	0	0	0	0.243562	0.28184	0.440064	0.942425	0	0	0	0.503502	0.251988	0	0.398626	0	0	0.885549
AC007383.3	0.674827	0.764451	0.712171	1.17942	0.298374	1.06155	0.463303	0.718308	0.945826	0.618848	0.456997	0.872126	0.728144	0.557878	1.1974	0.940708	0.742447	0.837243	0.707657	0.682048	1.02319	0.999574	1.0542	0.650081	0.385023	0.96032	0.446241	0.326931	0.297985	0.62062	0.542763	0.840824	0.303027	1.19929	0.662787	0.672739	0.556047	0.564337	0.604282	0.129373	0.446191	0.453064	1.29138	0.546868	0.516179	0.27526	0.702349	0.818738	0.21917
AC007383.4	0	0	0	0	0	0	0	0	0	0	0	0	0	0	0	0	0	0	0	0	0	0	0	0	0	0	0	0	0	0	0	0	0	0	0	0	0	0	0	0	0	0	0.0727955	0	0	0	0	0	0.423585
AC007386.2	0	0	0	0	0	0	0	0.016911	0	0	0	0	0	0.0140722	0.0367696	0	0.0238354	0	0.0178503	0	0	0	0	0	0.033992	0.0242235	0.0393966	0	0	0	0	0	0.0356706	0	0.0180045	0	0	0	0	0	0	0	0.10524	0	0	0	0	0	0.354809
AC007386.3	0.119892	0.113179	0	0	0	0	0	0	0.210048	0	0.0811917	0	0	0.070796	0.277478	0.104456	0	0	0.0898033	0	0	0.110992	0.124861	0	0.0855055	0	0	0	0	0.110261	0.120536	0.0786229	0	0	0	0	0.0987891	0.154249	0	0	0.13212	0	0	0	0	0	0	0	0.825205
AC007386.4	0	0	0	0	0	0	0.120973	0	0	0	0	0.151815	0	0	0	0	0	0	0	0	0	0	0	0	0	0	0	0	0	0	0	0	0	0	0	0.100377	0	0	0	0	0	0	0	0	0	0	0	0	0.156711
AC007387.2	0	0	0	0	0	0	0	0	0	0	0	0.500988	0	0	0	0	0	0	0	0	0	0	0	0	0	0	0	0	0	0	0	0	0	0	0	0	0	0	0	0	0	0	0	0	0	0.271066	0	0	0.270748
AC007389.3	0	0.0397767	0	0	0	0.0473447	0	0	0	0	0	0.0453793	0	0	0	0.0367109	0	0.0348514	0.0315613	0	0	0	0	0	0	0	0.139315	0	0	0	0	0	0	0	0	0	0.0347194	0	0.029024	0	0	0.0471486	0	0	0	0.0245531	0.0438544	0	0.37848
AC007390.4	0	0	0	0	0	0	0	0	0	0	0	0	0	0	0	0	0	0	0	0	0	0	0	0	0	0	0	0	0	0	0.197056	0	0	0	0	0	0	0	0	0	0	0	0	0	0	0	0	0	0.423585
AC007390.5	2.67345	2.87428	3.01297	1.84068	3.94021	3.22089	3.30128	2.81409	2.70621	3.227	3.21863	2.71928	3.32539	3.30644	3.17393	2.84685	2.79279	2.75179	3.42652	2.70206	2.83998	2.97	2.96988	2.76142	3.34727	2.88356	2.08706	2.9022	3.62026	3.27827	2.77741	2.75642	1.95637	2.75268	2.74919	2.81325	2.71689	2.75166	3.14081	2.47726	2.79881	2.24362	1.96771	2.88869	1.72305	2.91664	2.9989	2.66866	0.458815
AC007391.2	0.41534	0.130695	0	0	0	0.155561	0	0	0.161704	0.0976631	0.281271	0.298207	0.124488	0.245258	0.106807	0	0	0	0.207403	0	0.11662	0.12817	0	0	0	0	0	0	0	0	0.139191	0.181581	0	0	0.104597	0	0.114078	0.267182	0	0	0	0.154917	0	0.101995	0	0	0	0.0799863	0.136472
AC007392.3	0	0	0.20366	0	0.115191	0.0487883	0.0745263	0.0308123	0	0.0612598	0	0	0	0.0256399	0.0334977	0	0.0868576	0	0.0325237	0.0365711	0	0.0401976	0.0452204	0.0836569	0	0.044136	0	0	0.0383467	0	0	0	0.0649928	0	0	0	0	0.0558638	0.0598179	0	0.0956984	0	0	0	0	0.0253017	0	0.0501719	0.525093
AC007395.3	0	0	0	0	0	0	0	0	0	0	0	0	0	0.189877	0	0	0	0	0	0	0	0	0	0	0	0	0	0	0	0	0	0	0	0	0	0	0	0	0	0	0	0	0	0	0	0	0	0	1
AC007395.4	0	0	0	0	0	0	0.0884518	0	0	0	0	0	0	0	0	0	0	0	0	0	0	0	0	0	0	0	0.170389	0	0	0	0	0	0	0	0	0	0	0	0	0	0	0	0	0	0	0	0	0	0.706752
AC007401.1	0	0	0	0.116029	0.161444	0	0.0626707	0.0259107	0.0426471	0.0257573	0.123636	0.078648	0	0.0646833	0	0	0.0365202	0	0	0.123014	0.0922705	0.0676059	0.11408	0	0.0260409	0.0371149	0.0603627	0	0.0967398	0.0671608	0	0.0239448	0	0	0	0.0520006	0.0300865	0.046977	0	0	0	0.0408572	0.107498	0.107599	0.139646	0	0.0760051	0.0424107	0.491906
AC007401.2	0	0	0	0	0	0	0.13926	0	0	0	0	0.174763	0	0	0	0	0	0	0	0.136674	0	0.150227	0.337996	0	0.115731	0	0	0	0	0	0.163144	0.106415	0	0	0	0	0	0	0	0.311098	0	0	0	0	0	0	0.16889	0.0937514	0.220283
AC007403.1	0	0	0	0	0	0	0	0	0	0	0	0	0	0	0.135594	0	0	0	0	0	0	0	0	0	0	0	0	0	0	0	0	0	0	0	0	0	0	0	0	0	0	0	0	0	0	0	0	0	1
AC007403.2	0	0	0	0	0	0	0	0	0	0	0.0573465	0.0911993	0	0	0	0	0	0	0	0	0	0	0	0	0	0	0	0	0	0	0	0	0	0	0	0	0	0	0	0	0	0	0	0	0	0	0	0	0.261966
AC007403.3	0	0	0	0	0	0	0	0	0	0	0	0.132537	0	0	0	0	0	0	0	0	0	0	0	0	0	0	0	0	0	0	0	0	0	0	0	0	0	0	0	0	0	0	0	0	0	0	0	0	0.423585
AC007405.2	0.230723	0.124459	0.115948	0.157107	0.145734	0.0370349	0.113145	0.0467788	0.0769945	0.0697528	0.089284	0.0354975	0.0592742	0.116778	0.101711	0.0574334	0.131866	0.109049	0.049377	0.0832826	0.194348	0.183082	0.171633	0.0317517	0.117535	0.0670066	0.054489	0.159682	0.320196	0.181877	0.0331375	0.172918	0.345349	0.209201	0.124509	0.0938811	0.108635	0.0848116	0.0908147	0.0947841	0.217932	0.110644	0.0485189	0.121411	0.0840385	0.192064	0.0343046	0.114255	0.22332
AC007405.4	0	0.0650248	0.0403852	0	0	0.0386983	0.0295567	0.02444	0.0201132	0.0242953	0.0466471	0.0741838	0	0	0.02657	0.0300065	0.0688944	0.0569733	0.0773922	0.0580156	0.058022	0.0318842	0.107605	0.0331779	0.0245628	0.105024	0.113873	0.027809	0.0304162	0	0	0.0903426	0	0	0.0520405	0.0980979	0.0851362	0.0664658	0.0711703	0.132055	0.0759069	0.19269	0.0506981	0.0761189	0	0.0602071	0.107536	0.0397957	0.68555
AC007405.6	1.01022	0.476826	0.592289	0.687893	0.255238	1.37833	0.928881	0.460847	0.421399	0.407216	0.684126	0.85484	0.45418	0.511313	0.835017	0.691546	0.793889	0.477468	0.324295	0.425428	0.668603	0.534415	0.526044	0.834147	1.28656	0.806816	0.357869	0.524374	0.700988	0.663621	0.798007	0.804441	0.648046	0.641191	0.27258	0.667968	0.535116	0.83553	0.497039	0.553348	0.556624	0.807426	0.637318	0.637919	0.275971	0.462522	0.901215	0.70871	0.411468
AC007405.8	0.0838667	0	0	0	0.222489	0	0	0.0595137	0.0979551	0.118323	0	0.361289	0.0754107	0	0.0647004	0	0.0838823	0	0	0	0	0	0.0873428	0	0	0.170496	0.277291	0	0	0.07713	0.505904	0	0	0.106461	0.0633619	0.0597194	0.0691049	0.1079	0	0.160784	0.277261	0	0.123455	0	0.106917	0	0	0.0969064	0.876545
AC007431.1	0	0	0	0	0	0	0	0	0	0	0	0	0	0	0	0	0	0	0	0	0	0	0	0	0	0	0	0	0	0	0.168635	0	0	0	0	0	0	0	0.0577688	0	0	0	0	0	0.106917	0	0	0	0.280456
AC007436.1	0.606758	0	0	0	0	0	0	0	0	0	0	0	0	0	0	0	0	0	0	0	0	0	0	0	0	0	0	0	0	0	0	0	0	0	0	0	0	0	0	0	0	0	0	0	0	0	0	0	1
AC007461.1	0	0	0	0	0	0	0	0	0.0574744	0	0.0666481	0	0	0.116229	0	0	0	0	0	0.0828911	0.0829003	0	0	0	0	0	0	0	0	0	0	0	0	0	0.0743541	0	0	0	0	0	0	0	0	0	0	0	0	0	0.124651
AC007461.2	0	0	0	0	0.0299097	0	0	0	0	0	0	0	0	0	0	0	0	0	0	0	0	0	0	0	0	0	0	0	0	0	0	0	0	0	0	0	0	0	0	0	0	0	0	0	0	0	0	0	0.10561
AC007463.2	0.0876597	0.0827515	0.205579	0.139278	0.0775173	0.098496	0	0.0622053	0.0511926	0	0	0.0944073	0	0.0517629	0.0676266	0	0.0876759	0.14501	0.13132	0.0738314	0	0	0.091293	0.253335	0.187554	0.0891036	0.144916	0.0707802	0	0.0806183	0.0881307	0.114971	0	0.111276	0.0662275	0	0.14446	0	0.0603815	0.0840276	0	0.098088	0	0	0	0	0	0.253223	0.52168
AC007464.1	0.106938	0.252376	0.219442	0.509726	0.330978	0.540709	0.275319	0.208686	0.187353	0.339464	0.289677	0.403094	0.408663	0.2368	0.309372	0.395971	0.267395	0.199014	0.300377	0.270206	0.405354	0.3465	0.222741	0.592345	0.324135	0.217399	0.39777	0.194279	0.283325	0.417979	0.376295	0.315576	0.320133	0.441183	0.484755	0.171333	0.286375	0.41275	0.202567	0.307522	0.441918	0.17949	0.275479	0.256043	0.374905	0.358305	0.361723	0.463369	0.913915
AC007551.2	0	0	0	0	0	0	0	0	0	0	0.0910473	0	0	0	0	0	0	0	0	0	0	0	0	0	0	0	0	0	0	0	0	0	0	0	0	0	0	0	0.0926082	0	0	0	0	0.198095	0	0	0.139928	0	0.19767
AC007551.3	0.206696	0.243903	0.100988	0.136837	0.167549	0.406433	0.325204	0.354467	0.271595	0.18226	0.163305	0.463763	0.263295	0.254278	0.358783	0.375174	0.24119	0.199456	0.309645	0.261135	0.377236	0.255137	0.233202	0.149337	0.270257	0.262626	0.113901	0.166895	0.228178	0.332662	0.225124	0.271095	0.180475	0.284247	0.286294	0.23304	0.241279	0.332411	0.17797	0.346731	0.170833	0.115643	0.278909	0.32993	0.17567	0.281036	0.412324	0.238833	0.285578
AC007560.1	0.301228	0	0	0	0	0	0	0	0	0	0.20611	0	0	0.352167	0	0.258955	0	0	0	0	0	0.272563	0	0.283622	0	0	0.49898	0	0	0	0	0.197214	0	0.757073	0	0	0	0	0	0	0	0	0	0	0	0	0	0	0.371277
AC007563.3	0	0	0	0	0	0	0	0	0	0	0	0	0	0	0	0	0	0	0	0	0	0	0	0.0975593	0.0722267	0	0	0	0	0	0	0	0	0	0	0	0	0	0	0	0	0	0	0	0	0	0	0	0.51637
AC007566.10	0.398158	0.187932	0.233439	0.790767	0.264067	0.111844	0.427118	0.141271	0.406912	0.210651	0.134818	0.214403	0.26851	0.0587779	0.307166	0.0867236	0.0995578	0.164662	0.298234	0.167674	0.167693	0.184301	0.310995	0.767114	0.283961	0.404716	0.32911	0.160745	0.175815	0.183087	0.300223	0.195828	0.148992	0	0.0752027	0.283518	0.164038	0.384193	0.205693	0.286245	0.219383	0.111381	0	0.146664	0.126897	0.174008	0.310797	0.28754	0.896848
AC007566.11	0	0	0	0	0	0	0	0	0.0316623	0	0	0.11678	0	0	0	0	0	0	0	0	0	0	0	0	0	0	0.0896295	0	0	0	0	0	0	0	0	0	0	0	0	0	0	0	0	0	0	0	0	0	0.423246
AC007568.1	0	0	0	0	0	0	0	0	0	0	0	0	0	0.0874804	0	0	0	0	0	0	0	0	0	0	0	0	0	0	0	0	0	0	0	0	0	0	0	0	0	0	0	0	0	0	0	0	0	0	1
AC007618.3	0.190648	0.449933	0.782436	0	0.0842947	0.214215	0.572641	0.270576	0.668022	0.605191	0.193662	0.821292	0.171425	0.225155	0.147079	0.0830508	0.286025	0.630754	0.71401	0.321146	0.240886	0.529487	0.0992749	0.275485	0.271936	0.193788	0	0.230906	0.0841847	0.0876669	0.575017	0.437581	0.428047	0.121005	0.648161	0.339389	0.0785455	0.245282	0.328304	0.456871	0.210092	0.106664	0.561281	0.491584	0.607615	0.555463	0.595269	0.44058	0.000460517
AC007620.3	0.0718981	0.0339362	0	0	0	0.080786	0.0617021	0.0765308	0.062982	0.0507184	0.0486899	0.0774325	0.129298	0.0636836	0	0.0313206	0	0.0594683	0.0807814	0.0302781	0.0605629	0.066561	0.0748781	0.0346308	0.0256384	0.0365412	0.11886	0.0290268	0	0.0661228	0.108427	0.117874	0.0538091	0.0912683	0.0543195	0.0511969	0	0.0693764	0.074287	0.103379	0.0396155	0.120677	0.158755	0.0794523	0.0458294	0.0628437	0.0748304	0.166154	0.0312755
AC007652.1	0	0	0	0	0	0	0	0	0	0	0.084081	0	0	0	0	0	0	0	0	0	0	0	0	0	0	0	0	0	0	0	0	0	0	0	0	0	0	0	0	0	0	0	0	0	0	0	0	0	0.423585
AC007690.1	2.53391	2.17782	2.08432	2.16323	2.37451	2.88964	3.73248	3.7841	3.86511	3.06805	2.61239	3.99161	2.31243	2.74689	2.15907	2.50422	3.06395	2.03328	3.59768	3.66316	3.50428	2.55589	3.3479	2.55029	2.1578	1.96057	1.81314	2.35136	2.10421	2.4695	3.99239	3.29858	3.00027	3.74467	3.40018	2.55839	2.71116	2.4572	2.37062	2.50143	2.04216	1.86202	3.28463	3.87284	4.19462	3.81255	2.99151	3.38674	9.14572e-09
AC007743.1	0	0.0177404	0	0	0.0332366	0.0422315	0.0322553	0.0133357	0	0.0265135	0	0	0	0.011097	0	0.0163731	0	0	0	0.0158281	0	0.0173976	0	0	0.0268054	0	0	0.015174	0	0	0	0.0246477	0	0	0	0.0267636	0.0154849	0	0.0129447	0	0	0	0	0.0138448	0	0.0109507	0	0.0108573	0.827528
AC007750.5	0	0	0	0	0	0	0	0	0	0	0	0	0	0	0	0	0.0181273	0	0	0	0	0	0	0	0	0	0	0	0	0	0	0	0	0	0	0	0	0	0	0.017373	0	0	0	0	0	0	0	0	0.0182924
AC007773.2	0.646084	0.813212	1.01013	0.456237	0.317406	0.967936	0.677676	0.662243	0.79654	0.405121	0.437533	0.463878	0.774589	0.593463	0.719959	0.750534	0.933406	1.24691	1.29051	0.604627	0.725633	1.12979	0.822388	0.968165	0.767966	0.291879	1.78014	0.521676	0.697382	0.858269	0.793902	0.800303	1.18197	0.911275	0.705064	0.562297	0.709818	0.785053	0.84062	0.75694	0.63287	0.803272	1.5851	1.05773	1.55579	0.501974	0.523004	0.912436	0.419412
AC007773.3	0	0	0	0	0.111782	0	0	0	0	0	0	0	0	0	0	0	0	0	0	0	0	0	0	0	0	0	0	0	0	0	0	0	0	0	0	0	0	0	0	0	0	0	0	0	0	0.0736592	0	0.0730309	0.679201
AC007796.1	0	0	0.292216	0.395948	0.110185	0	0.106932	0	0	0.0878968	0.168763	0.134193	0	0.220732	0	0	0	0	0	0	0.104958	0	0	0	0	0	0.205988	0.100609	0	0.114593	0.125272	0	0.186506	0	0	0.177452	0	0	0	0	0.13731	0	0	0.183591	0	0	0	0.0719877	0.648185
AC007875.2	0	0	0	0	0	0	0	0	0	0	0	0	0	0	0	0	0	0	0	0	0	0	0	0	0	0	0	0	0	0	0	0	0	0	0	0	0	0	0	0	0	0	0.260697	0	0	0	0	0	0.423585
AC007875.3	0	0.128152	0	0.215692	0	0	0	0	0	0	0	0	0	0	0	0	0	0	0	0	0	0	0	0	0	0	0	0	0	0	0	0	0	0	0	0	0	0	0	0	0	0	0	0	0	0	0	0	0.162569
AC007879.2	0	0	0	0	0	0	0	0	0	0	0	0	0	0	0	0	0	0	0.0954622	0	0	0	0	0	0	0	0.105345	0	0	0	0	0	0	0	0	0	0	0.0409923	0	0	0	0	0	0	0	0	0	0	0.593685
AC007879.3	0	0	0	0	0	0	0	0	0	0	0	0	0	0	0	0	0	0	0	0	0	0	0	0.1862	0	0	0	0	0	0.177762	0	0	0	0	0	0	0	0	0	0	0	0	0	0	0	0	0	0	0.594068
AC007879.5	0	0	0	0	0	0	0	0	0	0	0.0368018	0	0	0.0641796	0	0	0	0.0898971	0.0407052	0.0457709	0	0	0	0	0	0	0	0	0	0	0	0.0356375	0	0	0	0	0	0	0	0	0	0	0	0	0	0	0	0.0313965	0.949489
AC007879.7	0.0579544	0	0.0679572	0.092081	0	0	0	0	0	0	0	0.0624154	0.104222	0.034222	0.13413	0.100985	0	0.0479352	0.13023	0	0	0	0.0603565	0	0	0	0.191617	0.0935898	0.0511821	0.0532991	0	0.114016	0.086747	0	0	0.0825358	0	0	0	0.111106	0	0.194547	0	0.0853914	0	0.0337707	0	0.0334826	0.0819156
AC007880.1	0	0	0	0	0	0	0	0	0	0	0	0	0	0.0416826	0	0	0.035301	0	0	0	0	0	0	0	0	0	0	0	0	0	0	0	0	0	0	0	0	0	0	0	0	0	0	0	0	0.0205664	0.0367339	0	0.874328
AC007881.4	0	0	0	0	0	0	0	0	0	0	0	0	0	0	0	0	0	0	0	0	0	0	0	0	0	0	0	0	0	0	0	0	1.59748e-43	0	0	0	0	0	0	0	0	0	0	0	7.17465e-43	0	0	0	0
AC007952.5	0	0	0	0	0	0	0.0386709	0	0	0	0	0	0	0	0	0	0	0	0	0	0	0	0	0	0	0	0	0	0	0	0	0	0	0	0	0	0	0	0	0	0	0	0	0.0094055	0	0	0	0	0.329678
AC007952.6	0	0	0	0	0	0	0	0	0	0	0	0	0	0	0	0	0	0	0	0	0	0	0	0	0	0	0	0	0.0216631	0	0	0	0	0	0	0	0	0	0	0	0	0.0274476	0	0.0315992	0	0	0	0	0.242596
AC007956.1	2.44634e-05	6.6143e-32	0.0931285	2.01787e-42	0.15727	8.94066e-37	0.000129634	0.269987	0.134185	0.00225589	2.66301e-25	1.28454e-06	3.15298e-08	0	8.81063e-08	0.327647	0.401919	0.33761	1.16632e-31	2.42419e-08	0	0	0.242233	2.09094e-20	3.35331e-42	1.44693e-08	0.279526	8.30483e-10	9.10378e-12	0.203472	0	2.4302e-28	0.00394432	0	0	9.7043e-36	0.255223	1.2582e-33	0	0.195208	0	0	0	0	5.291e-38	6.01379e-38	2.26823e-26	1.52389e-16	0.00661886
AC007966.1	0	0	0	0	0	0	0	0	0	0.066878	0.0642032	0.0510518	0.0426235	0	0.0365698	0	0.0474117	0	0	0	0	0	0	0	0	0.0481838	0	0	0	0	0	0.0310859	0	0.0601738	0	0	0.0390593	0	0.0979558	0.0454388	0	0	0	0.0349223	0	0	0	0.0273866	0.477666
AC007969.5	0.970023	2.53432	1.54972	2.0492	1.1464	0.539709	0.879687	1.12578	1.05874	1.19092	1.32489	1.2685	1.47471	2.60414	1.80481	1.35456	2.34831	1.75648	1.20169	1.99625	1.5092	1.99892	1.2491	2.08426	1.8787	3.99006	2.71261	1.12833	1.33039	2.04388	1.81444	0.971954	2.39149	1.50188	1.48767	0.586109	1.92755	1.33365	1.7851	2.66171	1.89384	1.08546	1.88225	1.48249	3.2831	1.68999	2.3518	2.24348	0.985543
AC008060.7	0	0	0	0	0	0	0	0	0	0.0317358	0	0	0	0	0	0	0	0	0	0	0	0	0	0	0	0	0	0	0	0	0	0	0	0	0	0	0.0370698	0	0	0	0	0	0	0	0	0	0	0	0.597404
AC008060.8	0	0.123352	0	0	0	0	0	0.0927255	0	0	0	0	0	0	0	0	0	0	0	0	0.110068	0	0	0	0	0	0	0	0	0	0	0	0	0	0	0	0	0	0	0	0.143996	0	0	0	0	0	0	0	0.768971
AC008063.2	0	0	0.127844	0	0.0964121	0	0	0.0773678	0	0.153819	0.0738337	0	0.0980339	0	0	0	0	0	0.0816649	0	0.091838	0	0.113546	0	0	0	0	0.0880329	0	0.100269	0	0	0.163193	0	0.0823704	0	0	0	0	0	0	0	0	0.321285	0.138992	0	0.226946	0.125978	0.0717564
AC008063.3	0	0	0	0	0	0	0	0	0	0	0	0	0.10136	0	0	0	0	0	0	0	0	0	0	0	0	0	0	0	0	0	0	0	0	0	0	0	0	0	0	0	0	0	0	0	0	0	0	0	1
AC008065.1	0	0	0	0.318579	0	0	0	0	0	0	0	0	0	0	0	0	0	0	0	0	0	0	0	0	0	0	0	0	0	0	0	0.13149	0	0	0	0.142777	0	0	0	0	0	0	0	0	0	0	0	0	0.426073
AC008073.9	0	0	0	0	0	0	0.11028	0.0911886	0	0	0.0870231	0	0	0.0758808	0	0	0	0	0	0	0	0	0	0	0	0	0.63731	0	0	0	0	0	0	0	0	0	0	0	0	0.123179	0	0	0	0.0946696	0	0	0	0	0.867321
AC008074.3	0	0.182213	0	0.153341	0	0	0	0.068486	0.169084	0.0680805	0.0653576	0.103939	0.0867797	0.113979	0	0.168169	0.289585	0	0.0722898	0	0	0.178693	0.100511	0.0929714	0	0	0.159548	0.23378	0.0852327	0	0	0.0632898	0	0.367535	0	0.137446	0.0795232	0.0620837	0.0664781	0	0.106354	0	0	0	0	0	0	0	0.432229
AC008074.5	0	0	0	0	0.143832	0	0	0	0	0	0	0	0	0	0	0	0	0	0	0	0	0	0	0	0	0	0	0	0	0	0	0	0	0	0	0	0	0	0	0	0	0	0	0	0	0	0	0	0.10561
AC008079.9	0	0	0.0278621	0.0596372	0	0	0.0149173	0.0266355	0	0	0.0127094	0.040424	0.0225002	0	0.00965228	0	0	0	0.0140574	0.0316136	0.0146419	0	0	0	0.0267693	0	0.0620512	0.0303072	0	0	0	0.0246146	0.0135075	0.0404425	0	0.0534552	0	0	0.0517092	0.0359795	0.0413629	0	0	0	7.66605e-14	0.085833	7.47734e-12	4.42528e-05	0.836891
AC008088.4	0.249407	0.180757	1.18806e-22	2.1207e-24	0.164108	5.09475e-34	0.142576	0.323924	0.208918	0.270146	0.302599	0.268905	0.105778	0.094639	0.247946	0.196601	0.280244	0.227795	0.175064	0.069964	0.206985	0.49983	0.205975	0.0917635	0.130231	0.242138	0.477338	1.23155e-39	0	8.34003e-34	0.12302	0.295331	0	0.42114	0.0842377	0.145246	0.221083	0.116195	0.189995	0.238878	0.112936	3.41596e-14	0.163586	0.305986	8.68805e-44	0.07707	0.196172	0.106943	0.0329873
AC008132.1	0	0	0.0278621	0	0	0	0	0	0	0	0	0	0	0	0.00965228	0	0	0	0	1.21252e-17	0	0	0	0	0	0	0	5.71756e-28	0	0	0	0	0.0135075	2.92183e-21	0	0	0	0	0	1.37998e-17	0	0	0	0	0.0812311	2.24564e-34	7.47734e-12	1.57196e-31	0.38076
AC008132.12	0.532874	1.66427e-28	7.5466e-30	0.201657	0.152191	0.313832	0.315739	0.380547	0.135318	0.176614	0.171774	0.52786	0.127136	0.0739269	0.0983352	2.53421e-32	0.246886	0.478445	0.109891	4.37018e-19	0.395179	0.114871	7.94325e-26	0.121461	0.000185061	0.133661	1.56351e-11	0.107324	0.634989	0.35399	0.297266	0.237464	0.0473296	0.168688	0.161792	0.164771	0.508769	0.492405	0.194756	0.193592	8.7848e-29	1.84954e-34	0.171611	1.34819e-34	0.138387	0.332887	7.27835e-32	0.0721521	0.449106
AC008132.13	0	0.00984767	0	0	0	0	0	2.6648e-24	0	0.00640164	0	0	0	0	0	0.015813	0	3.12087e-07	0	0	0	0	0	0	0.00647213	0	0	0	0.00801447	0	0	0.00595117	0	0	0	3.1132e-07	0.0149552	0	0	3.34303e-10	0	3.20466e-09	0	0	0	0	2.23917e-09	0	0.267541
AC008132.14	9.99406e-42	0	0	9.43074e-43	0.157703	0	0	0	0	0	0.0860965	0	0.354851	6.45298e-42	9.7006e-40	0.297032	0.387246	7.60796e-08	0.1514	0.166074	0	0.100742	0	1.05883e-37	0	0	0.0143886	0	0	0.00800455	0	0.267857	0	0.000242546	0	0.144017	0	0.12792	0	0	0.202888	0.167986	1.56482e-29	0.144328	0	0.106099	0.0106552	1.3497e-40	0.149768
AC008154.4	0	0	0	0	0	0	0	0	0	0	0	0	0	0	0	0	0	0	0	0	0	0	0	0	0	0.17132	0	0	0	0	0	0	0	0	0	0	0	0	0	0	0	0	0	0	0	0	0	0	1
AC008155.2	0	0	0	0	0	0	0	0	0	0	0	0	0.316079	0	0	0	0	0	0	0	0	0	0	0	0	0	0	0	0	0	0	0	0	0	0	0	0	0.113064	0.121067	0	0	0	0	0	0	0	0	0	1
AC008174.3	0	0	0	0.125983	0.210354	0.267282	0.0680476	0.0562675	0.0926121	0.0559343	0.0536972	0	0	0	0	0.138166	0.237921	0.196752	0	0	0	0.0734062	0.0825787	0.0763845	0.0565502	0.0805983	0	0.0640239	0	0.0729229	0	0.0519983	0.118686	0.100654	0	0.056462	0	0	0	0	0.0873792	0	0	0.0584155	0.101085	0	0	0.0458103	0.000891822
AC008264.4	0	0	0.222944	0	0	0	0.163166	0	0	0.402362	0	0	0	0.224541	0.293356	0	0	0.157259	0	0	0	0	0.198009	0	0	0	0	0.153518	0	0	0	0	0	0	0.143643	0	0	0.489227	0.130964	0	0	0	0.839627	0.14007	0.484767	0	0	0	0.23166
AC008265.2	0	0	0	0	0	0	0	0	0	0	0	0	0	0	0	0	0	0	0	0	0	0	0	0	0	0	0	0	0	0	0	0	0	0.0571826	0.034033	0	0	0	0	0	0	0	0	0	0	0	0	0	0.264979
AC008267.1	0	0	0	0	0	0	0	0	0	0	0.0404915	0	0	0	0	0	0	0	0.0447862	0	0	0	0	0	0	0.0607768	0	0	0	0	0	0	0	0	0.0451731	0	0	0	0.0411857	0	0	0	0	0	0	0	0	0	0.295675
AC008268.2	0	0	0	0	0	0	0	0	0	0	0	0	0	0	0	0	0	0.0257078	0	0	0	0	0	0	0	0	0	0	0	0	0	0	0	0	0	0	0	0	0	0	0	0	0	0	0	0	0	0	0.10561
AC008269.2	0.108014	0	0	0	0	0	0	0	0	0	0	0	0	0	0	0	0	0	0	0	0	0.0999961	0	0	0	0	0.357131	0.0872152	0	0	0.325784	0	0	0	0	0.0769142	0.089002	0	0	0	0	0	0.159001	0	0	0	0	0.0624042	0.396697
AC008271.1	0	0	0	0	0	0	0	0	0	0	0	0	0	0	0	0	0.0313945	0	0	0	0	0	0	0	0	0	0	0	0	0	0	0	0	0	0	0	0	0	0.0216211	0	0	0	0	0	0	0	0	0	0.180572
AC008278.3	0	0	0	0	0	0	0	0	0	0	3.49693e-22	0	0	0	0	0	0	0	0	0	0	0	0	0	0	0	0	0.099192	0	0	0	0	0	0	0	0	0	0	0	0	0	0	0	0	0	0	0	0	0.10561
AC008394.1	0	0	0.0422626	0	0	0	0	0	0	0	0	0	0	0	0	0	0	0	0	0	0	0	0	0	0	0.0366356	0	0	0	0	0	0	0	0	0.0272299	0	0	0	0	0	0	0	0	0	0	0	0	0	0.710455
AC008427.2	0	0	0	0	0.0942042	0	0	0	0	0	0	0	0	0	0	0	0	0	0	0	0	0	0	0.102623	0	0	0	0	0	0	0	0	0	0	0	0	0	0	0	0	0	0	0	0	0	0	0	0	0.617887
AC008440.10	0	0	0	0	0	0	0	0.0892169	0	0	0	0	0	0	0	0	0	0	0	0.105891	0.105903	0	0	0	0	0	0	0	0	0	0	0	0	0	0	0	0	0	0	0	0	0	0	0.0926227	0	0	0	0	0.0912249
AC008440.5	0	0	0	0	0	0	0	0	0	0	0	0	0	0	0	0	0	0	0	0	0	0	0	0	0.117646	0.167675	0	0	0	0	0	0	0	0	0.124627	0	0	0	0	0	0	0	0	0	0	0	0	0	0.661774
AC008443.1	1.12309	0.713998	0.742657	0.894557	1.25448	0.926666	0.558457	0.975781	1.08842	0.841877	0.750454	0.668703	0.862323	0.921617	1.08984	0.564118	0.823219	0.464945	1.07241	0.89305	0.650707	0.651727	0.765475	0.397742	0.959879	0.550488	0.806666	0.537491	1.15249	0.265956	0.80758	0.643602	0.290336	0.776074	0.830363	0.602854	1.08439	0.56282	0.917636	0.431755	0.515232	0.685148	0.429169	0.868198	0.633757	0.624634	0.990551	0.729888	0.794192
AC008555.2	0	0	0	0	0	0	0	0	0	0	0	0	0	0	0	0	0	0	0	0	0	0	0	0	0	0	0	0	0	0	0	0	0	0	0.112643	0	0	0	0	0	0	0	0	0	0	0	0	0	0.423585
AC008592.3	0	0	0.195743	0	0	0	0	0	0	0	0	0	0	0	0	0	0	0	0	0.140598	0	0	0	0	0.119967	0	0.551929	0.134787	0	0	0.335656	0	0	0	0.254842	0.118867	0	0	0.22997	0	0	0	0	0	0	0.098021	0	0	0.45662
AC008592.5	0	0	0	0	0	0	0	0	0.0479404	0	0	0	0	0.0484744	0	0	0	0	0	0	0	0	0	0	0	0	0	0	0	0	0	0.0538335	0	0	0	0	0	0	0	0	0	0	0	0	0.104653	0.0478351	0	0	0.139939
AC008592.8	0.38269	0	0.14958	0	0	0	0.109473	0	0	0	0.345547	0	0	0.0753259	0.0984109	0.111139	0.127587	0.21102	0	0	0.107452	0	0	0.245771	0	0	0.210883	0	0	0.117317	0	0	0	0	0.0963749	0	0.21022	0.164119	0	0	0	0	0	0	0.162623	0.0743325	0	0	0.992715
AC008694.3	0	0	0	0	0	0	0	0	0	0	0	0	0.146593	0	0	0	0.326122	0	0	0	0	0	0	0.157052	0	0	0	0	0	0	0	0	0	0	0	0	0	0	0	0	0	0	0	0	0	0.0949997	0	0	0.415559
AC008697.1	0.105192	0.0662012	0.0411158	0.222845	0.124028	0.118195	0.0300914	0.0746463	0.0614311	0.0989391	0	0.0377629	0.0315285	0.103526	0.162304	0.152747	0.0701408	0.087006	0.0787923	0.0885976	0.0886075	0	0	0.101334	0.0750214	0.178207	0.115933	0.0849362	0.123866	0.0967419	0.141009	0.0229942	0.104968	0.0445105	0.026491	0.0249681	0.0577842	0.0451121	0.120763	0.033611	0.03864	0.0784704	0.0516153	0.025832	0.0447009	0.0612963	0	0.0810313	0.00319602
AC008731.1	0.00662862	0.0089417	0.0380002	0.0361413	0.00645873	0.0587228	0.0128791	0.0129161	0.0067901	0.00357597	0.0214215	0.0121529	0.000376407	0.00111582	0.00457049	0.0202153	0.00872285	0.0108672	0.026466	0.0109009	0.0516571	4.7926e-24	0.00217184	0.00341031	0.0114744	3.51143e-24	0.0108981	0.00699588	0.00960662	0.0062434	0.0154237	0.00401037	0.00916197	0.00168557	0.0401852	0.00197168	0.0220784	0.015774	0.00290112	0.00528665	0.0379356	0.0401824	0.00151225	0.00268336	0.0100891	0.0012119	0.00111089	0.0096593	0.0554198
AC008738.1	0.258997	0.695522	0.297363	0.568004	0.729704	0.0446	0.131161	0.328597	0.0744246	0.250156	0.241125	0.784402	0.0167175	0.704121	0.117938	0.416523	0.358215	0.00423497	0.00309402	0.928974	0.798405	0.14149	0.220964	0.152286	0.00746544	0.000382463	0.0522196	0.602539	0.0461588	0.00685318	0.159982	0.0106657	0.346557	0.0247008	0.0722723	0.045077	0.0254914	0.0490432	0.732792	0.267694	0.0348092	0.233761	0.192766	0.0254019	0.416196	0.0244747	0.240796	0.425975	0.798092
AC008746.12	0.676135	0.893587	1.58567	1.07428	1.55455	0.911661	1.1605	0.671721	1.26355	1.33549	0.82419	0.72818	0.851147	0.878365	0.730262	1.4138	1.21727	0.671093	1.0129	1.36674	0.683445	1.25189	0.985823	1.30268	1.25375	1.23709	0.447105	1.41944	1.4331	1.7411	1.22358	1.06415	1.21446	0.686635	1.53247	1.1555	1.00282	1.30484	0.745173	2.07398	0.596075	1.51314	1.39341	1.49435	1.20675	1.41837	0.985194	1.87503	0.247731
AC008746.3	0.659519	0.249037	0.77335	0.838302	0.349927	0.296419	0.905586	0.468009	0.154062	0.837429	0.446631	0.710285	0.711626	0.623112	0.508797	0.574605	0.79157	1.3092	0.494003	0.444384	0.333325	0.854787	0.412113	0.508267	0.752578	0.938536	1.52641	0.639029	0.93192	0.72785	0.663063	1.038	0.789742	0.334881	0.797233	0.845329	0.32606	0.593962	0.908576	0.632193	0.87214	0.442787	0.970836	0.874576	0.672626	1.30665	0.41185	0.457237	0.661686
AC008753.3	0	0	0	0	0	0	0.210852	0	0	0	0	0	0	0	0	0	0	0	0	0	0	0	0	0	0	0	0	0	0	0	0	0	0	0	0	0	0.202448	0	0	0	0	0	0	0.181006	0	0	0	0.141947	0.235283
AC008753.6	0.158946	0.150046	0	0	0.140555	0	0	0	0	0.224247	0	0	0	0	0	0	0	0	0	0	0.133887	0	0	0	0	0	0	0	0	0	0	0.208467	0	0.201767	0	0	0	0	0.109484	0	0	0	0	0	0.20263	0.0926193	0	0	0.192038
AC008781.7	0.112362	0	0	0	0.397448	0.126253	0	0.15947	0	0.0792628	0.152185	0	0.101033	0.1327	0.086684	0	0.449533	0	0	0.0946373	0.0946478	0.104022	0	0.108242	0	0.228427	0	0.272179	0	0	0	0.294741	0	0.285269	0	0	0	0.144562	0.0773972	0.323121	0	0	0.165402	0.165558	0	0.0654748	0	0.129833	0.213067
AC008834.1	0	0	0	0	0	0	0	0	0.062595	0	0	0	0	0	0	0	0	0	0	0	0	0	0	0	0	0	0	0	0	0	0	0	0	0	0	0	0	0	0	0	0	0	0	0	0	0	0	0	0.423585
AC008850.3	0.385509	0	0	0	0.170452	0	0	0	0.112567	0	0	0	0	0.113821	0	0	0.19279	0	0	0	0.162365	0	0	0	0.27494	0	0	0.155638	0	0	0	0	0	0	0	0.137256	0	0.123996	0.265545	0	0	0	0	0.142004	0	0.11232	0	0	0.622403
AC008865.1	1.09182e-21	6.40599e-28	3.67356e-27	1.08562e-31	2.78451e-18	2.58219e-20	4.85777e-21	2.63826e-17	1.39565e-25	9.00346e-21	1.48426e-17	2.04748e-19	4.20994e-19	5.9139e-19	1.33905e-18	3.31288e-31	3.41883e-24	0	4.65067e-20	1.1363e-28	2.6531e-29	7.12358e-27	2.48276e-19	1.02953e-25	1.18799e-29	5.45653e-35	1.96011e-22	4.2331e-27	1.11789e-20	5.69323e-26	4.28024e-24	1.12636e-27	1.68279e-30	9.91246e-27	6.75869e-28	2.74772e-20	1.85879e-22	1.25062e-23	5.60575e-23	6.05727e-29	3.48998e-34	3.61284e-30	1.33671e-22	2.46707e-19	2.18692e-31	2.14073e-24	1.55424e-27	2.18571e-27	0
AC008937.3	0	0	0	0	0	0.0857799	0	0	0	0	0	0	0	0	0	0	0	0	0	0	0	0	0	0	0.0544466	0	0	0	0	0.0702102	0	0	0	0	0.0576773	0	0.0629051	0.04911	0	0	0	0	0	0	0	0	0	0	0.166855
AC008948.1	0	0	0	0	0	0	0	0	0	0	0	0	0	0	0	0	0	0	0	0	0	0	0	0	0	0	0	0	0	0	0	0	0	0	0	0	0	0.0283375	0	0	0	0	0	0	0	0	0	0	1
AC008964.1	0	0	0	0	0	0	0	0	0	0	0	0	0	0	0	0	0	0	0	0	0.0294914	0	0	0	0	0	0	0	0	0	0	0.0229596	0	0	0	0.0249305	0	0	0	0	0	0	0	0.0257931	0	0	0	0	0.0916909
AC008982.2	0.99075	0.400833	0.331929	1.1244	0.375479	0.954193	0.971714	0.703058	0.413279	0.798738	0.575094	0.914583	0.890856	0.75219	0.655141	0.493251	0.566248	0.585334	0.424061	0.476834	1.31144	0.393088	0.884413	0.681728	0.60565	0.575468	0.467964	1.14282	0.749978	1.1715	1.13837	0.556899	0.211853	1.078	0.320793	0.403136	1.39948	1.00153	0.389969	0.678357	0.779854	2.05885	0.416691	1.04271	0.360871	0.907218	1.03116	0.81771	0.135033
AC008984.2	0	0	0	0	0	0	0	0	1.57563e-32	0	0	0	0	0	0	0	0	0	0	0	0	0	0	0	0	0	0	0	0	0	0	0	0	0	0	0	0	0	0	0	0	0	0	0	0	0	0	0	0
AC009005.2	0.328363	0.387471	0.385038	0	0.0725926	0.0922386	0.140899	0.524281	0.191762	0.289542	0.500332	0.176819	0.147628	0.145423	0.189991	0.715214	0.656848	0.407393	0.184467	0.414845	0.138297	0.455982	0.170986	0.316322	0.409823	0.0834429	0.271419	0.265134	0.579983	0.0754966	0.577723	0.161501	0.614373	0.104207	0.12404	0.233819	0.0676415	0.211231	0.339273	0.236068	0.452316	0	0.362521	0.302386	0.523263	0.382681	0.427193	0.33199	0.725763
AC009014.3	0	0	0	0	0	0	0	0.0297033	0	0	0	0	0	0.024717	0	0	0	0	0	0.0352548	0	0	0	0	0	0	0	0	0	0	0	0	0	0	0	0	0.0689805	0	0	0	0	0.0468375	0	0	0	0	0	0	0.807695
AC009041.1	0	0	0	0	0	0	0.0571938	0	0	0	0	0	0	0	0	0	0	0	0	0	0.0561378	0	0	0	0	0	0	0	0	0	0	0	0	0	0.0503506	0	0	0.0181679	0	0.0638835	0.0734419	0	0	0	0	0	0	0	0.492163
AC009052.12	0	0	0.274565	0	0	0	0	0	0	0	0	0	0	0	0	0	0	0	0	0	0	0	0	0	0	0	0	0	0	0	0	0	0	0	0	0	0	0	0	0	0	0	0	0	0	0	0	0	1
AC009060.1	0	0	0	0	0	0	0	0	0	0	0	0	0	0	0	0	0	0	0	0	0	0	0	0	0	0	0	0	0	0	0	0	0	0	0	0	0	0	0	0	0	0.204929	0	0	0	0	0	0	0.10561
AC009061.1	0.0896878	0.056444	0.17528	0.142501	0.0793107	0.167958	0.0513127	0.0424296	0.122213	0.0210892	0.236635	0.0321972	0.0714598	0.0703929	0.0461275	0.0692406	0.0794875	0.131467	0.0447862	0.033468	0.0334717	0.219622	0.0827668	0.0575993	0.106607	0.121173	0	0.0957756	0.237622	0.054989	0.0300566	0.0784208	0	0.0759005	0.0451731	0.0848859	0.0739014	0.0769264	0.109484	0.143286	0.164725	0.0444636	0.0584934	0.0220247	0	0.0696827	0.041357	0.0172721	0.00666946
AC009065.1	0.389816	0.122663	0	0.825814	0	0	0.223024	0.0922074	0.151767	0.458308	0.263986	0.139941	0.233675	0.153457	0.100244	0.226418	0.129963	0.21495	0	0	0	0	0.541298	0	0.370683	0.264158	0.644431	0.209836	0.229509	0.358504	0.130637	0.0852114	0.583483	0.329892	0	0	0	0.250763	0.089504	0.373665	0.143191	0.290794	0.191275	0.0957274	0.165651	0.378584	0.270476	0.300284	0.323311
AC009093.1	0	0	0	0.0584117	0	0	0	0	0	0.0259337	0	0	0	0	0	0	0	0	0	0	0	0.0340345	0	0	0	0	0	0	0	0	0	0	0	0	0	0	0	0	0	0	0	0	0	0	0	0	0	0	0.52016
AC009107.1	1.05873e-27	3.03056e-22	0	0	3.56152e-27	0	2.83402e-26	0	0	0	6.5861e-44	0	1.82337e-35	1.15947e-20	2.2881e-29	8.51503e-16	1.03963e-24	1.29873e-37	1.96182e-44	7.69313e-43	0	1.24249e-39	4.55805e-13	4.33454e-10	1.69627e-25	1.15359e-39	1.54302e-29	9.68091e-22	4.93257e-43	1.27518e-43	9.19662e-09	5.01906e-14	2.48605e-36	3.46149e-25	0	6.48801e-43	0	0	2.97227e-34	2.25413e-41	0	0	5.84081e-33	0	1.89983e-37	3.56291e-40	0	1.18569e-35	0.401766
AC009120.3	1.03264	1.25334	1.03789	0.234388	1.69587	0.994539	1.6458	0.942153	0.603056	1.35283	0.899116	0.953254	0.530585	1.04533	0.910457	0.771161	1.62302	0.976135	0.994482	0.496996	0.745577	0.682849	0.614539	0.994774	1.78857	0.299901	0.731627	1.54849	0.78169	1.89939	0.148313	1.35437	0.883243	0.374528	1.11453	0.525228	1.70176	0.75918	1.32099	0.848448	1.30053	0.99042	1.73724	1.19548	0.564195	1.1175	0.614147	1.27843	0.137706
AC009120.4	0.512777	0.670245	0.740038	0.940069	0.767373	0.531845	0.710865	0.559812	0.737127	0.779097	0.854784	0.764651	0.638412	0.605588	0.639031	0.859147	0.749582	0.619879	0.56136	0.730885	0.564837	0.839877	0.698348	0.379979	0.590757	0.400941	0.391249	0.668831	0.522526	0.580415	0.515532	0.439737	0.708491	0.650925	0.536409	0.561747	0.61753	0.583601	0.733589	0.907441	0.738944	0.882737	0.81289	0.494005	0.301712	0.620586	0.574743	0.615293	0.0358508
AC009120.5	0	0	0	0	0	0	0	0	0	0	0	0	0	0	0	0.118505	0	0	0.101882	0.114561	0.114574	0	0	0	0	0	0	0	0	0.125092	0	0.0891979	0	0	0	0	0	0	0.0936914	0.130382	0	0	0	0	0	0	0	0	0.365439
AC009120.6	0.66846	0.339787	0.422066	0.260158	0.591119	0.808872	0.617794	0.255422	0.540522	0.435274	0.626795	0.645446	0.508592	0.60727	0.586902	0.761595	0.771445	0.595421	0.462186	0.779555	0.540779	0.859891	0.481962	0.743018	0.444749	0.388178	0.340024	0.513019	0.363301	0.614766	0.310179	0.551445	0.692698	0.456913	0.66042	0.622455	0.389206	0.5954	0.354191	0.460656	0.396651	0.857295	0.605538	0.643991	0.655525	0.599261	0.615707	0.772395	0.884323
AC009120.8	0	0	0	0	0	0	0	0	0	0	0	0	0	0	0	0	0	0	0	0	0	0	0	0	0	0	0	0	0	0	0	0	0	0	0	0.0995723	0	0	0	0	0	0	0	0	0	0	0	0	0.423585
AC009133.12	0.124048	0.117102	0.0727293	0.0985471	0.109696	0.139383	0.266142	0	0.0362216	0.131259	0.126009	0.0667984	0.167311	0	0.239248	0.0540384	0.124071	0.102603	0	0.156719	0.104491	0.05742	0.12919	0.179249	0.221174	0	0.102536	0.100162	0.219105	0.171126	0	0.0406742	0.0928386	0.157468	0.140579	0.176663	0.0511069	0.0398991	0.0427233	0.0594542	0.1367	0.138805	0	0.274163	0.0790709	0.0722842	0	0.107502	0.407357
AC009133.14	0.230457	0.19338	0.300259	0.488215	0.135861	0.230174	0.153825	0.0726832	0.239262	0.198695	0.190748	0.165464	0.230245	0.196566	0.158035	0.290023	0.230499	0.190615	0.17262	0.194102	0.150985	0.118527	0.160006	0.172671	0.127835	0.156168	0.211657	0.227432	0.271368	0.370975	0.154463	0.184713	0.421607	0.162525	0.174111	0.145869	0.105496	0.226022	0.17638	0.269998	0.0846536	0.200568	0.263854	0.16978	0.32644	0.238737	0.346458	0.207113	0.083793
AC009133.15	1.78589	0.842945	1.64538	1.41875	1.12804	0.716662	1.09473	1.62939	1.26643	1.43977	1.72773	2.19812	1.60582	1.20521	1.37775	1.44481	1.65863	2.42673	1.52879	0.966962	1.71923	1.53522	1.0628	1.59751	1.09172	1.42631	1.2653	1.03	0.450627	0.938532	1.53899	0.836536	2.4822	1.45737	1.1565	1.09002	1.15621	1.55913	1.40588	0.855945	1.54631	1.28465	3.19222	1.22171	2.1141	1.63531	1.32766	1.03178	0.0890882
AC009133.20	0	0.111834	0	0	0	0	0.101667	0.0840669	0.207552	0.0835691	0.0802267	0	0	0	0	2.12909e-26	0.118489	1.14021e-18	0	0	2.57949e-13	0	0	0	1.87117e-13	0	0	0	0	0.135855	0	0.0776885	0	0	0	0.0843575	1.71096e-06	0.0974313	0	7.63481e-23	0	0	0	0	0	0	0	3.59952e-28	0.619904
AC009227.3	0.13655	0	0	0	0	0	0.117186	0.096899	0	0.0963253	0.0924727	0	0	0	0	0	0	0	0	0	0.230044	0	0	0.131543	0	0	0	0	0	0	0	0	0	0	0.103165	0	0.112515	0.175681	0.0940581	0	0	0	0	0.201196	0	0.159138	0	0	0.0242664
AC009228.1	0	0	0	0	0.0984111	0	0	0	0	0	0	0	0	0	0	0	0	0	0	0	0	0	0	0	0	0.11312	0	0	0	0	0.111885	0.0729801	0	0	0	0	0	0	0	0	0	0	0	0	0.141874	0	0	0	0.661003
AC009229.4	0	0	0.109094	0	0.0822717	0	0.00579469	0.132041	0	0.131259	0	0	0	0	0	0.162115	0	0	0	0	0	0	0	0.0896244	0	0	0	0	0	0	0	0	0.139258	0	0	0	0	0.0598487	0.0640849	0	0.102525	0.104104	0	0.0685408	0	0	0	0.107502	0.592734
AC009236.1	0	0	0	0	0	0	0	0.0239842	0.00986905	0	0.0228886	0	0	0.019958	0	0	0	0	0	0	0	0	0.0175997	0.0162796	0	0	0.0558746	0.0409356	0.0149245	0	0	0.0221645	0	0.0214521	0	0.0120336	0	0	0.023281	0	0	0	0	0.0124499	0.0215439	0.0196948	0.0175885	0.0195268	0.245911
AC009237.10	1.06706e-35	0	0.115177	1.91757e-35	0	1.35609e-35	0	0	1.52849e-31	0	0	5.10417e-31	0	6.61517e-40	0	2.28033e-31	0	0	5.32099e-25	0	0	0	0	0	0	0	0	6.19374e-43	0	0	4.18404e-36	0	0	0	0	3.80951e-25	0	1.97529e-31	0	0	7.78429e-16	2.10874e-25	0	0	0	0	0	0	1
AC009237.17	0	0	0	0	0	0	0	0	0	0	0	0	0	0	0	0	0	0	0	0	0	0	0	0	0	0	0	0	0	0	0	0	0	0	0	0	0	0	0	0.078875	0	0	0	0	0	0	0	0	0.10561
AC009237.5	0.597945	0.612301	0.0472874	1.08692	0.497394	0.768655	0.234831	0.133048	0.118371	0	0.531903	0.403847	0.00222988	0.33214	0	0.176596	0.187526	1.9729e-11	0.242919	0.157914	0.618922	0.379985	0.284977	0.263601	0.390308	0.659302	0.226183	0.703752	0.210333	0.172431	0.427943	0.0897226	0	0.366654	0.206734	0.169591	1.38939e-05	0.24122	1.16147e-05	0.393447	0.603087	5.70417e-11	0	0.302386	0	0.298231	0	0.266412	0.0534356
AC009237.8	0	0	0	0	0	0	0	0	0	0	0	0	0	0	0.0108137	0	0.0140197	0	0	0	0	0	0	0	0	0	0	0	0	0	0	0	0	0	0	0.00998123	0	0	0	0.0134363	0	0	0	0	0	0	0	0	0.125221
AC009238.7	0	0	0	0	0	0	0	0	0	0	0	0	0	0	0	0	0	0	0	0	0	0	0	0	0	0	0	0	0	0	0	0	0	0	0	0	0	0	0	0.078875	0	0	0	0	0	0	0	0	0.10561
AC009238.8	0.196555	0	0	0	0	0	0	0	0	0	0	0	0	0	0	0	0	0	0	0	0	0	0	0	0	0	0	0	0	0	0	0	0	0	0	0	0	0	0	0	0	0	0	0	0	0	0	0	1
AC009245.3	1.16529e-32	2.67238e-35	0.13293	8.43249e-34	9.01901e-31	2.27796e-27	0.144394	0.193748	0.147781	0.0774685	0.20987	0.280079	0.122006	0.0645679	1.82169e-44	0.174845	1.16096e-40	0.175116	1.05936e-31	0.174575	0.0752257	0.0994089	0.223587	1.21198e-25	1.10719e-36	0.0946703	0.154422	9.78349e-40	0.105488	0.0965652	0.0940825	0.0787169	0.189471	0.122865	0.0785342	0.0719964	2.6245e-38	0.233956	2.64068e-33	0.112212	1.71786e-22	9.41752e-40	0.430141	2.80229e-22	0.142405	0.070433	4.19403e-32	0.133918	0.02782
AC009262.2	0	0	0	0	0	0	0	0	0	0	0	0	0	0	0	0	0	0	0	0.115235	0	0	0.142489	0	0	0	0	0	0	0	0	0.0897226	0	0	0	0	0	0	0.188485	0	0	0	0	0	0.174421	0	0	0	0.183483
AC009263.2	0.0563173	0	0	0	0	0	0	0	0	0	0	0	0	0	0	0	0	0	0	0	0	0	0	0	0	0	0	0	0	0	0	0	0	0	0.0425481	0	0	0	0	0	0	0	0	0	0	0	0	0	0.623925
AC009274.6	0.56576	0	0	0.599273	0.500301	0	0	0.133825	0	0.133033	0	0	0.508717	0.11136	0	0	0	0.311967	0.141258	0	0	0	0	0	0.268996	0	0	0.152273	0.166549	0	0	0.123672	0	0	0.284957	0.268576	0.310785	0	0	0.180773	0	0	0.277607	0	0.240418	0	0.196278	0.326863	0.246287
AC009299.2	0	0	0	0	0	0	0	0	0	0	0	0	0	0	0	0	0	0	0	0	0	0	0	0	0	0.0392076	0	0	0	0.0354738	0	0.0252949	0	0	0	0	0	0	0	0	0	0	0	0	0	0	0	0	0.525135
AC009299.3	0	0	0	0	0.0259587	0	0	0	0	0	0.0198795	0	0	0	0.0226465	0	0.0293606	0	0	0	0	0	0	0	0	0	0	0.0237026	0	0	0	0	0	0	0	0	0	0	0	0	0	0	0	0	0	0	0	0	0.0316785
AC009299.4	0	0	0	0	0	0	0	0	0	0	0	0	0	0	0	0.0847883	0	0	0	0	0	0.0900941	0	0	0	0	0	0	0	0	0	0	0.145667	0.123537	0	0.0692979	0	0	0	0	0	0	0	0	0	0.0567083	0.101287	0	0.167144
AC009299.5	0.622874	2.32885e-20	0.30749	2.92548e-22	2.54784e-19	3.42246e-23	0.268492	0.156776	0.272628	0.323228	0.327609	0.38857	0.429353	0.26675	0.184903	0.712588	1.87557e-19	0.164849	0.33927	1.28517	0.227554	0.896136	0.434564	0.701558	0.346548	0.711856	1.64551e-07	0.416396	0.459132	0.168608	0.454248	0.143496	0.429229	1.05716	0.51727	0.305969	0.661884	0.356217	0.265816	0.946054	0.947106	0.279419	0.817691	0.533051	1.71832	0.438883	0.966744	0.359918	0.0869166
AC009302.2	0	0	0	0.30704	2.34261e-40	0.249223	0.371523	0.295349	1.79759e-41	0.298372	6.06999e-35	1.62551e-43	0	2.94273e-44	0.169598	0.214557	0.211907	3.46252e-36	0	3.17603e-39	1.00335e-39	0.194509	0	0.225431	1.17533e-35	0.221554	0	0.169163	1.80557e-41	0	0.457447	0.139816	0	0.608087	1.26562e-40	0.148368	4.69862e-37	0.293802	6.08513e-39	3.50325e-43	1.89035e-42	0.222661	9.11479e-33	3.20834e-33	0.62053	0.260804	4.57752e-34	2.78154e-34	0.536704
AC009303.1	0	0	0.0442273	0	0	0	0	0	0	0	0	0	0	0	0	0	0	0	0	0	0	0	0	0	0	0	0	0	0	0	0	0	0	0	0	0	0	0	0	0	0	0	0	0	0	0	0	0	1
AC009303.3	0.19823	0.374262	0.232445	0	0	0.222735	0	0.281337	0.347295	0.279672	0.134243	0.213489	0.178244	0.351164	0.152928	0.345416	0.396534	0	0.296963	0.500879	0.166978	0.183516	0.412893	0.190961	0.282751	0.402991	0	0.480179	0	0.182307	0.398591	0.129996	0.593429	0.754908	0.898586	0.56462	0.163339	0	0.273089	0.190017	0.436896	0.665438	0.583605	0.146039	0.252712	0.231022	0.41263	0.229052	0.171398
AC009312.1	0.235733	0.111267	0.13821	0.374546	0.208459	0	0.202304	0.0836409	0.2065	0.0831456	0.15964	0.253879	0	0.0696001	0.0909303	0.102691	0.235777	0.389959	0.0882864	0.198547	0.0992843	0	0	0	0.252184	0.239617	0.58456	0.285512	0.208187	0.216798	0.237	0.0772948	0.176425	0.149621	0.0890491	0.16786	0.194241	0.0758219	0.0811886	0.112983	0.519552	0	0.173504	0.260501	0.150261	0.137364	0.245348	0.340482	0.109744
AC009313.2	0	0.0339362	0	0	0	0	0	0	0	0	0	0	0	0	0	0	0	0	0	0	0	0.0332805	0	0	0.0256384	0	0	0	0	0	0	0	0	0	0	0	0	0	0	0	0	0	0	0	0	0	0	0	0.606633
AC009336.24	0.80919	1.05768	0.729888	0.890088	1.32104	1.0491	1.1752	1.59015	1.56309	1.36119	1.30674	1.47481	1.06342	1.21294	1.29655	1.03039	1.86771	1.54453	1.07235	1.31065	1.52053	1.26775	1.81511	1.19926	1.33178	1.0756	1.02902	0.954933	1.64915	0.572454	1.8774	1.4695	1.49072	1.26424	1.4108	0.842145	0.923207	1.20125	0.90039	1.01433	1.30328	2.15916	1.92418	1.37571	1.26965	1.45084	1.03654	1.2227	0.323731
AC009362.2	0	0.162242	0.201528	0	0	0.19311	0.147492	0.243918	0	0.121237	0.116388	0	0	0	0	0.149737	0	0.284305	0.386199	0	0.289538	0.159107	0.178988	0	0.245144	0	0.568242	0.277542	0	0	0.518365	0	0	0	0.129845	0.122381	0	0	0	0.494231	0.378786	0	0	0.126615	0.2191	0.40059	0	0.29788	0.943865
AC009403.2	1.53402	1.09588	0.729238	1.2516	0.403292	0.791948	0.747189	0.676681	0.823219	1.08213	0.870386	1.38419	1.26751	1.05273	0.607715	0.650195	0.829353	0.720139	0.962704	0.523795	0.803241	0.844411	0.906746	1.03843	0.620944	0.505715	1.09664	0.703008	1.09845	0.571944	1.16712	0.788471	0.992926	0.631557	0.971021	0.67902	0.71741	0.853458	0.713958	0.715358	0.548261	0.974236	1.22061	0.549793	0.634259	0.700616	0.733564	0.550921	0.411762
AC009404.2	0.773773	0.74668	0.887161	0.683006	0.714656	0.927387	0.870634	0.69551	0.622587	0.776299	0.675383	0.648149	0.74214	0.731059	0.703063	0.584262	0.584737	0.512002	0.669741	0.622745	0.825591	0.65266	0.644675	0.67914	0.760321	0.471911	0.795931	0.763617	0.607425	0.743246	0.777931	0.766776	0.489016	0.676652	0.779454	0.673426	0.906776	0.730042	0.675118	0.675782	0.360024	0.596457	0.63279	0.785399	0.613784	0.821614	0.626368	0.615922	0.224655
AC009410.1	0.206441	0.194882	0	0	0.182555	0	0.265748	0	0.24112	0.218442	0.279607	0	0.27844	0.121903	0.0796313	0	0.206479	0.256127	0.231948	0.173875	0.347789	0.191117	0.107499	0	0.220847	0.104921	0.170641	0.333379	0.364634	0.0949292	0.20755	0.13538	0	0.262059	0.0779838	0.220503	0.255157	0.199201	0.1422	0.0989438	0.113748	0.231	0.303889	0.456263	0.26318	0.360886	0.10743	0.178904	0.375239
AC009411.1	0	0	0	0	0	0.143071	0	0	0	0.0898216	0	0.274264	0	0	0.0982313	0	0	0	0	0	0.107256	0	0.132608	0.122661	0	0	0	0	0.224902	0	0	0	0	0.161635	0	0.181338	0.104918	0	0	0	0	0.142478	0	0.0938059	0	0	0.39757	0	0.466935
AC009411.2	0.129457	0	0	0	0.114478	0	0	0	0	0	0	0	0	0.0764439	0	0	0	0	0.0969676	0	0	0	0	0.124709	0	0	0	0	0.114329	0.119058	0.130152	0	0	0	0.0978053	0	0.10667	0	0	0.124093	0.14266	0	0	0.0953722	0.165037	0	0	0	0.273778
AC009413.2	0	0	0	0	0	0	0	0	0	0.123364	0	0	0	0.103266	0	0	0	0	0	0	0	0	0	0	0	0	0	0	0	0	0	0	0	0	0	0.124528	0	0	0	0	0	0	0	0	0	0	0	0	0.319738
AC009414.1	0	0	0	0	0	0	0.135174	0	0	0	0	0	0	0	0	0	0	0	0	0	0	0	0	0	0	0	0	0	0	0	0	0	0	0	0	0	0	0	0	0	0	0	0	0	0	0	0	0	0.423585
AC009469.1	0.766836	0.787764	0.523842	0.074101	0.133039	1.19694	0.0844641	0.702623	0.304005	0.00266601	0.0595151	0.104369	0.0858679	0.00366316	0.151518	0.0783773	0.365698	5.39087e-06	0.152701	0.00315888	0.534227	0.0135779	0.119556	0.302917	0.0934732	0.0677796	0.662199	0.101022	0.357649	0.507048	0.0372515	0.00497207	0.25746	0.00486029	0.0829152	0.374674	0.0870142	0.16124	0.739124	0.389793	0.0330457	0.0881683	0.87404	0.461744	0.0197041	0.729254	0.00967695	0.0511234	0.591039
AC009473.1	0	0.0951881	0	0	0.267502	0.113299	0	0.143108	0	0	0	0	0	0	0	0	0	0	0	0	0.0849368	0	0	0	0.0719136	0	0	0.0814177	0	0.0927343	0	0	0	0	0	0.143603	0	0.0648649	0.0694562	0	0	0	0	0.0742856	0.128547	0	0	0	0.274252
AC009474.2	0	0	0	0	0	0	0	0	0	0	0	0	0	0	0.395814	0	0	0	0	0	0	0	0	0	0	0	0	0	0	0	0	0	0	0	0	0	0	0	0	0	0	0	0	0	0	0	0	0	1
AC009487.4	0	0	0	0	0	0	0	0	0	0	0	0	0	0	0	0	0	0	0	0	0	0	0	0	0	0	0	0	0	0	0	0	0	0	0	0	0	0	0	0.108055	0	0	0	0	0	0	0	0	0.10561
AC009487.5	0	0	0	0	0	0	0	0	0	0	4.91806e-11	0	0	2.91045e-22	0	0	0	0	0.0528637	0.0131583	0	0	0	5.03992e-13	0	0	0	0.161655	0	0.157405	0	0	0	0	0	0.088726	6.16047e-15	0	4.74402e-21	0	0	0	0	0	8.1011e-15	0	0	0	0.101565
AC009495.3	0.275799	0	0.161701	0.219102	0.365832	0	0.236687	0.195713	0.161065	0	0.280159	0.891085	0.123996	0.407147	0.21277	0.600724	0.27585	0.342178	0.309875	0	0.464635	0.382989	0.28723	0.398528	0.196697	0.140171	0.911883	0	0.48714	0	0.13864	0.0904318	0.20641	0.350102	0.104184	0.392779	0.340881	0.266126	0.0949875	0.528743	0.151964	0.154305	0.202993	0.101592	0.3516	0.0803555	0.43057	0.0796701	0.948481
AC009495.4	0	0.531211	0	0.596051	0	0.21076	0.321946	0	0.219082	0	0	0	0	0	0.144706	0.163423	0.375215	0	0.140499	0	0	0	0.195347	0.361389	0	0	0	0	0	0	0	0.246013	0	0	0	0.133566	0	0.361988	0.129203	0.539403	0	0	0	0	0.239126	0.218601	0	0.108369	0.265434
AC009498.1	0	0	0	0	0	0	0	0	0	0	0	0	0	0	0	0	0	0	0.0966091	0	0	0	0	0	0	0	0	0	0	0	0	0	0	0	0	0	0	0	0	0	0	0	0	0	0	0	0	0	0.423585
AC009499.1	0	0	0	0	0	0	0	0	0	0	0	0.0690066	0	0	0	0	0	0	0	0	0	0	0	0	0	0	0	0	0	0	0	0	0.0959077	0	0	0	0	0	0	0	0	0	0	0	0	0	0.0666877	0	0.156852
AC009501.4	0	0.0283434	0	0	0	0.0337362	0	0	0	0.02118	0.0203328	0	0.0269973	0	0	0.0261589	0.0300301	0	0	0.0252882	0.025291	0	0	0.0289236	0	0.0305191	0	0.0242431	0.053032	0	0	0	0	0	0	0.0427595	0.0247398	0	0.0413629	0	0	0.0335964	0.0441973	0.0221195	0.0382766	0.0524869	0	0.0173464	0.671237
AC009502.1	0	0	0	0	0	0	0	0	0	0	0	0	0	0	0	0	0	0	0	0	0	0	0.0948684	0	0	0	0	0	0	0	0	0	0	0	0	0	0	0	0.125493	0	0	0	0	0	0	0	0	0	0.623792
AC009502.4	0	0.0223213	0	0	0	0	0.0202921	0	0	0	0	0	0	0	0	0.0206009	0	0.0195574	0	0	0	0	0	0	0	0.0240347	0	0	0	0	0	0.0310122	0	0	0	0	0	0	0.0162872	0	0	0	0	0	0	0	0	0.0136608	0.827636
AC009505.2	0	0	0	0	0	0	0	0	0.0252944	0	0	0	0	0	0	0.0377363	0	0.0358249	0	0	0	0	0	0	0	0.0440264	0	0	0	0	0	0.0568076	0	0	0.0327232	0	0	0	0	0	0	0	0.0637582	0	0	0.0252389	0	0.0750709	0.41551
AC009506.1	1.02751	1.49905	1.42392	1.63256	1.52814	1.62683	1.60326	1.25943	1.55469	1.81206	1.77122	1.1066	1.09189	1.8478	1.33316	2.23804	1.7284	1.35207	1.57426	1.6915	1.65235	1.38361	2.14019	1.7097	2.23173	2.18381	1.31259	1.24448	1.64989	1.58927	1.45563	1.59267	1.32826	1.24504	1.58786	1.13075	1.50088	1.53227	1.57639	1.70125	1.64699	1.93366	1.44378	1.99567	1.13129	1.33356	1.26385	1.53805	0.176389
AC009506.2	0.249173	0.0229413	0.111614	0.301605	0.00445781	0.239988	0.499933	0.00375044	0.284571	0.0566765	0.111803	0.140967	0.320305	0.0147223	0.00244191	0.0834603	0.140592	0.313555	0.230063	0.00919334	0.0674101	0.0412086	2.96529e-05	0.172362	0.364511	0	0	4.51766e-07	0.344564	0.182076	0.52428	0.278802	0.387331	0.027959	0.22441	0.27214	0.0881468	0.190788	0.129722	0.045965	0	0.265596	4.08892e-14	0.139891	0.241046	0.15186	3.47046e-14	0.0731152	0.937849
AC009541.1	0.550458	0.272191	0.399574	0.0416474	0.602666	0.471242	0.247446	0.22321	0.352079	0.462267	0.301769	0.47991	0.542096	0.495306	0.444882	0.182699	0.36704	0.195126	0.294509	0.287005	0.287037	0.388264	0.245689	0.277762	0.542135	0.532881	0.0866665	0.275144	0.555581	0.289281	0.368944	0.395359	0.274645	0.299468	0.475285	0.391968	0.367175	0.522721	0.487498	0.351767	0.231085	0.439959	0.42444	0.366907	0.233916	0.36658	0.354657	0.605756	0.710366
AC009542.2	0.0967335	0.0913172	0.0378098	0	0.0570275	0	0.0830155	0	0.0376611	0.0227459	0.0218362	0.0347265	0.0289934	0	0	0	0.0322505	0	0	0.0271579	0.027161	0	0	0.0310621	0	0	0.0533055	0.0260356	0.0569531	0.0296544	0	0	0	0	0	0	0.026569	0	0.0444211	0.061817	0.0355331	0	0.0474651	0	0	0.0375784	0	0.0372579	0.39821
AC009784.3	1.08603	1.28152	1.2098	0.0862766	1.2965	1.15926	1.02522	0.770668	0.634231	1.14916	0.772237	0.701773	0.878872	0.961944	0.712158	0.756958	0.760359	1.03301	0.813471	0.365882	0.640364	0.653515	0.791727	1.0462	1.08436	0.77274	1.07723	0.876903	0.815249	1.34836	0.873489	0.819024	0.487674	0.896098	1.06665	0.850665	1.07384	0.768485	1.08471	0.78077	0.957431	0.850656	0.639467	0.880096	0.484579	1.01254	0.734706	0.909789	0.224221
AC009892.10	0	0	0	0	0	0	0	0	0	0	0	0	0	0	0	0	0	0	0	0.106083	0	0	0	0	0	0	0	0	0	0	0	0	0	0	0	0	0	0	0	0	0	0	0	0	0	0	0	0	0.423585
AC009948.5	0.715037	0.740854	0.7362	0.775864	0.971591	0.783833	0.883037	0.73017	0.672196	0.578217	0.873972	0.845206	0.72135	0.926842	0.739988	0.531808	0.819828	0.836643	0.979734	0.749127	0.778591	0.855703	0.908138	0.772818	0.783591	0.921814	0.547791	0.901231	0.954921	0.785912	0.824081	0.571838	0.704817	0.885538	0.922318	0.670601	0.775992	0.695567	0.780839	0.752279	0.845619	0.54641	0.872854	1.18203	0.666994	0.680883	0.853106	0.816136	0.807559
AC009948.7	0.391456	0.277154	0.22951	0.466475	0.519246	0.54981	0.587901	0.486126	0.28576	0.414212	0.331371	0.526986	0.615978	0.0577886	0.301996	0.596848	0.587294	0.485672	0.293215	0.494556	0.659482	0.543597	0.305761	0.659928	0.418773	0.497381	0.970714	0.237776	0.259284	0.180006	0.78712	0.25671	0.878907	0.37269	0.295748	0.20906	0.404283	0.314772	0.741515	0.187618	0.107845	0.219013	0.864357	0.648879	0.748568	0.570265	0.407421	0.395781	0.0719824
AC009950.2	0	0	0	0	0	0	0	0	0	0	0	0	0	0	0	0	0	0	0	0	0	0	0	0	0	0	0.0447973	0	0	0	0	0	0	0	0	0	0	0	0	0	0	0	0	0	0	0	0	0	1
AC009951.1	0.0941026	0.0264326	0.193103	0	0.208037	0.132169	0.222084	0.100166	0.34347	0.165955	0.0955904	0.405385	0.0423073	0.111135	0.290388	0.18447	0.11765	0.155668	0.158594	0.17833	0.198167	0.174235	0.196006	0.135978	0.100669	0.143479	0.116675	0.0759825	0.145436	0.051146	0.141912	0.185132	0	0.119455	0.231059	0.184272	0.155078	0.105936	0.194459	0.0902036	0.15555	0.105297	0.207784	0.190648	0.179949	0.0822519	0.220366	0.0815504	0.0379706
AC009955.8	0	0	0	0	0.227689	0	0	0	0	0	0	0	0.231519	0.152042	0	0	0	0	0	0	0	0	0	0.248038	0	0	0	0.207901	0	0	0	0.337701	0	0	0	0	0	0	0	0	0	0	0	0	0	0	0	0	0.684758
AC009960.2	0	0	0	0	0	0	0	0	0	0	0	0	0	0	0	0	0	0	0	0	0	0	0	0	0	0	0	0.0832216	0	0	0	0	0	0	0	0	0	0	0	0	0	0	0	0	0	0	0	0	0.10561
AC009960.3	0.0980016	0	0	0	0	0	0	0	0	0	0	0	0	0	0.075605	0	0	0	0	0	0	0	0.102064	0	0	0	0	0	0	0	0	0	0	0	0	0.0697845	0	0	0	0.093941	0.107997	0.21932	0	0	0.124936	0	0	0.0566195	0.217326
AC009960.4	0	0	0	0	0	0	0	0	0	0	0.0703178	0	0	0.0613144	0	0	0	0	0	0	0	0	0	0	0	0	0	0	0	0	0	0	0	0.131809	0	0	0	0	0	0	0	0	0	0	0	0	0	0	0.308448
AC009961.2	0.0912119	0	0	0	0	0	0	0.064726	0.0532671	0	0	0	0	0.0538605	0	0	0	0	0.068321	0	0	0	0	0	0	0	0	0	0	0	0	0	0	0	0	0	0	0.11735	0.0628283	0.0874327	0	0	0	0.0671969	0	0	0	0	0.759255
AC009961.3	0.102463	0.0483628	0.150184	0.0406995	0.0679557	0.0287823	0.0439661	0.109065	0.164553	0.108419	0.0867356	0.193112	0.0460659	0.0453781	0.138332	0.0892705	0.0768613	0.0423744	0.0575612	0.0431496	0.194195	0.189714	0.0800322	0.0246763	0.0730752	0.0781129	0.084694	0.0620496	0.135734	0.0706742	0.0257533	0.0503948	0.0766839	0.130067	0.13547	0.0729612	0.126642	0.0659127	0.105867	0.073663	0.112913	0.114652	0.0754144	0	0.0979678	0.104486	0.0799811	0.162791	0.231546
AC009963.3	0	0	0	0	0	0	0	0	0.295285	0	0.342417	0	0	0.895723	0	0	0	0	0	0	0	0	0	0	0	0.51396	0	0	0	0.465016	0	0	0	0	0	0	0	0	0	0	1.1144	0	1.48861	0.372505	0	0	0	0	0.805765
AC009963.5	0	0	0	0	0	0	0	0	0	0	0	0	0	0	0	0	0	0	0	0	0	0	0	0.197983	0	0	0	0	0	0	0	0	0	0	0	0	0	0	0	0	0	0	0	0	0	0	0	0	0.423585
AC009963.6	0	0	0	0	0	0	0	0	0	0	0	0	0	0	0	0	0	0	0	0	0	0	0	0	0.0537739	0	0	0	0	0	0	0	0	0	0	0	0	0	0	0	0	0	0	0	0	0	0	0	1
AC009967.3	0	0.0830645	0.103178	0	0	0	0	0	0	0.0620709	0.0595883	0	0.0791195	0	0	0	0	0.145559	0.131817	0	0.0741189	0	0	0.169529	0	0.178881	0	0	0	0	0	0	0	0	0	0	0.217511	0	0.0606099	0	0	0	0	0	0	0	0.0915799	0	0.526264
AC009974.11	0	0	0	0	0	0	0	0	0	0	0	0	0	0	0	0	0	0	0.111918	0	0	0	0	0	0	0	0	0	0	0	0	0	0	0	0	0	0	0	0	0	0.164654	0	0	0	0	0	0	0	0.375432
AC010084.1	0	0	0	0	0	0	0	0.0885785	0	0	0.0845323	0	0	0	0	0	0	0	0	0	0	0	0	0	0	0	0	0	0	0	0	0	0	0	0	0	0	0	0	0	0	0	0	0	0	0	0	0	0.249197
AC010090.1	0	0	0	0	0	0	0	0	0	0	0	0	0	0	0	0	0	0	0	0	0	0	0	0	0	0	0	0	0	0	0	0	0	0	0	0	0	0	0	0	0	0	0	0	0	0.11232	0	0	0.423585
AC010095.7	0	0	0	0	0	0	0	0	0	0	0	0	0	0	0	0	0	0	0	0	0	0	0	0	0	0	0	0	0	0	0	0	0	0	0	0	0	0	0.075217	0	0	0	0	0	0	0	0	0	1
AC010096.1	0	0	0	0	0	0	0	0	0	0	0	0	0	0	0	0	0	0	0	0	0	0	0	0	0	0	0	0	0	0	0	0	0	0	0	0	0	0	0	0	0	0.0456864	0	0	0	0	0	0	0.10561
AC010127.3	0	0	0.021313	0	0	0	0	0	0	0	0	0.0195749	0	0	0	0.0158357	0	0	0	0	0	0.0168266	0	0.0175093	0.0129628	0	0	0.014676	0	0	0	0	0	0	0	0	0	0	0	0	0	0	0	0	0	0	0	0	0.894119
AC010127.5	0	0	0	0	0	0	0	0	0	0	0	0	0	0	0	0	0	0	0	0	0	0	0	0	0	0	0	0	0	0	0	0	0	0	0	0	0.0449533	0	0	0	0	0	0	0	0	0	0	0	1
AC010132.10	0	0	0	0	0	0	0.106741	0	0	0	0	0	0.111839	0	0	0	0	0	0	0.104759	0.104771	0	0	0	0	0	0	0	0	0	0	0	0	0	0	0	0	0.160023	0.085675	0	0	0	0	0	0.158565	0	0.129453	0.0718593	0.0916164
AC010132.11	0	0	0	0	0	0	0	0	0	0	0	0	0	0	0	0	0	0	0.0501108	0	0	0.0619343	0	0	0	0	0	0	0.0590827	0	0	0	0	0	0	0.0476381	0	0	0	0	0	0	0	0	0	0	0	0	0.753075
AC010146.1	0	0	0	0	0	0	0	0	0	0.0934008	0	0	0	0	0	0	0	0	0	0	0	0	0	0	0	0	0	0	0	0	0	0	0	0	0	0	0	0	0	0	0	0	0	0	0	0	0	0	0.423585
AC010148.1	0	0	0	0	0	0	0	0	0	0	0	0	0	0	0	0	0	0	0	0	0.01977	0	0	0	0	0	0	0	0	0	0	0	0	0	0	0	0	0	0	0	0	0	0	0	0	0	0	0	0.423585
AC010150.1	0	0.130178	0	0	0	0	0.118344	0.195713	0.483194	0.291831	0.373546	0.594057	0.123996	0.325718	0.319155	0	0.413775	0.456237	0.309875	0.580729	0.580793	0.382989	0.28723	0.265685	0.196697	0	0	0.668076	0.24357	0.760934	0.13864	0.180864	0.61923	0	0.625103	0.490974	0	0.354834	0	1.05749	0.455891	0.308609	1.01496	0.203184	0.7032	0.160711	0.43057	0.31868	0.769157
AC010153.3	0	0	0	0	0	0	0	0	0	0	0	0	0	0	0	0	0	0	0	0	0	0	0	0	0	0	0	0	0	0	0	0	0	0	0	0	0	0.0547392	0	0	0	0	0	0	0	0	0	0	1
AC010170.1	1.2807e-14	2.56253e-15	2.37356e-16	8.59311e-07	2.03884e-22	1.57206e-10	3.24178e-17	8.55946e-13	6.44702e-17	4.65501e-13	6.16582e-12	3.89114e-21	4.4095e-16	1.05911e-16	1.85313e-15	5.83442e-13	1.28652e-08	3.30634e-12	7.53789e-19	9.75062e-14	4.96315e-14	8.21297e-20	1.00522e-09	5.6082e-12	1.39036e-19	1.73611e-22	1.10924e-09	8.84093e-18	2.88402e-14	1.10032e-15	4.0526e-15	4.34919e-14	2.31658e-12	1.12179e-17	1.49271e-12	1.65364e-14	1.9707e-16	4.80118e-18	3.35554e-21	1.41121e-15	2.23091e-17	8.61949e-15	1.86039e-14	4.04515e-12	3.80339e-12	3.80001e-11	6.46292e-07	2.37896e-18	0.407272
AC010226.4	0.0572883	0	0	0	0	0	0	0	0.0334559	0	0	0	0	0.0338286	0	0	0	0	0	0	0	0	0	0	0	0	0	0	0	0	0	0	0	0	0	0	0	0	0	0	0	0	0	0	0	0	0	0	0.704643
AC010240.3	0	0	0	0	0	0	0	0	0.0887785	0	0	0	0	0	0	0	0	0	0	0	0	0	0	0	0	0	0	0	0	0	0	0	0	0	0	0	0	0	0	0	0	0	0	0	0	0	0	0	0.423585
AC010296.1	3.78351e-44	3.62992e-35	0	0	2.66042e-35	1.85672e-42	0	1.12607e-38	6.96874e-32	0	2.75135e-35	0	1.13396e-38	5.99536e-40	3.2342e-42	0	0	0	1.54143e-43	0	0	0	1.93616e-40	1.62301e-35	0	0	0	1.12104e-44	3.90052e-39	4.66677e-35	0	3.20361e-40	0	4.32687e-34	1.68142e-41	2.44951e-40	2.31341e-31	1.76735e-39	7.84727e-44	0	0	2.01507e-42	0	1.99899e-37	2.49451e-38	3.55264e-40	7.83296e-40	3.0015e-40	0
AC010327.2	0.0227955	0.0430383	0	0.181094	0.020158	0.0256135	0.0782514	0.0161762	0.0133124	0.0804022	0.0463119	0	0.0614914	0.107686	0.070344	0.0794423	0.0227998	0.0188546	0.0170747	0.0383991	0	0	0	0.0658788	0.06503	0.0695131	0.0753696	0.0368122	0.0402635	0.0628933	0.11459	0.0298978	0.0341207	0.0578738	0.0172222	0.0486964	0.0375663	0.043992	0	0.043702	0.0753613	0.10203	0.100668	0.0335875	0.0871821	0.0531328	0.0237252	0.0526796	0.194575
AC010335.1	0.0110539	4.73705e-07	3.51822e-12	0.550254	5.84859e-05	3.50808e-05	2.71449e-05	8.84804e-07	1.96106e-11	8.05042e-06	8.82696e-11	1.24309e-09	4.74411e-09	5.98584e-11	1.63669e-09	1.497e-08	1.03306e-08	3.15222e-14	0.000205253	2.33522e-14	1.03606e-10	0.00391978	3.99842e-11	0.00221867	2.16866e-11	7.02135e-07	8.40688e-14	6.70488e-09	6.0544e-05	0.0253858	6.79805e-08	4.57671e-10	0.0105646	0.00637548	4.75847e-08	0.000218264	3.68747e-11	4.35668e-08	1.57959e-11	1.00579e-06	1.08385e-16	1.09167e-07	4.26475e-20	1.35376e-11	3.54314e-19	7.49807e-08	2.00334e-12	0.000448836	0.096667
AC010336.1	0.353376	0.33359	0.310776	0.491279	0.403633	0.347428	0.214812	0.438837	0.421337	0.321985	0.306563	0.253718	0.198592	0.356475	0.272618	0.384848	0.353442	0.414069	0.319836	0.297631	0.173637	0.558872	0.368023	0.283682	0.430541	0.299331	0.730237	0.451775	0.260066	0.433321	0.23685	0.347606	0.440783	0.485962	0.355971	0.230661	0.424633	0.378869	0.37526	0.423418	0.292063	0.428367	0.390137	0.227794	0.581895	0.437572	0.260517	0.35728	0.244385
AC010423.1	0	0	0	0	0	0	0	0	0	0	0	0	0	0.0202573	0.0264655	0	0	0	0	0	0	0	0	0	0	0	0	0	0	0.0315497	0	0	0	0.130643	0	0	0	0	0	0	0	0	0	0	0	0	0	0	0.694097
AC010441.1	1.0248	0.867344	0.787309	0.673763	0.96873	1.11178	0.970454	0.952913	0.908035	0.772774	1.00511	0.837499	1.17568	0.792948	1.33585	0.954435	0.671547	1.16915	0.688206	0.982194	0.982303	0.981446	1.21449	0.851054	1.33574	0.950853	1.34365	0.913284	1.0923	0.812486	1.06584	1.01966	0.423156	0.762595	1.04123	0.503267	1.10648	1.22755	1.04668	1.21946	1.20721	1.2258	1.45653	1.04136	0.901008	1.23551	1.02982	1.1231	0.479026
AC010468.1	0.173029	0.0935888	0.129608	0	0.233103	0.390011	0.0896049	0.0624111	0.0532011	0.0676599	0.069602	0.0982161	0.0780955	0.192325	0.249586	0.230037	0.0880954	0.0827392	0.359185	0.156811	0.233905	0.194801	0.418113	0.433184	0.213891	0	0.142295	0.20958	0.262886	0.0795912	0.0883561	0.238091	0	0.219066	0	3.86419e-39	0.22785	0	0.178712	0.0845039	0.458074	0	0	0.25518	0.123403	0.203129	0.112083	0.114455	0.537511
AC010468.2	0	0	0	0	0	0	0	0	0.093035	0	0	0	0	0	0	0	0	0	0	0	0	0	0	0.153467	0	0	0	0	0	0	0	0	0	0	0	0	0	0	0	0	0	0	0	0	0.203093	0	0.165806	0	0.102438
AC010492.2	0	0.146216	0.0908107	0	0	0	0	0	0	0.0546307	0.0524457	0.0834053	0.0696357	0.0457306	0	0.134946	0	0	0	0	0	0	0.080654	0	0	0	0.128028	0	0	0	0	0.253932	0	0	0.0585095	0.110292	0	0.0498186	0.0533448	0.0742353	0.0853426	0.0866571	0.114	0	0.098729	0.0451275	0	0	0.693669
AC010492.5	0	0	0	0	0	0	0	0	0	0	0	3.47796e-05	0	0	0	0	0	0	0	0	0	0	0	0	0	0	0	0	0	0	0	0	0	0	0	0	0	0	0	0	0	0	0	0	0	0	0	0	0.423585
AC010504.2	0.119277	0	0.279728	0.568541	0.105476	0.536088	0.204724	0.338567	0.348285	0.336562	0.484652	0.770751	0.214502	0.070433	0	0.41568	0.357898	0.295969	0.357371	0.301383	0.703306	0.110423	0	0.114903	0.425335	0	0.197185	0.481547	0.210678	0.219392	0.359754	0.156439	0.178536	0.151412	0.180229	0.169869	0.0982825	0.0767291	0.24648	0.343005	0.131442	0.4004	0.35116	0.263619	0	0.417024	0.372425	0.0689113	0.33755
AC010522.1	0	0	0	0	0	0	0	0	0	0	0	0	0	0	0	0	0	0	0.164357	0	0	0	0	0	0	0	0	0	0	0.201799	0	0	0	0	0	0	0	0	0	0	0	0	0	0	0	0	0.228374	0	0.979455
AC010524.2	0.235228	0.343179	0.250752	0.135906	0.264742	0.384445	0.165166	0.257972	0.224789	0.286614	0.362041	0.276365	0.211511	0.378823	0.346444	0.204942	0.449154	0.371435	0.33637	0.144088	0.48635	0.277157	0.178165	0.206002	0.213515	0.173893	0.282815	0.224466	0.20774	0.334332	0.30099	0.224375	0.256067	0.190019	0.24234	0.182727	0.246685	0.357662	0.324058	0.471461	0.377045	0.239283	0.377742	0.283574	0.190832	0.336444	0.289334	0.210028	0.151828
AC010525.1	8.49633e-16	1.6033e-18	1.41065e-07	1.60361e-23	6.14944e-12	1.35898e-13	1.34474e-12	1.0596e-28	1.14697e-20	2.5135e-06	1.21401e-15	3.94124e-15	1.5453e-07	1.1223e-13	2.55176e-42	0.000317675	8.25666e-25	2.04778e-17	6.9782e-18	6.40719e-07	1.43063e-18	8.62469e-18	1.07965e-13	1.19251e-17	4.85019e-21	2.27647e-30	6.04984e-15	2.51341e-14	1.05492e-06	3.82845e-17	8.16507e-15	3.25485e-05	0	1.53531e-13	4.33991e-13	4.84919e-10	7.82979e-06	1.5508e-10	1.24284e-12	4.40086e-08	1.27259e-08	1.02414e-06	8.60474e-17	0.0433041	1.6101e-19	8.73115e-13	6.08387e-17	5.38238e-18	0.430028
AC010525.2	0	0	0	0	0	0	0	0	0	0	0	0	0	0	0.371247	0	0	0	0	0	0	0	0	0	0	0	0	0	0	0	0	0	0	0	0	0	0	0	0	0	0	0	0	0	0	0	0	0	1
AC010525.4	0	0	0	0	0	0	0	0	0	0	0	0	0	0	0	0	0	0	0	0	0	0	0.164783	0	0	0	0	0	0	0	0	0	0	0	0	0	0	0	0	0	0	0	0	0	0	0	0	0	0.423585
AC010525.6	1.03951	0.613316	0.761829	0.61936	0.919236	1.02201	0.669071	0.829867	0.9106	1.1916	0.96795	0.979585	0.817862	0.460372	0.801948	1.2453	0.90974	1.2897	0.681301	0.766086	1.6418	0.962346	0.947271	0.500695	0.556025	0.660396	0.859241	0.839345	0.688528	1.31451	0.914459	0.681691	1.55595	0.164946	0.981696	0.277579	0.856541	1.08664	0.716032	0.49822	1.14553	0.290794	1.91275	1.53164	0.662605	0.832884	1.08191	0.975922	0.720178
AC010525.7	1.37677	1.47691	1.54101	1.88919	1.21747	1.96886	0.805586	1.42107	1.20603	1.36851	1.48329	1.14576	1.68812	1.62596	1.44836	1.5265	1.25184	2.48455	1.82812	2.00292	1.31785	2.25946	1.56418	1.44685	1.24968	1.65389	1.75875	1.66749	1.10535	1.89927	1.32125	1.31323	1.9671	2.22433	2.22215	0.891239	1.85635	1.81156	1.81047	2.03957	2.4137	1.82065	2.57938	1.31755	1.67538	1.82331	1.82371	1.41005	0.226486
AC010536.1	0.775301	1.11045	1.06586	0.807067	0.614673	0.9913	0.78007	0.720914	0.640124	0.641209	0.796611	0.633433	0.649052	0.836695	0.763118	1.02487	0.828924	0.862393	0.780979	0.7881	0.743149	1.11375	0.779593	0.772624	0.781737	0.951122	1.06072	0.863464	0.51943	0.762198	0.88698	0.52596	1.08045	0.47512	0.888717	0.742443	1.21159	0.911489	0.865514	0.948192	1.20791	1.1966	1.4561	0.649956	1.26104	1.0126	0.890395	0.926738	0.47748
AC010547.9	0.312829	4.03937e-06	0.318897	0.429739	0.110302	0.186235	6.21873e-05	0.182866	0.0501308	0.068651	0.0552675	0.107538	0.37491	0.0830335	0.197545	1.58182e-09	0.370189	0.160835	0.265312	1.28898e-08	0.124588	0.326644	3.74834e-05	0.426389	0.142949	0.100025	1.2619e-08	0.0732447	0.219624	0.0790635	0.282006	0.248373	0.241768	0.205744	0.0571189	0.321091	0.072894	0.0947749	0.0592511	0.28587	0.0161156	0.290574	0.244185	0.179723	0.0751382	0.0874757	0.189125	0.196276	0.633144
AC010642.1	0.429055	0.666524	0.516371	0.85484	0.364634	0.663061	0.593564	0.500086	0.42856	0.603365	0.538086	0.488494	0.387543	0.515938	0.824945	0.888346	0.689112	0.539	0.597362	0.658366	0.531357	0.334514	0.750748	0.446743	0.708879	0.593012	0.50553	0.89817	0.53937	0.423857	0.357691	0.540296	0.505422	0.528082	0.512646	0.496505	0.541563	0.823629	0.448723	0.690701	0.51032	0.847291	0.751743	0.572067	0.550229	0.582247	0.527796	0.732251	0.0275534
AC010642.2	0.0575244	0	0	0	0	0	0	0.0408206	0.0671877	0	0	0	0	0.0339681	0	0	0	0	0	0	0	0	0	0	0.0410257	0	0	0	0.152407	0	0	0	0	0	0	0	0.0473992	0	0	0	0	0	0	0.0423789	0	0	0	0	0.511417
AC010646.3	1.6284e-39	2.38221e-44	5.77679e-38	0	0	0	0	1.49967e-41	3.73038e-40	0	8.40779e-45	0	1.74019e-34	2.48856e-38	9.29715e-40	1.11108e-36	1.26117e-44	0	3.16603e-37	2.47539e-40	9.44668e-35	9.35058e-40	0	3.64338e-44	9.80909e-45	1.72102e-40	0	0	1.56859e-40	0	0	0	0	1.99542e-29	0	0	9.41252e-42	4.60359e-36	6.95195e-33	1.59888e-41	6.18281e-41	3.78351e-43	2.82428e-29	1.20231e-42	4.81109e-40	1.89543e-39	2.78449e-39	1.4013e-44	0
AC010731.3	0	0	0	0	0	0	0	0	0	0	0	0	0	0	0	0	0	0	0	0	0	0	0	0	0	0	0	0	0	0	0	0	0	0	0	0	0	0.0793048	0	0	0	0	0	0	0	0	0	0	1
AC010731.4	0	0	0	0	0.0879597	0	0	0	0	0	0	0	0.0447197	0	0	0	0	0	0	0	0	0	0	0	0.0354699	0	0	0	0	0.0457392	0	0	0	0	0	0	0.0409802	0	0	0	0	0	0	0	0	0	0	0	0.0604984
AC010733.4	0	0	0	0	0	0	0	0	0	0	0	0	0	0.0203072	0	0	0.0343963	0	0	0.0289649	0	0	0	0	0	0	0	0	0	0	0	0.0451045	0	0	0	0	0	0	0.0236884	0	0	0	0	0	0	0	0	0	0.950914
AC010733.5	0.174008	0.492794	0	0	0	0.195518	0.149331	0.24696	0.101619	0	0	2.29624e-25	0.156463	0	0.134241	0	0.17404	0	0	0.146558	0	0.161091	0	0.167627	0	0	0	0.281003	0	0	0.174943	0	0	0.441775	0	0	0	0.111937	0.11986	0	0	0	0	0.128194	0	0.101396	0.181104	0.100531	0.425119
AC010746.3	0	0	0	0	0	0	0	0	0	0	0	0.166257	0	0	0	0	0	0	0	0	0	0	0	0	0	0	0	0	0	0	0	0	0	0	0	0.109926	0	0	0	0	0	0	0	0	0	0	0	0	0.259445
AC010761.10	0	0.229513	0.285089	0	0	0	0.208648	0.172528	0.425951	0.343012	0	0.523681	0	0	0	0	0.243171	0.804376	0.18211	0	0	0	0	0.46842	0	0	0.803855	0	0	0.223596	0	0	0	0	0	0	0.200332	0	0	0	0	0.544098	0	0.358227	0.309947	0.283344	0	0	0.84966
AC010761.6	0	0	0.108515	0	0.0818352	0	0.238257	0.131341	0.162133	0	0.0626705	0.099666	0	0.109293	0	0	0	0.153087	0.0693177	0	0	0	0	0.178298	0.198001	0	0	0.0747229	0.0817284	0.0851089	0	0.0606877	0	0.234949	0.0699165	0.263589	0	0.0595312	0	0.0887082	0.203962	0.103552	0	0.0681772	0.117977	0.0539256	0	0.0534656	0.853806
AC010761.8	0	0	0	0	0	0	0.133219	0.110157	0.0906548	0	0.0525623	0	0.0697906	0.0458323	0	0.0676232	0	0	0	0	0	0	0	0.0747701	0.0553551	0.15779	0	0	0	0	0.0780334	0.0508993	0	0.197054	0.0586397	0	0	0.0499294	0	0	0	0.1737	0.114254	0.171543	0	0	0.0807818	0.0896843	0.0892346
AC010761.9	0	0.12643	0.31409	0.212794	0.236867	0	0.229873	0	0.0782137	0.188953	0.0906978	0	0.120426	0.395425	0.309966	0	0	0.221551	0	0	0.225629	0.123987	0	0	0.0955167	0	0.664222	0	0	0.123171	0	0.263485	0.601402	0	0.303553	0	0.220711	0.0861546	0.184505	0	0	0	0.394297	0.0986672	0.853693	0.234126	0.139391	0.154753	0.133484
AC010878.3	2.26592	1.50992	1.40666	1.906	2.41629	2.99533	2.28775	2.12817	1.90708	2.11557	2.34688	2.15324	2.57679	1.33802	1.49101	2.09031	1.66643	1.32296	1.89693	2.52592	1.79641	2.5296	2.42925	1.15745	2.61417	1.08388	1.87297	2.58297	2.64856	2.63553	2.94813	3.23744	2.09485	2.96099	3.12174	2.51517	1.86709	1.32902	2.20349	1.98039	2.05637	1.56604	1.76586	2.25851	2.29396	2.40775	2.84388	2.2332	0.317782
AC010883.5	0.350639	0.993017	0.205579	0.557113	0.310069	0.393984	0.150457	0.497642	0.307156	0.494696	1.06855	0.944073	0.63057	0.310577	0.40576	0.610987	0.526056	0.43503	0.919243	0.885976	0.590717	0.162305	0.182586	0.675561	0.750214	0.534622	0.579664	0.283121	0.619329	0.48371	0.705046	0.459885	0.787262	0.222552	0.397365	0.624203	0.866763	0.676681	0.724578	1.68055	0.772801	0.784704	0.258076	0.38748	1.34103	0.612963	1.09482	0.607735	0.842509
AC010884.1	0	0	0	0	0	0	0	0	0	0	0	0.159212	0	0.0872951	0	0	0	0	0	0	0	0	0	0	0	0	0	0	0	0	0	0	0	0	0.111689	0	0	0	0	0.141708	0	0	0	0	0	0	0	0	0.968003
AC010886.2	0	0	0	0	0	0	0	0	0	0	0	0	0	0	0	0	0	0	0	0	0	0	0	0	0	0	0	0	0	0	0	0	0	0	0.0183747	0	0	0	0	0	0	0	0	0	0	0	0	0	0.423585
AC010890.1	0	0	0	0	0	0	0	0	0	0	0	0	0	0	0	0	0	0.142504	0	0	0	0	0	0	0	0	0	0	0	0	0	0	0	0	0	0	0	0	0	0	0	0	0	0	0	0	0	0	0.10561
AC010894.3	0.617497	0.249824	0.517196	0.420476	0.390036	0.693831	0.681336	0.187795	0.618195	0.311139	0.59739	0.285012	0.634556	0.312541	0.748595	0.230568	0.529381	0.364817	0.396452	0.37149	0.668757	0.489993	0.45935	0.934768	0.440391	0.448334	0.291664	0.641048	0.467433	0.730151	0.620815	0.347094	0.396119	0.671878	0.533169	0.502519	0.508808	0.624212	0.729158	0.761029	0.777685	0.49354	0.649269	0.519905	1.01213	0.565434	0.550869	0.662541	0.982821
AC010894.5	0.458055	0.144136	0	0	0	0	0	0	0	0	0	0.493314	0.13729	0	0	0.133027	0	0	0.114367	0	0	0.424053	0.159014	0	0.108893	0	0	0	0.404529	0.14042	0.460517	0.100128	0.228541	0	0.230709	0	0.12581	0.09822	0.105172	0.146359	0.168257	0	0	0	0	0.266914	0	0	0.692361
AC010900.2	0	0	0.0631331	0	0.190444	0	0.0462052	0	0.0943272	0.265861	0.0364611	0.115969	0.0968237	0.0635853	0.124608	0.0469084	0.107701	0.0890648	0.120985	0.045347	0.0907042	0	0	0	0	0.0547272	0.0890071	0.043473	0	0.198062	0.162389	0.0353075	0.0805891	0.0683456	0.162707	0.115015	0.0887273	0.103904	0.148345	0.103219	0	0	0.237765	0	0.068638	0.0941201	0.168109	0.186635	0.286185
AC010907.2	0	0	0	0	0	0	0	0	0	0	0	0	0	0	0	0.0877247	0	0	0	0	0.169629	0	0	0	0.14362	0	0	0.0813002	0	0	0	0.0660296	0	0	0	0	0	0	0	0	0	0	0	0	0	0	0	0	0.745928
AC010969.1	0	0	0	0	0	0	0	0	0	0	0	0	0	0	0.0223179	0	0	0	0	0	0	0	0	0	0	0	0	0	0	0	0	0	0	0	0	0	0	0	0	0	0	0	0	0	0	0	0	0	1
AC010975.1	0.312902	0.590764	0.122303	0.165718	0.184466	0.117194	0.716076	0.148028	0.304554	0.367879	0.353165	0.449317	0.468922	0.184768	0.402323	0.272615	0	0.086269	0.0781249	0.263542	0.175714	0.193117	0.434495	0	0.669474	0.424075	0.517279	0.25265	0.36845	0.287767	0.524305	0.341992	0	0	0.0787998	0.22281	0.0859421	0.201285	0.35922	0.199958	0.229876	0.350126	0	0.153679	0.132967	0.182331	0.434217	0.180776	0.627439
AC010980.2	0	0	0.031874	0	0.0721119	0	0	0.0192892	0.0158743	0	0	0	0	0	0	0	0	0.0674491	0	0	0	0.0251646	0	0	0	0	0	0	0	0	0	0	0.040687	0.0345056	0.0205364	0	0.0671936	0	0	0	0.0599093	0	0.0400134	0	0	0	0.028291	0.0157044	0.373296
AC010982.1	0.0826743	0.0780452	3.68276e-26	0.131357	0.0731087	0.0928944	0	0.293338	0.144844	0.0583202	0.279938	0	0.297354	0.0976381	0.191342	0.21609	0.496138	0.410289	0.185778	0.0696324	0.0696402	0.0765373	0.086101	0.31857	0.294812	0.314438	0.136674	0.200264	0.146027	0.152067	0.166237	0.108432	0	0.209895	0	0.0588703	0.272489	0.265916	0.170842	0.0792488	0	0.370038	0.243399	0.243629	0	0.240876	0.43023	0.371176	0.330408
AC010983.1	0	0	0	0	0	0	0	0	0	0	0	0	0	0	0	0	0	0	0	0	0	0	0	0	0	0	0	0	0	0	0	0	0	0	0	0	0	0	0	0.0650642	0	0	0	0	0	0	0	0	0.10561
AC010987.6	0	0	0	0	0	0	0	0	0	0	0	0	0	0	0	0	0	0	0	0	0	0	0	0	0	0	0	0	0	0	0	0.189346	0	0	0.0727132	0	0	0	0	0	0	0	0	0	0	0	0	0	0.295283
AC011196.3	0	0	0	0	0.103704	0	0	0.0832192	0	0	0	0.126299	0	0.0692492	0	0.102173	0.117294	0.0969983	0.175682	0.0987727	0	0	0	0	0	0	0	0.0946908	0	0	0	0.0769051	0	0	0	0.167014	0	0	0	0	0	0	0	0.086396	0.149504	0.0683359	0	0	0.995695
AC011239.1	1.55326	1.57908	2.24166	2.4679	1.69051	2.14802	2.15329	2.79796	2.6515	2.10712	1.69919	1.8015	1.82639	1.76384	2.02787	2.91474	2.86808	2.66828	2.50588	3.62279	2.01289	3.09714	1.99094	3.2228	1.87468	2.06464	3.55541	2.79776	1.68831	3.07675	2.28234	3.29085	2.50378	2.12339	3.06914	2.63747	2.36282	1.92151	2.63363	3.55045	2.63334	4.54564	1.58293	3.16884	3.35104	3.27228	3.35756	2.76117	0.578524
AC011242.6	2.08735	2.13937	1.32871	1.3266	2.63691	1.27321	2.50787	2.28533	2.15937	1.68281	2.78675	2.05534	2.35952	2.39472	2.53051	1.40292	1.78949	1.77581	1.92087	2.41107	2.10992	2.42931	3.10552	2.52787	2.59454	2.48546	1.47889	2.79297	2.52813	2.13907	1.43902	1.91638	1.96389	1.81694	2.20781	2.03842	2.11308	2.41697	2.42372	1.65786	1.84019	1.66834	1.22906	2.19682	2.0528	2.43264	2.48283	2.58417	0.0798993
AC011288.2	0	0	0	0	0	0.0792749	0	0	0	0	0.0477791	0	0.0634396	0.0833231	0	0	0	0	0	0	0	0	0.0734775	0.067966	0	0.0717154	0	0	0	0	0	0	0	0	0	0.0502392	0	0.0453858	0.145795	0	0	0	0	0.103955	0	0	0.0734306	0	0.388468
AC011290.5	0	0	0	0	0	0	0	0	0	0	0	0	0.0762354	0	0	0	0	0	0	0	0	0	0	0	0	0.0861804	0	0	0	0	0	0	0	0	0	0	0	0	0	0	0	0	0	0	0	0	0	0	1
AC011294.3	0	0	0	0	0	0	0.0214553	0.0177411	0	0.0176361	0.0169307	0.0269252	0.02248	0.0147629	0	0	0	0.0206786	0	0	0	0.0231449	0.026037	0.024084	0	0.0254126	0	0	0	0	0	0	0	0	0	0.0356048	0	0.0160826	0.0172209	0	0.0275506	0	0	0	0	0.0291364	0.0260204	0.014444	0.0642351
AC011322.1	0	0.0553996	0	0	0	0	0.0503632	0	0	0	0	0	0.0527685	0	0	0	0	0	0	0	0	0	0	0	0	0	0	0	0	0	0	0	0	0.0744961	0	0	0	0	0	0	0	0	0.172774	0	0	0	0	0	0.240447
AC011330.5	4.73879e-37	6.16311e-37	1.74664e-34	3.57626e-35	0.0240827	0.0298539	1.29253e-34	4.37092e-35	0.0159079	0.0186726	0.0183201	0.116604	0.0475491	5.89882e-36	0.0206607	3.30515e-39	0.027149	0.0219436	0.0400883	0.0230551	1.51293e-38	0.0485014	6.02894e-33	9.06509e-33	1.47638e-34	2.75054e-38	0.0876775	0.0221506	0.0506333	3.36431e-40	0.0278681	1.5563e-35	9.54439e-30	0.0348119	2.2772e-33	0.0405801	1.01644e-37	0.0173801	0.0363734	6.2595e-35	3.106e-31	1.18823e-34	0.0805368	2.53895e-35	0.0342242	0.0159249	0.0285188	0.0624726	0.262931
AC011366.3	0	0.127162	0	0	0	0	0	0	0	0	0	0	0	0	0	0	0	0	0	0	0	0	0	0	0	0	0	0	0	0.123884	0	0	0	0	0	0.09592	0	0	0.092787	0	0	0	0.19829	0	0	0	0	0.0778245	0.735648
AC011385.1	0.153581	0.0483273	0.0600297	0	0.0452705	0	0.0439339	0	0	0	0	0	0	0.0302298	0.0394943	0	0	0	0.038346	0	0	0.0947872	0	0.0493165	0	0	0	0	0	0.0470815	0	0	0	0	0.0386772	0	0	0	0.0352631	0	0	0	0	0	0	0	0	0	0.749074
AC011484.1	0.0350463	0.033084	0.0410952	0.0556833	0.0309913	0	0	0.0248696	0.0409335	0.0988895	0.0237336	0	0.0315127	0.0413895	0	0.091602	0.0350528	0.11595	0.0262509	0	0.029521	0.0324447	0.0729977	0	0.0499892	0.0356236	0.0579373	0.0848936	0.0309509	0	0	0	0.157373	0.0444881	0.0529554	0	0	0.0450894	0.0241405	0.167971	0	0	0.309536	0.077457	0.0446784	0.0816873	0.0364756	0	0.880806
AC011498.1	0.453589	0.428192	0.576201	0.180171	0.635087	0.127415	0.227071	0.295054	0.375265	0.293307	0.281576	0.407087	0.305891	0.401765	0.37909	0.230527	0.415867	0.312643	0.368067	0.50938	0.254719	0.244952	0.27556	0.36413	0.404368	0.345795	0.68737	0.396768	0.267056	0.312865	0.380022	0.247879	0.226313	0.335878	0.514034	0.32299	0.467188	0.21884	0.520733	0.507261	0.291579	0.380662	0.500775	0.306317	0.626442	0.330389	0.236044	0.545952	0.73539
AC011500.1	0	0	0	0	0	0	0.127953	0	0	0	0	0	0	0	0	0	0	0	0	0	0	0	0	0	0	0	0	0	0	0	0	0	0	0	0	0	0	0	0	0	0	0	0	0	0	0	0	0	0.423585
AC011523.2	0	0	0	0	0	0	0	0	0	0	0	0	0	0	0	0	0	0	0	0	0	0	0	0	0	0	0	0	0	0	0	0	0	0	0	0	0	0	0	0.341255	0	0	0	0	0	0	0	0	0.10561
AC011525.2	0	0	0	0	0	0	0	0	0	0	0	0	0	0	0	0	0	0	0	0	0	0	0	0	0	0	0	0	0	0	0	0	0	0	0	0	0	0	0	0	0	0	0	0.00905666	0	0.00716347	0	0	0.252502
AC011526.1	0	0.0508781	0.0421321	0	0.0635466	0.0403722	0.0308352	0.0637428	0.0209832	0.0760385	0.0486648	0.0580444	0.0646156	0.0636508	0.0692981	0.0313044	0.0359372	0.0594377	0.0403699	0.0453937	0.0907976	0.0997901	0.0187099	0.0692259	0.0128126	0.0730448	0.0593992	0.0725297	0.0158659	0.0330444	0.0180618	0.0471251	0.0268907	0.068416	0.0271458	0.0255853	0.0444093	0.0577839	0.0866235	0.0344418	0.0593926	0.08041	0.0264455	0.0132352	0.0229029	0.094217	0.018698	0.0622756	0.77852
AC011530.4	0.105071	3.45182e-33	0.139226	4.57092e-27	1.78359e-34	4.74576e-33	0.087417	1.45106e-29	5.44377e-32	6.17811e-28	0.0781069	0.536082	0.100424	2.47712e-28	8.18335e-30	0.191981	6.59062e-37	4.22211e-29	4.3441e-20	3.03104e-27	0.176411	1.66137e-26	2.12698e-34	0.100739	1.20855e-27	8.23527e-25	1.9615e-26	5.92748e-23	0.0894169	7.89775e-27	0.119117	3.24362e-25	3.01968e-32	2.15983e-19	1.01228e-26	0.0705136	9.62828e-34	0.0744437	2.34892e-24	8.88102e-20	9.90401e-29	3.18037e-23	0.151174	1.74486e-28	0.145053	1.55976e-30	4.05165e-30	0.0603608	0.224732
AC011551.3	0	0	0.096829	0	0.0730222	0	0	0	0	0	0.0559213	0	0.0742506	0	0	0	0	0	0	0.06955	0.0695577	0	0	0.0795483	0	0	0	0	0	0	0	0	0	0	0	0	0	0	0.0568801	0	0	0	0	0	0	0	0.0859442	0.0954156	0.257542
AC011718.1	0	0	0	0	0	0.082627	0	0	0	0	0.0114125	0	0	0	0	0	0	0	0	0	0	0	0.07281	0	0	1.30565e-25	0	0	0	0	0	0	0	0	0	0	0	0	0	0	1.20424e-19	0	0	0	0	0	0	0	0.551425
AC011718.2	6.18313e-20	4.42837e-20	0.0110016	1.903e-19	0	0	0.0127192	0	3.91125e-20	0	0.035129	7.11088e-05	0.022211	0	0.0038113	0	0	0	0.00555072	0.012483	0	0	0	0	4.40973e-20	0	0.049003	0.0119671	0	0	0	0.0194386	0.00533357	0.0159691	0.0111973	0	0	0	1.73198e-19	0.0142069	0	0.0165841	0.021817	4.86424e-05	0.0188944	8.86714e-35	2.9525e-12	0.0036426	0.395178
AC011737.2	1.38846	1.50083	2.60399	2.38333	1.46361	1.50931	1.96822	1.31347	1.43317	1.50464	1.27784	2.20532	1.21733	1.57774	1.66088	1.7565	1.76489	1.65453	1.54336	2.07163	2.73958	1.46733	1.39256	2.09136	1.39725	1.88865	1.68392	1.61148	2.71319	2.51796	1.74756	2.25256	2.95082	3.03132	2.20111	0.717779	1.61211	1.13562	2.14053	3.28971	1.56188	0.882464	2.1023	1.43143	1.68886	1.53636	2.15377	1.41368	0.676596
AC011738.4	0.119645	0.180714	0.0280591	0.114059	0.148123	0.134436	0.164285	0.118864	0.237565	0.11816	0.145844	0.128855	0.129098	0.155431	0.166144	0.166785	0.0957339	0.158337	0.125466	0.120925	0.161252	0.110764	0.174446	0.0922062	0.153593	0.170262	0.118676	0.0966067	0.190195	0.110035	0.144346	0.109846	0.286539	0.121503	0.0903928	0.136314	0.118303	0.200111	0.164827	0.0688127	0.131848	0.133879	0.105673	0.105773	0.122023	0.195212	0.0747149	0.124423	0.561528
AC011742.5	0	0	0	0	0	0	0	0	0	0	0	0	0	0	0	0	0	0	0	0	0	0	0	0	0	0	0	0	0	0	0.323281	0	0.240653	0	0	0	0	0	0	0	0	0	0	0	0	0	0	0	0.254467
AC011747.3	0.404115	0.572231	0.631818	0.856104	0.714715	1.36221	0.751414	0.860306	1.37667	1.52038	0.821007	1.81342	0.666177	0.79543	0.987244	1.46702	0.943109	1.55984	0.958538	0.510548	1.41835	1.30941	1.05216	0.843473	1.96943	1.16385	1.89286	1.9578	2.20083	1.54856	1.21886	0.750864	1.91547	1.53896	2.54426	1.39084	1.88691	1.51644	1.94853	1.80773	1.7071	1.35657	1.58632	1.14124	1.37382	1.60913	1.12159	1.78996	0.378767
AC011747.4	1.34786	1.48568	1.12371	1.63402	1.63285	1.81212	1.47097	1.55358	1.70623	1.70376	1.45623	1.6446	1.48518	1.4216	1.26222	1.73094	1.44941	1.43705	1.55816	1.22054	1.54225	1.70942	1.4443	1.63618	1.66696	1.37006	1.82896	2.01937	1.87842	1.90596	1.88775	1.52256	1.53936	2.24506	2.26031	1.80305	1.86815	1.41837	1.78709	2.0015	2.11209	2.11847	2.14466	1.80804	1.63885	1.84322	1.70286	1.99405	0.251944
AC011747.6	1.11149	0.81609	2.02741	1.17733	1.96578	2.08149	2.11971	1.57748	1.08184	1.48102	1.50542	1.19705	1.66571	1.23974	1.14331	1.50638	1.23522	1.63438	1.48009	1.45624	1.04029	1.71498	1.15756	1.42765	1.58541	0.376601	0.81666	0.897468	1.85415	0.795053	1.86244	1.05285	1.6637	2.35157	1.49287	1.23117	1.3229	1.82724	0.765616	1.06544	0.952665	0.829148	0.908977	0.909834	1.25954	1.29536	2.44219	1.35566	0.417271
AC011747.7	0.71132	0.671492	0.794374	0.914909	0.868645	0.685073	0.52324	0.865318	0.672562	0.788511	0.802851	0.547196	0.761429	0.600048	1.04526	0.826316	0.914724	0.812478	0.811892	0.798812	0.798901	0.972098	0.776079	0.815756	1.01461	1.06734	1.39992	0.46495	0.747855	0.934546	0.783251	0.999579	1.31822	1.03195	1.02363	0.627112	0.753579	1.02411	0.886611	1.33123	0.970502	0.871746	1.59556	0.748626	1.33864	1.02637	0.810838	0.802348	0.76515
AC011753.5	0	0.107984	0	0	0.101154	0	0	0	0	0.0806922	0	0.123194	0	0	0.0882472	0	0	0	0.0856812	0.0963439	0	0	0	0	0	0	0	0	0.101022	0	0	0	0	0	0	0	0	0	0	0	0	0	0	0	0	0.0666555	0	0	0.884003
AC011816.1	0	0	0	0	0	0	0.109674	0	0.223897	0	0	0	0.114912	0	0.0985911	0	0	0.105703	0	0	0	0	0.133094	0.246221	0	0	0	0	0	0.117531	0	0	0	0.162227	0.193103	0	0	0	0	0	0	0	0	0.0941495	0.325842	0.223406	0	0.0738335	0.0521584
AC011893.3	0	0	0	0	0	0	0	0	0	0	0	0	0	0	0	0	0	0	0	0	0	0	0	0	0	0	0	0	0	0	0	0	0	0	0	0	0	0.0241066	0	0	0	0	0	0	0	0	0	0	1
AC011897.1	0	0	5.3561e-09	0	0	0.0191413	2.12213e-13	1.75476e-13	2.31403e-13	0	0	0	0.0410491	0	0	0	7.13368e-24	0.0140903	0.0127601	0	0	0.0315417	0.0177415	0	0.0121495	3.7355e-19	0.0563248	0.0137551	0.0150447	0	0	0	0	0	0	0	0.0140369	2.54897e-13	0	6.3803e-13	0.0187729	4.43382e-13	0	0	0	4.54507e-34	0	2.67817e-05	0.31632
AC011899.9	0	0	0	0	0	0	0	0	0	0	0	0	0	0	0	0	0	0	0	0	0	0	0	0	0	0	0	0	0	0	0	0	0	0	0	0	0	0	0	0	0	0	0	0	0	0	0	0.00864717	0.423585
AC011933.1	8.78203e-06	3.55689e-07	1.5829e-08	0.000463048	7.16425e-05	1.59582e-05	8.67031e-06	3.83321e-06	5.59247e-07	6.11488e-06	0.000392447	0.000102744	4.69176e-08	2.24663e-07	0.000155902	0.000261386	2.06221e-06	5.18321e-05	2.69917e-07	4.09602e-05	5.78516e-06	8.02092e-06	9.71473e-06	2.06969e-05	3.38413e-08	2.83695e-06	0.000294291	8.44055e-06	7.20558e-08	5.67293e-05	1.67596e-05	1.96981e-06	0.000833816	7.13411e-06	8.41288e-05	1.16622e-07	3.25135e-05	3.13688e-06	7.99569e-07	2.75234e-05	1.43781e-05	1.98732e-06	0.000642721	4.03701e-07	0.00480884	0.000392047	6.24001e-08	1.19158e-06	0.370495
AC011997.1	0	0	0	0	0.119581	0	0	0	0	0	0	0.072818	0	0	0	0	0	0	0	0	0	0	0	0	0	0	0	0	0	0	0	0	0	0	0	0	0	0	0	0	0	0	0	0	0	0	0	0	0.334738
AC011999.1	0.204425	0.0643263	0	0	0	0	0.116957	0.145065	0.0397943	0.0961372	0	0	0.0612712	0	0.0525691	0	0.0681543	0.112723	0	0.0573924	0.0573987	0	0	0.131286	0.0971957	0.0692642	0	0.0550205	0	0.0626681	0.0685079	0.044686	0	0.0864999	0.102963	0	0.112295	0.087669	0.0469372	0	0	0.0762481	0	0.100402	0.0868699	0.0794138	0	0.0787365	0.201615
AC012005.2	0.0226163	0	0.0265198	0	0	0	0	1.10456e-09	0	0	0.0153159	0	0.0203359	0.0273413	0	0	0	0	0	0	0	0	0.0235536	0	0	0	0	0.0182613	0	0	0.0227378	0	0	0	0	0	0	0	0.0155785	0	0	0.0253068	0	0.0341112	0	0	0.0235386	0.0130663	0.61037
AC012065.4	0	0	0	0	0	0	0	0	0	0	0	0	0	0	0	0	0	0	0	0	0	0	0	0	0	0	0	0	0	0	0	0.0667034	0	0	0	0	0	0	0	0	0	0	0	0.0749353	0	0	0	0	0.249916
AC012065.5	0	0.175654	0	0	0.329087	0.418149	0.159685	0	0	0.131259	0.252019	0	0	0	0.143549	0.324231	0	0	0	0	0	0	0	0	0.132705	0.189137	0	0.150243	0	0	0.187072	0.244045	0	0	0	0.132498	0.306641	0	0	0	0	0	0	0.137082	0	0	0.193661	0.215003	0.43032
AC012065.7	0.0485575	0.137516	0	0	0.0429393	0.0545601	0	0	0	0.0685069	0	0.0522952	0.0436616	0.114692	0.0374605	0.0423057	0.0485665	0.0803256	0	0.0817951	0.0409021	0	0	0	0.0692613	0.0493573	0	0.0392074	0.0428832	0.044657	0.0488184	0.0636862	0	0	0	0.0345766	0	0.0937088	0.100342	0.0465456	0	0	0	0	0.123806	0.0565899	0	0	0.312413
AC012066.1	0.502717	0.0951985	0.353691	0	0.0889103	0.225945	0.17257	0.285391	0.17615	0.354627	0.272355	0.216565	0.361624	0.178112	0	0.437992	0.301686	0.415807	0.301242	0.0846827	0.42346	0.4654	0.523553	0.290569	0.215119	0	0.33243	0.405915	0.355177	0.277401	0.505418	0.461541	0.150495	0.127631	0.227884	0	0.0828462	0.258712	0.34628	0.192755	0.221596	0.337513	0.592014	0.370357	0.384531	0.234351	0.104644	0.464704	0.606889
AC012074.1	0	0.179973	0.223553	0	0.337179	0.214215	0	0.135288	0.222674	0	0.258216	0	0.171425	0	0.294157	0	0.381366	0.157688	0.285604	0.481719	0.160591	0	0.3971	0.183657	0.135968	0	0	0	0.505108	0.175334	0	0.125023	0.285365	0.242011	0	0.271511	0	0.245282	0	0.182749	0	0.426656	0.280641	0.280905	0	0.222185	0	0.110145	0.51521
AC012074.2	0	0	0.390551	0.529191	0.294529	0	0	0.118175	0	0	0	0	0	0	0	0	0	0.137742	0	0	0.280555	0	0.173435	0	0.118769	0	0	0.134465	0.147072	0	0.167427	0.218418	0	0.211398	0.377449	0	0.13722	0	0.344131	0	0	0.186344	0	0	0	0.0970403	0	0.192425	0.372071
AC012146.7	1.0597	1.84683	1.33819	1.42467	1.22542	1.28229	0.979377	1.56182	1.33292	1.26506	0.60723	0.61453	0.879557	1.44404	1.94948	1.84652	1.22296	1.01134	1.22116	1.51044	1.44194	1.0565	1.4432	1.25642	1.39526	1.74002	1.34758	1.31638	1.58377	1.12451	1.31125	0.962212	1.09812	1.65562	0.92378	0.986766	0.940343	1.57313	1.79677	1.64089	1.16778	0.456064	0.839954	1.38123	1.03919	1.56749	1.86648	1.36575	0.646283
AC012215.1	2.41553e-28	0.0163856	0	0	0.000980878	0	0	0.0246345	0.0101366	0.00959914	0	0.0186936	0.0468222	9.41478e-15	0	0	0	0.0143563	0.00109102	0	0	0.0089152	0.00245769	0	0	0	0	0.0419871	0	3.58963e-10	0.0168743	0	0	0	0.0131137	0.00102742	0	0	0.0119561	0	0	0	0	0	0	0.00337924	0	3.14002e-06	0.958257
AC012307.3	1.8933	1.47019	1.89781	2.08631	2.07929	2.2989	2.07031	1.73358	1.85467	2.28339	2.13003	2.10481	1.7024	1.9655	2.35583	1.9954	1.98527	2.29846	1.66975	2.00615	2.08354	2.092	2.09898	1.79445	2.33032	2.35904	2.42317	1.92324	1.83386	2.27481	1.84207	1.76225	2.01116	2.17079	1.73032	1.58736	2.11361	2.35728	2.12448	1.99048	2.221	2.52857	1.52835	1.88975	1.94649	2.31325	1.90695	2.13474	0.03685
AC012309.5	0.89365	0.986823	1.21596	1.17434	1.23303	1.4547	1.08388	1.24357	1.25489	1.415	1.08761	1.21059	1.58309	1.63353	1.34931	1.29061	1.88449	1.46374	1.02167	1.09183	1.34362	1.24055	1.41516	1.36846	1.80458	1.57609	1.10258	1.28422	1.3668	1.04197	1.36289	1.3991	1.28655	1.2562	1.46084	1.11403	1.33412	1.42133	1.37468	1.35345	1.36028	1.66209	1.91393	1.5554	2.0748	1.29036	1.27851	1.09152	0.546542
AC012313.1	0.146745	0	0.0860363	0.116578	0	0.0824425	0	0.104133	0.0428489	0.0517584	0	0.15804	0	0.0866525	0	0	0	0	0	0.123596	0.247219	0.135852	0	0	0	0.074581	0.121297	0.059244	0.129597	0.0674786	0	0.0481162	0	0	0	0.104493	0.0604577	0.0471993	0.0505401	0	0.242567	0.164202	0	0	0.187076	0	0.152729	0	0.54379
AC012314.8	0.46988	0.411886	0.334523	0.453274	0.356154	0.32055	0.432048	0.261986	0.303807	0.319625	0.363664	0.415683	0.392324	0.297282	0.466067	0.394761	0.486751	0.291485	0.414806	0.325085	0.339257	0.54375	0.524309	0.501147	0.287239	0.39233	0.443879	0.528451	0.518714	0.293235	0.455533	0.286128	0.452136	0.213025	0.342319	0.238993	0.456312	0.410218	0.33522	0.28955	0.554788	0.338	0.296434	0.296714	0.449267	0.254246	0.279453	0.378117	0.210286
AC012317.1	0	0	0.028146	0	0	0	0.0205992	0	0	0.0169323	0	0	0	0	0.0185176	0.0209127	0	0	0.0179792	0	0	0	0	0	0.0171188	0.048797	0.0396812	0	0.0211982	0	0	0.0472224	0	0.0304699	0.0181345	0	0	0	0	0	0	0.0805759	0	0.0176834	0.0306002	0.0279738	0.0249821	0.0277352	0.81806
AC012318.3	0.212792	0.697275	0.286954	0.420603	0.199748	0.297198	0.309733	0.726247	0.248758	0.46975	0.468777	0.170965	0.441585	0.404028	0.588625	0.091248	0.72797	0.201823	0.402591	0.370789	0.346539	0.331995	0.284745	0.235408	0.863697	0.595477	0.135196	0.479014	0.398406	0.612312	1.24088e-28	0.285074	0.230579	0.118088	0.323245	0.783175	0.585876	0.561393	0.650108	0.186063	0.293425	0.144872	0.451385	0.438842	0.675687	0.377541	0.177969	0.315112	0.791263
AC012322.1	0	0	0	0	0	0	0	0	0	0	0	0.17456	0	0	0	0	0	0	0	0	0	0	0	0	0	0	0	0	0	0	0	0	0	0	0	0	0	0	0	0	0	0	0	0	0	0	0	0	0.423585
AC012354.6	0	0	0	0	0	0	0	0	0	0	0	0	0	0	0	0	0	0	0	0	0	0	0	0	0	0	0	0	0.0459018	0	0	0	0	0	0	0	0	0.0167175	0	0	0	0	0	0	0	0.0151433	0.0270476	0	0.482971
AC012354.8	0	0.142885	0	0	0	0	0	0	0	0	0	0	0	0	0	0	0	0	0	0	0	0	0	0	0	0	0	0.122215	0	0	0	0	0	0	0	0	0	0	0	0	0	0	0	0	0	0.0881993	0	0	0.539282
AC012358.4	0	0	0	0	0	0	0.0417586	0	0	0	0	0	0	0	0	0	0	0	0	0	0	0	0	0.0468747	0.0347031	0	0	0	0	0	0.0489205	0	0	0	0	0	0	0	0	0	0	0	0	0	0	0.0283542	0	0	0.126447
AC012358.7	0.0761759	0.143821	0.0893237	0	0.0673622	0.256778	0	0.108112	0.0444862	0.107472	0.103174	0.0820395	0.0684953	0.0899635	0	0.0663681	0.07619	0	0	0.256637	0	0	0.0793332	0.0733825	0.0543278	0.0774307	0	0.0615077	0.201823	0.0700569	0	0.0499547	0.114021	0.0966986	0	0.054243	0	0	0.104943	0.0730196	0	0.170476	0	0	0	0.0443885	0.0792826	0.0440099	0.172842
AC012358.8	0	0.0217681	0	0.0366376	0	0	0	0.0163633	0.0134664	0	0	0	0	0	0	0	0	0	0.0518165	0	0	0.0640424	0	0	0	0	0	0	0.0203646	0	0.0231831	0	0	0	0	0.0164199	0.0190004	0	0	0	0.050822	0	0	0	0	0	0	0	0.817411
AC012360.4	0.207054	0.19546	0.485581	0	0.0915486	0.232649	0	0.367325	0.0604589	0	0.210327	0.111496	0.279266	0.305662	0.159735	0.270593	0.310638	0.342516	0.310181	0.261587	0.261616	0.670894	0.323454	0.0997305	0.0738342	0.105232	0	0.250776	0.731433	0.0952109	0.104083	0.067891	0	0.262836	0.15643	0.0737189	0.255914	0.133194	0.0713111	0.595424	0	0.231686	0.152395	0.305078	0.13198	0.361957	0.107749	0.299058	0.267657
AC012360.6	0	0	0.0313609	0	0	0	0.022952	0.0379574	0.0156188	0	0	0	0.0240482	0.0473782	0.0412654	0	0	0	0.0200328	0	0.0450566	0	0	0	0.0190741	0	0.0442136	0	0.0236195	0.0245965	0	0.0175387	0	0	0.0202058	0.0190443	0.0440746	0.0172045	0	0.0256366	0	0	0	0.0197032	0	0	0.0278355	0.0463546	0.279217
AC012363.13	0	0	0	0	0	0.141266	0	0.0892169	0	0	0	0	0	0	0	0	0	0	0	0	0	0	0	0	0	0	0	0	0	0	0	0	0	0	0	0	0	0	0	0	0	0	0	0	0	0	0	0	0.347564
AC012363.4	0	0	0.142296	0	0	0	0.104142	0	0.0708684	0.171208	0	0	0	0.0716579	0.187237	0.105727	0	0	0	0	0	0	0	0	0	0.12335	0.401228	0	0	0	0	0.07958	0	0	0	0	0	0	0.083589	0	0	0.271576	0	0	0	0	0	0	0.622996
AC012368.1	0	0	0	0	0	0	0	0.0879492	0	0	0	0	0.111442	0	0	0	0	0	0	0	0	0	0	0	0	0	0	0	0	0	0.124604	0	0	0	0	0	0	0	0	0	0	0.138682	0	0	0	0	0	0	0.820489
AC012370.2	0	0.124283	0	0	0.116422	0	0	0	0	0	0	0	0.118381	0	0	0	0	0	0.0986142	0	0	0	0	0	0	0	0	0	0	0	0	0	0	0	0	0	0.108482	0	0	0	0	0	0	0	0	0	0	0	0.646116
AC012379.1	0.00690342	0.0217217	1.39821	14.8687	2.15472e-05	0.354488	0.00105407	2.39903	0.204771	0.324651	0.119009	0.0206736	0.00187054	0.000846019	0.00271908	4.81406	1.12192	12.4107	0.601172	0.172631	0.945277	0.202083	0.823585	3.31634	0.00919723	3.41419	11.3144	0.631687	0.00507859	0.239436	1.13876	0.339912	10.8361	6.62797	0.66349	6.47128e-05	0.0105507	0.501894	0.00351646	0.000300102	5.79226	7.14465	10.3461	0.000763555	16.5321	0.851212	0.0352987	1.40899	0.320614
AC012414.1	0.102463	0	0.0600738	0.651192	0.0906075	0.115129	0.263797	0.290839	0.119675	0	0.277554	0.11035	0.276395	0.181512	0.0395233	0.446353	0.0512409	0.0423744	0.0767482	0.345197	0.0431544	0.0474284	0.10671	0	0.219226	0.208301	0.338776	0.0413664	0.361957	0.0471161	0.412053	0.537545	0.306735	0.0650337	0.309645	0.145922	0.422139	0.197738	0.035289	0.589304	0.0564564	0	0.0754144	0.301942	0.130624	0.238824	0.213283	0.355181	0.882186
AC012442.5	0.210079	0	0.245617	0	2.48379e-19	1.22681e-21	1.52033e-16	8.25579e-11	0.0958808	1.87958e-29	3.52239e-29	0.238414	3.36847e-24	3.9723e-20	7.2872e-10	1.12529e-32	0.222171	0	0	0	6.19357e-23	0	0	0	1.02413e-07	0	0	0.0107749	1.44321e-07	0	0.531356	1.09514e-07	0.491499	0.208414	0.302196	0	0	2.52924e-23	3.63223e-29	0.205013	0	0.183713	0.606221	9.14309e-09	0	8.39902e-10	0.270564	2.59377e-35	0.248801
AC012442.6	0.395711	0.373555	0.928021	0.419151	0.116642	0	0.226397	0.280806	0.308123	0.279143	0.178652	0.142057	0.118604	0.623112	0.203519	0.229842	0.79157	0.2182	0	0.333288	0.555542	0	0	0	0.188145	0.40223	0.654177	0.106505	0.69894	0.121308	0	0.173	0.197436	0.16744	0.398617	0.0939255	0.32606	0.339407	0.181715	0.632193	0.726783	0.147596	0	0.19435	0.50447	0.538032	0	0	0.0494596
AC012454.4	0	0	0	0	0	0	0	0	0	0	0	0	0	0	0	0	0	0	0	0	0	0	0	0	0	0	0	0	0	0	0	0	0	0	0	0	0	0	0.0483052	0	0	0	0	0	0	0	0	0	1
AC012456.4	0	0	0	0	0	0	0	0	0	0	0	0	0	0	0	0	0	0	0	0	0	0	0	0	0.0887063	0	0	0	0	0	0	0	0	0	0	0	0	0	0	0.119226	0	0	0	0	0.158565	0	0.129453	0	0.872229
AC012487.2	0.436653	0.0824407	0	0.138755	0.154452	0.0981262	0.37473	0.247887	0.204002	0.492838	0.177423	0.65837	0.314101	0.206274	0.134745	0	0.26204	0.361164	0.0654137	0.294217	0.367812	0.0808479	0.363801	0.336512	0.0622831	0.177538	0.433116	0.352572	0.0771254	0	0.351199	0.286349	0.261435	0.332575	0.263915	0.186558	0.143918	0.224714	0.180464	0.251136	0.384949	0.0977198	0.771322	0.193012	0.333998	0.0508884	0.181784	0.302727	0.0350012
AC012493.1	0	0	0	0	0	0	0	0	0.0536175	0	0	0	0	0.0542148	0.07083	0	0	0	0	0	0	0	0	0	0	0	0	0	0	0	0	0	0	0	0.0693646	0	0	0	0	0	0	0	0	0	0	0	0.0955564	0	0.244667
AC012494.1	0	0	0	0	0	0	0	0	0	0	0	0	0.0568828	0	0	0	0	0	0	0	0	0	0	0	0	0	0	0	0	0	0	0	0	0	0	0	0	0	0	0	0	0	0	0	0	0	0	0	1
AC012499.1	0	0	0	0	0.0832709	0	0	0.133645	0	0	0	0	0	0.055605	0.0726461	0.0820421	0	0	0	0	0	0	0	0.181426	0.0671582	0.191435	0	0.0760338	0	0	0	0	0	0	0.0711431	0	0	0	0	0	0	0	0.138616	0.0693733	0	0	0.0980066	0.163211	0.430596
AC012506.3	0	0	0	0	0.115767	0	0	0.0928994	0.0764528	0	0	0	0	0.0773045	0	0	0	0.216563	0	0	0.110274	0	0	0	0.0933663	0	0	0	0	0	0	0.0858509	0	0	0	0	0	0	0	0	0	0	0	0	0	0	0	0.0756343	0.569203
AC012506.4	0	0	0	0	0	0	0	0	0	0	0	0	0	0	0	0	0	0	0	0	0	0	0	0	0	0	0	0	0	0	0	0	0	0	0	0	0	0	0	0	0.102388	0	0	0	0	0	0	0	0.10561
AC012507.3	0	0.0290817	0	0	0	0	0	0	0	0	0	0	0	0	0	0.0536806	0	0	0	0	0	0	0	0.029677	0.021971	0	0	0	0	0	0	0.0202024	0.0922238	0	0	0	0	0	0	0	0.0339486	0	0	0	0	0.0179514	0	0.0355965	0.893335
AC012507.4	0	0	0	0	0	0	0	0	0	0	0	0	0	0	0	0	0	0	0	0	0	0.107662	0	0	0	0	0	0	0	0	0	0	0	0	0	0	0	0	0.0801061	0	0	0	0	0	0	0	0	0	0.51709
AC012513.6	0	0	0	0	0	0	0	0	0	0	0	0	0	0	0	0	0	0	0	0	0	0	0	0	0	0	0	0	0	0	0	0	0	0	0	0	0	0.0572532	0	0	0	0	0	0	0	0	0	0	1
AC012531.23	0.0357936	0.0337894	0.0691841	0.016959	0.00266468	1.77163e-08	0.00120737	0.0654252	0.0603909	3.14339e-05	0.0338228	0.00811092	0.106104	0.000492512	0.0625148	3.04218e-05	0.00322132	1.45681e-07	0.0184035	0.000921631	0.176637	0.119336	0.000472374	0.590321	0.095947	0.261998	0.236338	0.177009	0.00665113	0.15869	1.04786e-08	0.000546962	2.98974e-08	0.0246746	0.0437721	3.03834e-06	0.0056503	0.0584696	0.040161	1.90209e-05	0.210203	0.288415	4.09162e-11	0.224794	3.52566e-08	0.0235086	7.66424e-11	0.248035	0.929691
AC012531.25	1.69236	1.45013	1.70968	1.94428	1.28933	1.66752	1.36298	1.34874	1.85501	1.50605	1.35766	1.62634	1.45149	1.49131	1.22525	1.63325	1.87496	1.89509	2.06722	1.31574	1.62293	1.95239	1.65404	1.27915	1.37409	1.08507	1.6356	1.21932	1.28765	1.48458	1.23028	1.50252	1.6368	1.68559	1.37694	0.889909	1.67337	1.15566	1.34507	1.94668	1.31982	1.54408	2.03129	1.78385	1.16172	1.45647	1.54459	1.47414	0.510972
AC012613.2	0	0	0	0	0	0	0	0	0	0	0	0	0	0	0	0	0	0	0	0	0.0129663	0	0	0	0	0	0	0	0	0	0	0	0	0	0	0	0	0	0.0106031	0	0	0	0.0226593	0	0	0	0	0	0.303357
AC012615.1	7.64104e-09	9.92804e-06	1.14048e-08	8.83054e-07	1.55439e-06	1.4456e-06	1.63187e-07	5.11624e-08	1.56286e-08	8.44375e-07	7.1008e-06	0.000174709	4.83135e-06	1.96635e-05	5.76181e-06	8.83191e-07	6.09825e-05	0.000113277	1.93538e-08	3.28845e-08	5.56416e-09	2.57431e-06	4.02617e-07	8.0204e-07	0.000922023	1.9624e-05	2.15474e-11	0.00195993	3.04906e-06	8.38657e-07	2.92954e-05	1.23886e-08	0.000162074	1.48483e-06	2.53731e-07	4.62114e-06	8.45242e-05	7.47415e-05	1.26064e-08	2.85845e-06	5.26837e-06	1.25803e-06	1.30699e-08	1.21109e-05	1.09706e-05	3.30817e-07	8.36063e-09	6.53082e-06	0.144027
AC013262.1	0	0	0.324684	0	0	0	0	0	0	0	0	0	0	0	0	0	0	0	0	0	0	0	0	0	0	0	0	0	0	0	0	0	0	0	0	0	0	0	0	0	0	0	0	0	0	0	0	0	1
AC013264.2	0	0	0	0	0	0	0	0	0	0	0	0	0	0	0	0	0	0	0.114869	0	0	0	0	0	0	0	0	0	0	0	0	0	0	0	0	0	0	0	0	0	0	0	0	0	0	0	0	0	0.423585
AC013267.1	0	0	0	0	0	0	0.224277	0	0	0	0	0	0	0	0	0	0	0	0	0.220112	0	0	0	0	0	0.265642	0	0	0	0	0	0.17138	0	0	0	0	0	0.336229	0	0	0	0	0	0.385061	0	0	0	0	0.210578
AC013268.3	0	0	0	0	0.0265506	0	0	3.24229e-11	2.66828e-11	1.23403e-30	0.0203328	1.32585e-19	0	0	0	0	0	0	0.00600613	0.0252882	0.101164	0.0277958	0	0	0.0214132	0	0	0	0	0.0276128	0	0.0393791	0	0	0	0.0213798	7.52962e-11	2.93919e-11	0.0206814	0	0	0	0	0	0.0432343	0	0	0	0.254277
AC013268.5	0.0423533	5.49325e-07	0.0744951	0	0.0546519	6.71201e-08	0.0181736	0.0901646	0.0612571	0.0298769	0.0577196	1.43389e-12	0.026963	0.00442673	0.00590222	0.031513	0.0423612	0.0175156	0	0.0549484	0.0891901	0.0294387	0.0441088	0.0204001	0.0755148	0.0645765	0.25397	0.00617746	0.018702	0.0378921	0.00769175	3.42171e-07	0.0617237	0.0537638	0.065495	0.0452381	0.0348985	0.0632006	0.0662495	0	0.00843093	0.0626103	0.0935184	0.0468033	0.0809907	0.0572494	0.0220403	0.0214452	0.161619
AC013269.1	0	0	0	0	0	0	0	0	0	0	0	0	0	0	0	0	0	0.274672	0	0	0	0.0989367	0	0	0.0573259	0	0.186656	0	0	0.0533256	0.0522351	0	0	0	0	0	0	0	0	0	0	0.086985	0	0	0	0	0	0	0.122488
AC013271.3	0.138442	0.100469	0.17724	0.0983487	0.054052	0.199184	0.0698219	0.0372132	0.114244	0.116692	0.125554	0.0279878	0.0798636	0.120237	0.0634301	0.130665	0.179057	0.00779059	0.155232	0.195056	0.0813295	0.0538784	0.159685	0.146805	0.0157913	0.130238	0.0225263	0.0848318	0.00694738	0.128236	0.117414	0.278637	0.242028	0.0918505	0.0599151	0.0538107	0.0167756	0.0708216	0.0108408	0.128535	0.18571	0.0089082	0.100408	0.130333	0.161012	0.111025	0.0265678	0.0976368	0.542607
AC013275.2	0.0334022	0	0.0391673	0	0	0	0.0573307	0	0.0390132	0	0.0452403	0	0	0.0394479	0.0257687	0	0	0.0276276	0	0.0562659	0.0562722	0.0618454	0.0695732	0.0321773	0.023822	0	0	0.0269703	0.0294989	0.0307191	0.0671633	0.043809	0.0999937	0	0	0	0	0	0	0	0	0	0.147508	0.0984311	0.127747	0	0	0.0385956	0.0057394
AC013394.2	8.63392	7.83886	7.43963	6.34377	9.68282	8.80232	8.38276	9.69198	8.79496	7.88713	8.74109	7.6973	9.95285	10.0839	8.9116	6.689	7.4255	6.92751	8.84446	8.40574	8.01549	8.25682	8.94999	7.64351	8.73013	7.95182	5.30878	8.07263	8.94188	7.96466	7.34485	7.7516	4.94101	8.10283	7.30233	8.12194	8.72586	7.70354	8.80693	6.51615	6.47791	5.97728	6.51019	8.24216	6.72818	7.97292	8.76878	7.32896	0.254608
AC013401.2	0	0	0	0	0	0	0	0	0	0	0	0	0	0.0658199	0	0	0	0	0	0	0	0	0	0	0	0	0	0	0	0	0	0	0	0	0	0	0	0	0	0	0	0	0	0	0	0	0	0	1
AC013410.1	0	0	0	0	0.0500842	0	0	0	0	0	0	0	0	0	0	0	0	0	0	0	0	0	0	0	0	0	0	0	0	0	0	0	0	0	0	0	0	0	0	0	0	0	0	0	0	0	0	0	0.10561
AC013429.5	0	0	0	0	0	0	0	0	0	0	0	0	0	0.0527571	0	0	0	0	0	0	0	0	0	0	0	0	0	0	0	0	0	0	0	0	0	0	0	0	0	0	0	0	0	0	0	0	0	0	1
AC013436.6	0.165349	0	0	0	0.146217	0	0	0	0	0.11664	0	0	0.148677	0	0	0	0	0	0.123852	0	0	0	0	0	0	0	0	0	0	0	0	0.108432	0	0	0.124922	0	0	0	0	0	0	0	0.243399	0	0	0	0	0	0.398065
AC013444.1	0	0	0	0	0	0	0	0	0	0	0	0	0	0	0	0	0	0	0	0.0308665	0	0	0	0	0	0	0	0	0	0	0	0	0	0	0	0	0	0	0	0	0	0	0	0	0	0	0	0	0.423585
AC013448.1	0	0	0	0	0	0	0	0	0	0	0	0	0	0	0	0	0	0	0	0	0.0727429	0	0	0	0	0	0	0	0	0	0	0.0566318	0	0	0	0	0	0	0	0	0	0	0	0	0	0	0	0	0.252976
AC013449.1	0	0	0	0	0	0	0	0	0.100078	0	0.116052	0	0	0	0.132489	0	0	0	0	0	0	0.158757	0.178111	0	0	0	0	0	0	0	0	0.225154	0	0	0	0	0	0	0	0	0.188465	0	0	0	0	0	0	0	0.423962
AC013460.1	0.193885	0.0813463	0.101044	0.0342283	0.114301	0.145235	0.129414	0.122298	0.15097	0.106377	0.0875336	0.255212	0.116224	0.139931	0.0830978	0.0938457	0.129281	0.124729	0.0968179	0.0907221	0.108879	0.119662	0.201921	0.0830112	0.0614563	0.0875906	0.0712276	0.0695783	0.190254	0.059437	0.108293	0.0423821	0.0322456	0.109387	0.0976543	0.138061	0.0710037	0.097007	0.118712	0.0826008	0.0237399	0.0964224	0.126847	0.158708	0.109855	0.0753193	0.201792	0.0871231	0.19722
AC013463.2	0	0	0	0	0	0	0	0	0.0641722	0	0	0	0	0	0	0.0957374	0	0	0	0	0	0.101728	0	0	0	0	0	0	0	0	0	0	0.164478	0	0	0	0	0	0	0	0	0	0	0	0	0	0	0	0.608708
AC013470.6	0	0	0	0	0	0	0	0.0414702	0	0	0	0	0	0	0	0	0	0	0	0	0	0	0	0	0	0	0	0	0	0	0	0	0	0.0741842	0	0	0	0	0	0	0	0	0	0	0	0	0	0	0.2687
AC013472.3	0	0	0	0	0	0.0305903	0	0.0193193	0.0317982	0	0	0	0	0	0	0	0	0	0.0203923	0	0.0229326	0	0.0567064	0	0.0388328	0.0830197	0.0450071	0.0439649	0.0240434	0.0500758	0	0	0	0.0345595	0	0	0.0448656	0.0175133	0	0.104387	0	0	0.0400759	0.0401136	0	0.0475925	0	0	0.367635
AC013717.3	0	0	0	0	0	0	0	0	0	0	0	0	0	0	0	0	0	0	0	0	0	0	0	0	0	0	0	0	0	0	0	0	0	0	0	0	0	0.0923591	0	0	0	0	0	0	0	0	0	0	1
AC013718.1	8.59177e-36	0	0	0	0	0	1.12104e-44	0	0	2.8026e-44	0	3.98748e-39	0	2.97208e-30	6.30584e-44	5.04318e-36	9.61278e-40	1.25271e-34	0	0	0	0	0	0	0	7.35505e-39	7.20696e-40	2.54403e-40	5.90562e-40	0	3.36732e-41	0	0	0	0	0	4.37985e-27	0	1.12608e-29	0	0	0	0	1.79474e-32	0	0	0	0	0
AC013733.5	0	0	0	0	0	0	0	0	0	0	0	0	0	0	0	0	0	0	0	0	0	0	0	0	0	0	0	0	3.64618e-41	0	0	0	0	0	0	0	0	0	0	0	0	0	0	0	0	0	0	0	0
AC015688.3	1.37817e-11	0.000355351	3.6536e-14	4.43329e-15	1.88486e-06	8.85955e-11	5.56173e-07	2.71943e-05	5.04803e-11	0.00123272	3.60282e-06	3.32678e-10	0.295232	1.93126e-10	1.07504e-05	2.10722e-17	0.194583	1.90051e-07	3.49337e-09	4.96142e-11	3.28089e-10	0.00497085	3.17345e-08	3.09033e-13	1.63856e-07	1.76935e-12	3.33042e-14	2.14963e-15	9.75636e-09	1.28019e-18	1.26726e-12	1.47431e-14	0.269223	2.19076e-23	1.65121e-09	1.68353e-08	0.0210887	2.38397e-11	3.43395e-06	1.58421e-06	2.48204e-07	6.5429e-14	1.01645e-10	1.11591e-16	1.76981e-06	0.000781489	2.72348e-06	0.000142029	0.835954
AC015691.13	0	0	0	0	0.0654523	0	0	0	0	0	0	0	0	0	0	0	0	0	0	0	0	0	0	0	0	0	0	0.10531	0	0	0	0	0	0	0	0	0	0	0	0	0	0	0	0.0960853	0	0	0	0	0.195362
AC015818.3	0	0	0	0	0	0	0	0	0	0	0	0	0	0.031393	0	0	0	0	0	0	0	0	0	0	0.0189578	0	0	0.0214633	0	0	0	0	0	0	0	0	0	0	0	0	0	0	0	0	0	0	0	0	0.394162
AC015849.12	0	0	0.20005	0	0	0	0	0	0.0996316	0	0	0.183736	0.306806	0	0	0.148639	0	0.14111	0.127789	0	0	0	0	0.164348	0	0.173414	0.282037	0	0	0.1569	0.171521	0	0.255363	0	0	0.121483	0	0	0	0	0	0	0	0	0	0	0	0	0.762796
AC015849.13	0	0.312922	0.388696	0	0	0.55869	0.142237	0.470455	0.0967918	0.233835	0.561206	0.356999	0	0.39148	0	0.288804	0	0.685439	0	0.139596	0	0.460315	0	0.159663	0.118205	0.336943	0.273998	0.133827	0.292747	0.152428	0.333264	0.21738	0	0.210394	0	0.236041	0.136568	0.319857	0.228331	0.476622	0.182645	0.370917	0	0.122104	0	0.579476	0	0.0957555	0.253664
AC015849.14	0	0	0	0	0	0	0	0	0	0	0	0	0	0.173854	0	0.128256	0	0.121759	0	0	0	0	0	0.141811	0	0	0	0	0	0	0	0	0	0	0	0	0	0	0	0	0	0	0	0	0	0.0857803	0	0.255146	0.97066
AC015849.16	0.145647	0.126034	0.142321	0.0578529	0.193193	0.23184	0.0937445	0.206709	0.106321	0.188361	0.164389	0.222216	0.163703	0.207844	0.131089	0.158619	0.121395	0.180701	0.163642	0.102226	0.0817899	0.21349	0.189605	0.16369	0.155811	0.135709	0.120389	0.147002	0.128627	0.256733	0.122025	0.111431	0.145338	0.138665	0.119207	0.0864265	0.200018	0.163962	0.167207	0.18615	0.187252	0.176555	0.107199	0.116242	0.139258	0.127305	0.101058	0.133232	0.0499968
AC015849.2	0.210807	0.0995017	0	0.16747	0.0932081	0	0.090456	0.0747967	0.12311	0	0.07138	0	0.094776	0.186722	0.0813154	0	0	0	0	0.0887761	0	0	0.109772	0	0.225518	0	0	0.170215	0	0.193874	0	0.0691216	0	0	0	0.225166	0.0868509	0.203413	0.0726037	0.202072	0.116154	0	0	0.155304	0.268746	0.122839	0.109702	0	0.58843
AC015922.5	0	0	0	0	0	0	0	0	0	0	0	0	0	0.0301194	0	0	0	0	0	0	0	0	0	0	0	0	0	0	0	0	0	0	0	0	0	0	0	0	0	0	0	0	0	0	0	0	0	0	1
AC015922.7	0	0	0	0	0	0	0	0	0	0.267512	0	0	0	0	0	0	0.758587	0	0	0	0	0	0	0	0.270458	0	0	0	0	0	0	0.746063	0	0	0	0	0	0.243949	0	0	0	0	0	0	0	0	0	0	0.720577
AC015923.1	0	0.125706	0	0	0	0	0	0	0	0	0	0	0	0	0	0	0	0	0	0	0	0	0	0	0	0	0	0	0	0	0	0	0	0	0	0	0	0	0	0	0	0	0	0	0	0	0	0	1
AC015933.2	0	0	0	0	0	0	0	0	0	0	0	0	0	0	0	0	0	0	0	0.133568	0	0	0	0	0	0	0	0	0	0	0	0	0	0	0	0.112924	0	0	0	0	0	0	0	0	0	0	0	0	0.250837
AC015936.3	0	0	0	0	0	0	0	0	0	0	0	0	0	0	0	0	0	0	0	0	0	0	0	0	0	0	0	0	0	0	0	0	0	0	0	0	0	0.0890606	0	0	0	0	0	0	0	0	0	0	1
AC015969.3	0.0492776	0	0	0	0	0	0	0	0	0	0	0	0	0	0	0	0	0	0	0	0	0	0	0	0	0	0	0	0	0	0	0	0	0	0	0	0	0	0	0	0	0	0	0	0	0	0	0	1
AC015971.2	0	0.0230315	0	0	0	0	0	0	0	0	0	0	0	0	0	0	0	0.0201797	0	0	0	0	0	0	0	0	0	0	0	0	0	0	0	0	0	0	0	0	0.0168055	0	0	0	0	0	0	0.0142167	0	0	0.561384
AC015977.5	0	0.225583	0	0	0	0	0	0	0	0	0.161827	0	0	0	0.184352	0	0	0	0.178992	0	0.201289	0	0	0.4604	0	0	0	0	0	0	0.240247	0.156707	0	0	0.180538	0	0	0	0	0.229062	0	0.267391	0	0	0.30464	0	0	0	0.344573
AC015977.6	0.123064	0	0	0	0.108825	0.138277	0.316835	0.349315	0.287473	0.0868117	0.583377	0.39761	0.110656	0.0726689	0.0949396	0.107219	0	0.203577	0	0.414602	0.310986	0.341786	0.256329	0.237102	0.35107	0	0	0	0.326049	0.113178	0	0.161406	0.368407	0.156218	0.0929754	0.175261	0	0.079165	0.169537	0.117965	0.27123	0.275408	0.543463	0.36265	0.47066	0.286842	0.512331	0.142198	0.00410964
AC015987.1	0	0	0	0	0	0	0	0	0	0	0	0	0	0	0	0	0	0	0	0	0	0	0	0	0	0	0	0	0	0	0	0	0	0	0	0	0.143023	0	0	0	0	0	0	0	0	0	0	0	1
AC015987.2	0.0417078	0	0	0	0	0	0	0	0.024357	0	0	0	0	0.0246284	0.0965286	0	0	0	0	0	0	0.0386118	0	0	0	0	0	0	0	0.0767151	0	0	0	0.0529443	0	0	0	0	0	0	0	0	0	0	0	0	0.0434088	0.0240963	0.870162
AC016251.1	0.183142	0	0.644256	0	0	0	0	0	0	0	0	0	0	0	0	0	0	0.15148	0	0.308503	0	0	0.190733	0	0.130615	0	0	0	0	0	0	0	0	0	0	0	0	0.117812	0	0	0	0	0	0	0	0.106719	0	0.105809	0.661351
AC016292.3	1.37789e-25	0	0.323563	0.289161	0.159101	0.200365	8.04301e-39	0	0.114472	0.128069	0.267306	0.381708	2.63973e-30	0	0	0.155703	0	0	0	0	0.151669	0.325269	8.84219e-43	0.36708	0	0.39662	0	0	0.30971	0	0.17831	0.122257	0.546443	0.464109	0	0	0.479681	0.11496	0.123262	0.337473	0	0.201753	0	0.134532	0.226617	0.345554	0	0	0.750275
AC016405.1	0	0	0	0	0	0	0	0	0	0	0	0	0	0	0	0	0	0	0	0	0	0	0	0	0	0	0	0	0	0	0	0	0	0	0	0	0	0	0	0	0.0876781	0	0	0	0	0	0	0	0.10561
AC016559.1	0	0	0	0	0	0	0	0	0	0.248597	0	0	0	0	0	0	0	0	0.263967	0	0	0	0	0	0.251334	0	0	0	0	0	0	0	0	0	0	0	0	0	0.242746	0	0	0	0	0	0	0	0	0	0.394633
AC016561.1	0	0	0	0	0	0	0	0	0	0.0447475	0	0	0	0	0	0	0	0	0	0	0	0	0	0	0	0	0	0	0	0	0	0	0	0	0	0	0	0	0	0	0	0	0	0	0	0	0	0	0.423585
AC016586.1	0.619323	0.454725	0.605181	1.09335	0.66937	0.463922	0.561024	0.366238	0.562614	0.533969	0.489312	0.741107	0.464066	0.65015	0.398157	0.599539	0.516199	0.540713	0.618527	0.492646	0.376771	0.732614	0.716659	0.530322	0.441694	0.419683	0.511922	0.583413	0.395021	0.696148	0.691835	0.451267	0.463506	0.480441	0.67586	0.514506	0.425261	0.398401	0.474001	0.593663	1.02373	0.385	0.55713	0.557655	0.614086	0.701724	0.393911	0.914399	0.288801
AC016626.1	0	0	0	0	0	0	0	0	0	0	0	0	0	0	0	0	0	0	0	0	0	0	0	0	0	0	0	0	0	0	0	0.0847464	0	0	0	0	0	0	0	0	0	0	0	0	0	0	0	0	0.423585
AC016626.2	0	0	0	0	0	0	0	0	0	0.119471	0	0	0	0	0.130657	0	0	0	0	0	0	0	0	0	0	0	0	0	0	0	0	0	0	0	0	0	0	0	0	0	0	0	0	0	0	0	0	0	0.584
AC016629.3	0.062301	0.0588126	0	0.197974	0.165278	0.0700025	0.053466	0	0.0363833	0	0.0421907	0.0670966	0.0560194	0.0367886	0.0480632	0	0	0	0.0933313	0	0	0	0.129766	0.0600164	0.0444323	0	0	0	0	0.286483	0.0626358	0.0408558	0	0	0.0470688	0.044363	0.0513351	0.0400773	0.128742	0	0	0	0.275128	0.183591	0.0794239	0	0.0648419	0.0359938	0.83721
AC016629.7	0	0	0	0	0	0	1.3727e-09	8.57941e-31	5.12187e-28	0	0	0	0	1.0605e-05	0	0.610719	3.93468e-17	0.254626	6.25739e-19	0	0.47864	0	0	0.10242	0	0.0193621	0	0	3.20512e-16	0	2.28735e-13	0.000104227	0	0	7.06594e-11	0	3.86958e-14	0	1.88003e-24	0	0	0	0	0.210394	0	4.79793e-06	2.65942e-12	0	0.355898
AC016629.8	0.305627	0.532643	0.385946	0.672365	0.270266	0.316993	0.221916	0.350345	0.343239	0.447776	0.413946	0.430431	0.443927	0.305415	0.435289	0.450617	0.446769	0.330572	0.405023	0.316818	0.47528	0.217646	0.391748	0.543544	0.251504	0.477941	0.466387	0.360674	0.330246	0.389184	0.30727	0.416267	0.668607	0.447654	0.408522	0.351556	0.426178	0.468828	0.372461	0.338036	0.284983	0.552371	0.449895	0.329079	0.569454	0.287688	0.269155	0.434642	0.989837
AC016644.1	0	0	0	0	0	0	0	0	0	0	0	0	0.289132	0	0	0	0	0	0	0	0	0	0	0	0	0	0	0	0	0	0	0	0	0	0	0	0	0	0	0	0	0	0	0	0	0	0	0	1
AC016683.5	0	0	0	0	0	0	0	0	0	0	0	0	0	0	0	0	0	0	0	0	0	0	0	0	0.0463354	0	0	0	0	0	0	0	0	0	0	0	0	0	0	0	0	0	0	0	0	0.0378584	0	0	0.607165
AC016683.6	0.00444582	0.00419689	0	0	0	0	0	0	0.00519265	0.00940852	0.00301074	0	0.00399756	0.00787575	0.0137192	0	0	0	0	0	0	0.0041158	0.00463009	0	0	0.00451905	0	0.014359	0	0	0.00446971	0	0.0199637	0	0.0100765	0	0	0	0.00612471	0	0.00489925	0	0.0130888	0	0	0.00518125	0.00462713	0.0154112	0.159367
AC016700.2	0	0	0	0	0	0	0	0	0.0909583	0.109871	0	0	0	0	0.120158	0	0	0	0	0	0	0	0	0	0	0	0	0.125761	0	0	0	0	0	0	0	0	0	0	0	0.149299	0	0	0	0	0	0	0.162105	0	0.616635
AC016700.3	0	0	0	0	0	0	0	0	0	0	0	0	0	0	0	0	0	0	0	0	0	0	0	0	0	0	0	0.0588111	0	0	0	0	0	0	0	0	0	0	0	0	0	0	0	0	0	0	0	0	0.10561
AC016700.5	1.15944	1.09452	0.370788	0.669882	0.46604	0.118433	0.90456	0.67317	0.984878	0.9666	1.28484	0.794618	0.852984	0.435684	0.813154	1.56116	1.68677	0.435906	0.78951	0.621433	1.243	0.975793	0.98795	1.52307	0.90207	0.857118	1.0455	1.36172	0.558519	1.0663	1.58955	0.829459	0.631078	1.73941	1.11486	0.525387	0.260553	0.745849	1.08906	1.1114	0.929228	0.943542	0.930946	1.00948	1.34373	0.921296	1.31643	1.03523	0.342431
AC016708.2	0	0.208078	0	1.04677	0.194182	0	0	0	0.128841	0	0.149589	0	0.197554	0.136716	0.169755	0.191577	0.219931	0.209056	0	0.202162	0	0.203247	0	0	0.156763	0	0	0	0.194394	3.44658e-20	0.222291	0	0.384422	0.280169	0	0	0	0.142109	0.151779	0.211142	0	0	0	0	0	0	0	0.127209	0.0548975
AC016712.2	0	0	0	0	0	0	0	0	0	0	0	0	0	0	0	0	0	0	0	0	6.98178e-28	0	0.00930692	0	0	0	0	0	0	0	0.185587	0	0	0	0	0	0	0.11892	0	0	0.203422	0	0	4.05358e-14	0	0	0	0	0.565687
AC016716.1	0	0	0	0	0.0883562	0	0	0	0	0	0.0667423	0	0	0.0581967	0	0	0	0	0	0	3.27675e-18	0	0	0.0949411	0	0	0	0	0.0884633	0	0	0	0	0	0	0	0	0	0	0	0	0	0	0	0	0	0	0	0.373574
AC016722.1	0	0.0290561	0.036092	0	0	0	0	0.0218418	0	0.0217125	0.0416882	0.0994462	0.0372771	0	0.0237454	0	0.0307852	0	0	0	0.0518538	0.0284947	0	0	0.0219516	0.0312865	0.0508836	0	0	0	0.0928347	0.0201846	0.0460712	0.0781437	0.0232541	0	0.0253618	0.0593999	0.0212014	0.0295042	0.0339187	0	0	0.0226756	0.078478	0	0	0.0355651	0.033336
AC016722.2	0.0246562	0.139654	0.144559	0.0391751	0.0218034	0.0554084	0.0846387	0	0.0863943	0.052179	0.0166974	0.0531083	0.0588197	0.0582379	0.0760859	0.107409	0.0493216	0	0.0184684	0.0830668	0	0.0913038	0	0.0475041	0.123092	0.0501247	0	0.039817	0.04355	0.113378	0.148732	0.0323382	0	0.125196	0.149024	0.0526713	0.0406327	0.0475829	0.0509509	0.0472692	0.0815127	0.0551789	0.0362948	0.108987	0.22003	0.0431023	0.0256618	0.0854694	0.542236
AC016722.3	0	0	0	0	0	0	0	0	0.062499	0	0	0	0	0.0631952	0	0	0.21408	0	0	0	0.180295	0	0	0	0	0	0	0	0	0	0.107595	0	0	0	0.0808544	0	0	0	0.0737173	0	0.117935	0.119752	0	0.078843	0	0	0	0	0.363581
AC016722.4	0	0	0	0	0.033626	0	0	0	0.0222067	0	0	0	0	0	0.0293356	0	0	0	0	0	0	0	0	0	0.0271195	0	0	0	0	0	0	0	0	0	0	0.0270771	0.0313326	0.0244613	0	0	0	0	0	0	0	0	0	0.021969	0.96325
AC016723.4	0	0	0	0.120245	0	0	0	0	0	0	0	0	0	0	0	0	0	0	0	0.0637416	0	0	0	0	0	0	0	0	0	0	0	0	0	0.0960693	0	0	0	0	0.0521298	0	0	0	0	0	0	0	0	0	0.704737
AC016724.6	0	0	0	0	0	0	0	0	0	0.116917	0	0	0	0	0	0.144402	0	0.137088	0	0	0	0	0	0	0	0	0	0	0	0	0	0	0	0	0	0	0	0	0	0	0	0.370917	0	0	0	0	0	0	0.0212769
AC016725.4	0.524202	0.274917	0.27319	0.0925421	0.515056	0.196334	0.149955	0.24799	0.30613	0.164348	0.473324	0.31364	0.26186	0.20636	0.179735	0.202982	0.0582555	0.385402	0.261764	0.588679	0.343434	0.323527	0.303294	0.224435	0.456934	0.118408	0.192576	0.282176	0.308631	0.374962	0.175673	0.190979	0.435907	0.739365	0.220021	0.290322	0.479927	0.337211	0.441319	0.502482	0.12837	0.391042	0.428691	0.300367	0.148505	0.203639	0.363721	0.504755	0.506655
AC016732.2	0	0	0	0	0	0	0	0	0	0	0.0681869	0	0	0.0594564	0	0.0877247	0.100707	0	0.0764677	0.0848049	0	0	0	0	0	0	0	0	0	0	0	0	0	0	0	0	0	0	0	0.0965166	0	0	0	0	0	0.0586722	0	0	0.278859
AC016734.1	0.0860914	0.081271	0.0504753	0	0.0380652	0.048367	0	0.0610924	0.0502768	0.0607307	0.116603	0.139077	0.116117	0.0254184	0.0664167	0.112511	0.0430537	0.0712079	0.0322428	0.145021	0.0362593	0.0797008	0.0448299	0.124402	0.0306997	0.0437548	0.0711617	0.0695139	0.190078	0.039588	0.043277	0.112914	0.0644315	0.0546427	0.130085	0.0613036	0.035469	0.0553813	0.0593013	0.123787	0.0948719	0.1445	0.380189	0.0317123	0.0548765	0.0501664	0.0448013	0.198954	0.75625
AC016734.2	0.116417	0	0.225881	0.175364	0.100007	0.122328	0.194714	0.231328	0.268728	0.471356	0	0.126535	0.289885	0.534033	0.249103	0.626513	0.250799	0.28034	0.430054	0.272193	0.203044	0.417813	0	0.414671	0.382209	0.630906	0.255689	0.690413	0.284221	0.420393	0.10819	0.212658	0.161119	0	0.179712	0.154772	0.189003	0.209641	0.166753	0.211633	0.35607	0.127807	0.313853	0.259595	0.181439	0	0.237278	0	0.0840046
AC016735.2	0	0	0	0	0	0	0	0.0358937	0	0	0	0	0	0	0	0	0	0.0209184	0	0	0	0	0	0	0	0.0514146	0	0.0204208	0.0223353	0	0.0762799	0	0	0	0	0	0	0.0162691	0.0348414	0.0242428	0	0.0282994	0	0	0.0322417	0.0147372	0	0	0.602067
AC016737.1	0	0	0	0	0	0	0	0	0	0	0	0	0	0	0	0	0	0	0	0	0	0	0	0	0	0	0	0	0	0	0	0	0	0	0	0	0.0658594	0	0	0	0	0	0	0	0	0	0	0	1
AC016738.3	0	0	0	0	0	0	0	0	0	0.0524198	0	0	0	0	0	0	0	0	0	0	0	0	0	0	0	0	0	0	0	0	0.0747093	0.0487311	0	0	0	0	0	0	0.051186	0	0	0	0	0	0	0	0	0	0.207472
AC016738.4	0.0400443	0.018901	0	0	0.0708221	0.0674917	0	0.0142081	0.0233856	0.028248	0.0406774	0.0215633	0.16203	0.0472921	0.0463393	0	0.0400517	0.0828034	0.0749864	0.0168636	0.0505965	0.0185359	0	0.0192879	0.0571182	0.0610558	0.0330999	0.0485002	0.0707297	0.0368276	0	0.0656507	0.0899083	0	0.0151268	0.0285145	0.0989876	0.0257598	0.0551663	0.0191925	0.0441284	0.0448081	0.0589466	0	0.0510501	0.0350013	0	0.057838	0.203188
AC016739.2	3.43829	4.44244	3.13718	6.55293	3.10179	2.19591	4.3961	6.22952	3.69709	4.31716	4.91439	4.47608	2.94723	4.63914	2.5654	4.51954	4.29578	5.34623	4.24272	4.12711	4.71044	6.2523	5.74972	2.95538	3.35428	6.11435	5.69532	6.54245	7.50865	3.58949	3.09821	4.32192	5.37078	7.29688	6.4838	3.09486	3.87737	4.21609	3.8719	5.56505	3.56699	4.98151	2.68396	4.06595	6.19027	4.39904	5.05468	5.26488	0.844653
AC016745.1	0	0	0	0	0	0	0	0	0	0	0	0	0	0	0	0	0	0	0	0	0	0	0	0	0.0568085	0	0	0	0	0	0	0	0	0	0	0	0	0	0	0	0	0	0	0	0	0	0	0	1
AC016745.3	0	0	0.161064	0	0	4.40163e-10	0	0.0974713	0	0	0	0	0	0	0	0.119672	0	0	0.102885	0	0.115701	0	0.14305	0	0	0	0	0	0	0	0	0	0	0	0	0.293425	0.11318	0	0	0	0	0	0	0	0	0	0	0	0.318919
AC016747.3	1.61854	2.05844	1.81882	1.75013	1.5903	1.74285	1.63981	1.73878	1.83792	1.69677	1.67458	1.74313	1.92025	1.96459	1.92501	2.05647	2.06852	1.52466	2.10476	2.15843	1.66634	2.14354	1.94315	1.6025	1.57116	1.5995	1.85814	1.61545	1.94558	1.69527	1.76284	2.00488	1.98523	1.99752	1.54551	1.56871	1.75968	1.50393	1.47102	1.68077	1.28817	1.60986	1.32364	2.07014	1.66217	1.6505	1.84833	1.93513	0.237937
AC016753.7	0	0	0	0	0	0	0	0	0	0	0	0	0	0	0	0	0	0	0	0	0	0	0	0	0	0	0	0	0	0	0	0	0	0	0	0	0	0.0527456	0	0	0	0	0	0	0	0	0	0	1
AC016757.3	0	0	0	0.0381505	0	0	0	0	0	0	0	0	0	0	0	0	0	0	0	0	0	0.022229	0	0	0	0	0	0	0	0	0	0	0	0	0	0	0	0	0	0.0230165	0	0	0	0	0	0.0139917	0	0	0.163407
AC016772.4	0	0	0	0	0	0	0	0	0	0	0	0	0	0	0	0	0	0	0	0	0	0	0	0	0	0	0	0	0	0	0	0	0	0	0	0	0	0.071192	0	0	0	0	0	0	0	0	0	0	1
AC016773.1	2.50084	2.54545	3.63689	2.64912	2.10064	2.67234	2.49272	2.27276	2.53319	2.34766	2.54196	2.57966	3.02339	2.77557	2.51232	2.81113	2.70436	2.72645	2.74212	2.33627	2.5015	2.32637	2.16149	2.04478	2.69528	1.99651	2.64718	2.65645	2.47306	1.86975	2.6519	2.32418	1.87843	1.75033	2.83733	1.6527	2.10895	3.0518	2.92468	2.67047	2.45044	2.37512	2.44981	2.3081	2.27751	2.79198	2.16899	2.30561	0.163068
AC016831.3	0	0	0	0	0	0	0.195055	0	0	0	0	0	0	0	0	0	0	0	0	0	0	0	0	0	0	0	0	0	0	0	0	0	0	0	0	0	0	0	0	0	0	0	0	0	0	0	0	0	0.423585
AC016831.6	0.0404975	0	0	0	0.0358118	0	0	0.0287379	0.0236502	0	0	0	0.0364142	0	0	0	0.040505	0	0	0	0	0	0	0	0	0	0.066949	0	0.0357651	0	0.0407151	0.0265575	0	0	0.0611922	0	0	0	0	0	0	0	0	0	0	0.0235983	0	0	0.899932
AC016831.7	1.03629	1.2636	0.759472	0.823258	0.878209	0.727749	0.815224	0.980503	1.05908	1.09653	1.25737	0.790544	0.892983	0.917895	0.732845	1.24145	0.820551	1.28571	0.970276	1.09102	0.836544	1.15924	0.809434	0.540742	0.831457	0.921693	1.42764	1.0808	0.686397	0.953052	0.347287	0.311475	1.35725	0.822177	0.946036	0.676426	0.747154	0.805513	0.862529	0.869187	0.808906	0.77305	1.4619	0.954312	1.10093	0.679342	0.629159	1.02279	0.932183
AC016885.1	0	0.139852	0	0	0	0	0	0	0	0	0	0	0	0	0.11429	0.129073	0	0.122535	0	0	0	0.13715	0	0	0	0	0	0	0	0	0	0	0	0	0	0	0	0.190601	0	0	0	0	0.436155	0	0.188864	0	0	0	0.710044
AC016894.1	0	0.211801	0	0	0.396809	0.504198	0	0	0	0.158271	0.151941	0.724902	0	0	0	0	0	0.185575	0.336113	0.377941	0	0	0.233663	0.648408	0.160014	0	0	0	0	0	0	0.147133	0.671662	0	0.339016	0.159764	0	0.14433	0.772728	1.07534	0	0.251055	0.330271	0.330583	0	0.261478	0	0.518496	0.797903
AC016907.3	0.0827135	0.0156164	0.0969897	0.0788517	0.117029	0.167289	0.056787	0.0352172	0.125591	0.0700174	0.0896226	0.124713	0.178497	0.0781475	0.0893351	0.0144128	0.0992746	0.0547311	0.148693	0.125398	0.0696732	0.0459441	0.120599	0.0637443	0.0707884	0.134522	0	0.0400719	0.102267	0.0608555	0.0332632	0.0976355	0.148568	0.083998	0.0624906	0.0706779	0.0817856	0.06385	0.0911592	0.111001	0.109379	0.0555321	0.146109	0.0974976	0.0210893	0.0578377	0.0172174	0.0955739	0.970189
AC016912.3	0	0	0	0	0	0	0	0	0	0.17271	0	0	0	0	0	0	0	0	0	0	0	0	0	0	0	0	0	0	0	0	0	0	0.183234	0	0	0	0	0	0	0	0	0	0	0	0	0	0	0	0.249281
AC016995.3	0.0789334	0.0745137	0.0462786	0.18812	0	0.0443455	0	0.0280064	0.0230483	0.0556813	0.0534542	0.0425046	0.106462	0	0.0304473	0.0687706	0.039474	0.0652873	0.029562	0.0332408	0.0332445	0.0730741	0	0.0760388	0.0844416	0	0	0	0.0697095	0	0.0793575	0	0	0	0	0.0281033	0.03252	0.0253883	0.081556	0	0	0.0883236	0	0	0.150941	0.0229977	0	0.045603	0.32967
AC016999.2	0.154374	0	0	0	0	0	0	0.219095	0.180307	0.108899	0	0.166257	0	0.0911577	0	0	0	0	0	0	0	0	0.160773	0.297426	0	0.156917	0	0	0	0	0.155204	0	0	0	0.116631	0	0	0	0.106336	0	0	0.172739	0.454489	0	0	0.0899555	0	0	0.0516851
AC017002.1	0	0	0	0	0	0	0	0	0	0	0.0624221	0	0	0	0	0	0	0	0	0	0	0.0853335	0	0	0	0	0	0	0	0.0847717	0	0.0604472	0	0	0	0	0	0.0592953	0	0.0883566	0	0	0	0	0	0	0	0	0.52301
AC017002.2	2.21766	2.01872	2.04319	1.63593	1.68092	2.04684	1.8352	2.19194	1.75763	1.84374	1.01909	1.79127	1.7092	1.87075	2.07746	1.65612	2.45572	2.16182	2.25436	2.06795	1.46774	1.17317	1.73218	1.83115	1.97701	2.17368	1.96402	1.53483	2.44814	2.25804	2.38883	1.97369	1.77826	2.0108	2.09432	1.91753	2.41467	2.64938	1.80034	2.5813	1.57104	1.94974	1.86542	1.69213	1.81746	1.66147	2.72027	2.7455	0.454406
AC017035.2	0.0625804	0	0.0733816	0.0994309	0	0.140633	0	0	0	0.0441455	0.12714	0	0	0.0739072	0.0482787	0	0	0	0	0.105417	0.0527142	0	0	0.120571	0.0446316	0	0	0	0	0	0	0.123117	0	0	0.0945598	0.0891239	0	0	0.0431064	0	0	0.0700252	0.184241	0.0922074	0	0.0364663	0.0651326	0	0.22727
AC017040.1	0.474137	0.372991	0.277986	0.251111	0.628917	0	0.203449	0.336458	0.36919	0.222977	0.160544	0.425528	0.426331	0.32664	0.243854	0.344242	0.395187	0.196084	0.177573	0.0665569	0.133129	0.146314	0.246894	0.076125	0.112716	0.160649	0.261276	0.191419	0.0697885	0.363376	0	0.31093	0	0.100312	0.298511	0.281351	0.0651136	0.406673	0.217729	0.227246	0.174165	0.530542	0	0.174651	0.402966	0.138142	0.328982	0.228273	0.118677
AC017048.3	0.352212	0.332491	0.183557	0	0.10382	0.307807	0.201509	0.249938	0.319961	0.138032	0.344529	0.252882	0.281511	0.23109	0.27172	0.306864	0.313135	0.356059	0.146566	0.230728	0.230754	0.0724593	0.326054	0.113099	0.139552	0.119338	0	0.063198	0.380177	0.251938	0.0786899	0.179646	0.234309	0.099356	0.206965	0.139334	0.0967391	0.276922	0.188696	0.225079	0.172504	0.175161	0	0.115324	0.099781	0.159629	0.162923	0.0904388	0.196961
AC017048.4	0	0	0	0	0	0	0	0.0708375	0	0	0	0	0	0	0	0	0	0	0	0	0	0	0	0	0.0711934	0	0.165026	0	0	0	0	0	0	0	0	0	0	0	0	0	0	0	0	0	0	0	0	0	0.757365
AC017060.1	0	0	0	0	0	0	0	0	0	0	0	0	0	0	0	0	0	0	0	0	0	0	0	0	0	0.320934	0	0	0	0	0	0	0	0	0	0	0	0	0	0	0	0	0	0	0	0.0919907	0	0	0.821354
AC017074.2	0.24876	0.587078	0.145848	0	0	0.139756	0.213483	0.264788	0.217911	0.26322	0.252693	0.401862	0.447356	0.367231	0.287865	0.108366	0	0	0.093165	0.209518	0.419082	0	0.25907	0.359456	0.0887063	0	0.616862	0	0.109845	0.228778	0	0.244698	0	0.315779	0.18794	0.354271	0.307461	0.0800117	0.428375	0.357679	0.137065	0.139177	0.183092	0.0916321	0	0	0.258905	0.215578	0.0638899
AC017076.5	0.0717134	0	0	0.227884	0.126832	0	0.123087	0	0.0418801	0	0.0485648	0	0	0	0.0553245	0.0624802	0.0717267	0.118631	0.0537159	0	0.120815	0	0	0.138167	0	0	0.118554	0.0579045	0	0.131906	0.0720987	0	0.107342	0	0	0.0510653	0	0.0461321	0.0493974	0	0	0	0	0	0.0914232	0	0	0	0.108067
AC017079.3	0.168138	0	0.197158	0	0.148684	0	0	0	0	0	0	0.18108	0.151185	0.297855	0	0	0.168169	0	0	0	0	0	0.175107	0	0	0	0	0	0	0.154632	0	0	0	0	0	0	0	0	0	0.161171	0	0.18814	0	0	0	0	0	0.09714	0.0758861
AC017079.4	0	0	0	0	0	0	0	0	0	0	0.09743	0	0.129364	0	0	0	0.287794	0	0	0	0	0	0	0	0	0	0	0	0	0	0.144643	0	0	0	0.108695	0	0	0	0	0	0	0	0	0	0.183412	0	0	0	0.934154
AC017081.1	0.183142	0	0	0	0	0	0	0.0649808	0	0	0.186038	0	0	0	0	0	0	0	0	3.22298e-25	0.0771342	3.98858e-10	0.0953664	0	2.72911e-25	0.0930794	0	0	0	0	0	0.120101	0	0.116241	0	0	0.0754531	0	3.55085e-36	0	1.79253e-16	0	0	1.19836e-16	0	0.0533594	4.48412e-10	0.282156	0.0557591
AC017081.2	5.9533e-37	0	0	0	0	4.46213e-25	0	9.80909e-45	0	0	0	0	0	1.11605e-31	0	3.75828e-42	0	3.77297e-31	0	0	0	0	0	0	0	2.22513e-10	7.55318e-21	0	0	7.24107e-30	5.46506e-44	0.0611871	0.126906	1.0241e-26	0	1.59748e-43	1.95687e-31	1.29462e-38	0	0	1.16112e-10	0	0.144464	0.124923	0	0	0	0	0.104347
AC017083.2	0	0	0	0.45907	0	0	0	0	0	0	0.0978334	0	0	0	0	0	0	0	0	0	0	0	0	0	0	0	0	0	0.127584	0	0	0	0	0	0.109145	0	0	0	0	0	0	0.161652	0	0	0	0	0	0	0.0374944
AC017099.3	0.212164	0.294537	0.292686	0.0991464	0.253834	0.266438	0.342733	0.327682	0.240517	0.281723	0.312713	0.322582	0.269326	0.316892	0.231075	0.239215	0.249651	0.340648	0.261748	0.294322	0.336405	0.161754	0.337936	0.252475	0.258122	0.228345	0.309479	0.211619	0.308612	0.252511	0.288588	0.261898	0.168126	0.205954	0.320583	0.213285	0.287939	0.192681	0.309478	0.299079	0.261309	0.321194	0.312314	0.340191	0.270476	0.319985	0.441634	0.295624	0.15792
AC017101.10	0	0	0	0	0	0	0	0	0	0	0	0	0	0	0	0	0	0	0	0	0	0	0	0	0	0	0	0	0	0	0	0	0	0	0	0	0	0	0	0	0.134665	0	0	0	0	0	0	0	0.10561
AC017104.2	0	0	0	0	0	0	0	0	0	0	0	0	0	0	0	0	0.12287	0	0	0	0	0	0	0	0	0	0	0	0	0	0	0	0	0	0	0	0	0	0	0	0	0	0	0	0	0	0	0	0.10561
AC017104.4	0	0	0	0	0	0	0	0	0	0	0	0	0	0	0	0	0	0	0	0	0	0	0	0	0.155029	0	0	0	0	0	0	0	0	0	0	0	0	0	0	0	0	0	0	0	0	0	0	0	1
AC017104.6	0.0436926	0	0.204935	0.138842	0.0772746	0.0490938	0.112489	0.0930158	0.0510323	0.277395	0.0887668	0.141168	0.0392872	0.0774013	0.13483	0.114201	0.218504	0.180695	0.163637	0.0368001	0.220825	0.0404493	0.136511	0.0841808	0.0623221	0.0888247	0.216694	0.0352793	0.115761	0.241098	0.131782	0	0.196199	0.166392	0.16505	0.217787	0	0.0843204	0.0601924	0.0837645	0	0.0977809	0.128634	0.160944	0.111402	0.152761	0.136424	0.151458	0.425773
AC017116.11	3.00471	1.99829	2.97365	2.76563	2.77018	1.90393	2.66595	4.45003	3.55083	3.18389	2.53826	3.19608	2.56425	3.12025	1.97707	3.9142	3.09597	5.10198	1.89754	2.35146	1.86281	1.9821	3.54903	3.85979	2.62107	2.82779	4.92947	3.51371	3.51174	3.05198	3.26091	2.69669	5.94045	2.92482	2.71489	1.88268	1.92429	3.75365	1.93639	4.67761	3.2689	3.08476	2.98474	3.10723	4.5317	3.54098	3.97267	2.32659	0.421948
AC018442.1	0	0	0.0396994	0	0.0299387	0.0760823	0.116219	0.0720748	0.158173	0.191062	0.0687824	0.072924	0.0304424	0.0999594	0.104475	0.0884909	0.135449	0.0840087	0.101437	0.0855455	0.085555	0.0626856	0.211555	0.0326144	0.072437	0.103241	0	0.0820102	0.179398	0	0.0340379	0.0222021	0.101352	0.128931	0.15347	0.096432	0.139484	0	0.0466411	0.0973595	0.0373089	0.0378836	0.199349	0.12471	0.043161	0.138098	0.140947	0.0782399	0.0693216
AC018462.3	1.40996e-08	0.361215	0.0469342	3.65703e-13	0.466937	1.6442e-23	0.0057598	0.000586649	1.8396e-05	0	7.97462e-17	0.309073	1.33265e-36	0.215489	0.312438	0	2.16279e-06	0.124097	0.0386551	0.223472	0.0030063	0.178966	0.419067	0.515225	0.162259	0.229938	0.483992	1.77575e-08	2.68201e-10	0.115617	0	7.44169e-13	0.0260723	0.0582865	0.000330454	0.235569	0.317336	0.00100004	1.6372e-08	0.542641	1.96584e-17	0.350545	0.0251495	6.55944e-06	1.11722e-08	0.289081	0.13652	0.000475765	0.612115
AC018463.4	0	0	0.322696	0	0	0.217673	0.0685105	0	0.0989872	0.0639494	6.0967e-15	0.270296	0.0841737	5.01599e-08	0.0745405	0	0	0	0.0586213	0.0682822	0	8.82818e-44	0	0	0	0.0798903	3.0268e-42	0.0640791	0.0693512	0	0.0866106	1.68156e-44	0	0	0	0.182739	0.136837	0.100961	0.118835	0.0855482	0	0	0	0.124261	0.0992303	0	0.0844981	3.36942e-26	0.605859
AC018463.5	0	0	0	0	0	0	0	0	0	0	0	0	0	0	0	0.062057	0	0	0	0	0	0	0	0	0	0	0	0	0	0	0	0	0	0	0	0	0	0	0	0	0	0	0	0	0	0	0	0	0.10561
AC018470.1	0.0449885	0	0	0	0	0	0	0	0	0	0	0	0	0	0	0	0	0	0	0.0378915	0	0	0	0	0.0641705	0	0	0	0	0	0	0	0	0	0	0	0	0	0	0	0	0	0	0	0	0	0	0.0259917	0.551654
AC018470.4	0.467212	0.287643	0.428754	0.451853	0.323338	0.251072	0.36609	0.302714	0.23726	0.286592	0.412695	0.284404	0.310512	0.251898	0.313425	0.230076	0.325077	0.268828	0.334743	0.359291	0.325109	0.263279	0.317333	0.176118	0.217311	0.22713	0.20149	0.278835	0.179398	0.317591	0.326764	0.31971	0.425679	0.412581	0.2609	0.173578	0.267809	0.274415	0.251862	0.292078	0.246239	0.295492	0.38873	0.239444	0.388449	0.260413	0.274846	0.316871	0.385044
AC018641.7	0	0	0.10279	0	0.0775173	0	0.150457	0	0	0	0	0	0	0	0	0	0.0876759	0	0	0	0	0	0	0	0	0	0	0	0	0.0806183	0	0	0	0	0	0	0	0	0	0	0	0	0.129038	0	0.111752	0	0	0.0506446	0.883399
AC018647.3	0	0	0	0	0	0	0	0	0	0	0	0	0	0	0	0	0	0	0	0	0	0	0	0	0	0.0248952	0	0	0	0	0	0	0	0	0	0	0	0	0	0	0	0	0	0	0	0	0	0	1
AC018712.2	0	0	0	0	0	0	0	0	0	0	0	0	0	0	0	0	0	0	0	0	0	0	0	0	0	0	0	0.0820102	0	0	0	0	0	0	0	0	0	0	0	0	0	0	0	0	0	0	0	0	0.10561
AC018717.1	0	0	0	0	0	0	0	0	0	0	0	0.135159	0	0	0	0	0	0	0	0	0	0	0	0	0	0	0	0	0	0	0	0	0	0	0	0	0	0	0	0	0	0	0	0	0	0	0	0	0.423585
AC018720.10	0	0.0229593	0	0	0	0	4.77432e-20	0	0	0	0.0164704	0	0.0218688	0	0	0	0	0	0	0	0	0	1.48257e-41	0	0.0173455	8.66045e-28	0	6.53953e-28	0	0	1.26117e-44	0	0	0	0	0	0.0200402	0	1.89731e-15	0	0	0	0	0	0	0	0	0	0.729884
AC018735.1	0	0	0	0	0	0	0	0	0	0	0	0	0	0	0.0358394	0	0	0	0	0	0	0	0	0	0	0	0	0	0	0	0	0	0	0	0	0	0	0	0	0	0	0	0	0	0	0	0	0	1
AC018737.1	1.13334	0.925305	1.07753	1.26537	0.948038	1.06694	1.23549	0.999872	1.07329	1.16681	0.891968	0.692762	1.34958	1.17569	1.18154	1.22761	1.13355	0.962744	0.894801	0.851362	0.90306	1.191	1.46742	1.06227	1.22335	1.15201	0.810207	1.08824	1.13616	1.07047	1.04705	1.02444	1.10037	1.59421	0.879389	0.785214	1.31245	1.06404	0.970557	1.29192	0.911382	0.99397	1.17233	1.196	0.898139	1.26727	1.4346	1.23877	0.937803
AC018737.3	0	0	0.056389	0	0	0	0	0	0	0	0	0	0	0	0	0	0	0	0	0	0	0	0	0	0	0	0	0	0	0	0	0	0	0	0	0	0	0	0	0	0	0	0	0	0	0.028022	0	0	0.716213
AC018737.6	0	0	0	0	0	0	0	0	0	0	0	0	0	0.0825717	0	0	0	0	0	0	0	0	0	0	0	0	0	0	0	0	0	0	0	0	0	0	0	0	0	0	0	0	0	0	0	0	0	0	1
AC018738.2	0	0	0	0	0	0	0	0	2.86206e-13	0	0	4.70616e-05	0	0	0	0	0	0	0	0	0	0	0	0	0	0	0	0	0	0	0	0	0	0	0	0	0	0	0	0	0	0	0	0	0	0	0	0	0.423585
AC018742.1	0.0332589	0.125587	0.116998	0.105687	0.176464	0.112111	0.313966	0.0708037	0.135961	0.093846	0.0675694	0.035819	0.059811	0.157115	0.0769744	0.144884	0.166325	0.137545	0.0747362	0.112049	0.140077	0.15395	0.103912	0.128157	0.189759	0.10142	0.109965	0.0537093	0.264351	0.122349	0.267501	0.0872421	0.19913	0.0422192	0.0753819	0	0.246643	0.149764	0.183274	0	0.146604	0.111646	0	0.0980088	0.0847996	0.0969015	0.0692306	0.15372	0.412776
AC018755.1	0.493124	0.814649	0.626423	0.587626	0.581425	0.369389	0.528992	0.612381	0.503967	0.52179	0.695723	1.01791	0.443404	0.582379	0.443834	0.465437	0.575419	0.509841	0.369368	0.58839	0.41538	0.494563	0.898736	0.712562	0.468921	0.543018	0.475543	0.597255	0.399208	0.226757	0.619718	0.70066	0.676606	0.782472	0.651978	0.614498	0.609491	0.687309	0.396285	0.74843	0.815127	0.689736	0.665406	0.514662	0.733432	0.526806	0.299388	0.451089	0.268077
AC018755.16	0.474029	0.805477	0.389092	0.376581	0.335346	0.905468	0.203403	0.639125	0.609025	0.401268	0.513625	0.765776	0.340988	0.531836	0.914245	0.412997	0.521529	0.588118	0.568104	0.758577	0.798591	0.658262	0.691148	0.821963	0.473301	0.530021	0.705284	0.574127	0.418636	0.305166	0.667207	0.621719	1.0643	0.601738	0.393945	0.438808	0.54683	0.701352	0.522431	0.636144	0.4179	0.901717	1.11646	0.279378	0.604312	0.662933	0.444026	0.629892	0.208309
AC018755.17	0.0590331	0	0	0	0.0522028	0	0	0.167565	0.0689498	0	0.0399776	0	0.053081	0.0697179	0.0910842	0.154298	0	0.0976548	0	0	0.149178	0.054651	0.12296	0.227473	0.0421017	0	0	0.0953317	0.0521347	0.0542912	0.0593503	0.0387128	0	0	0.0445999	0.084072	0	0.0759501	0	0.0565871	0	0.0660559	0.0868988	0.0434904	0	0.0343992	0.122881	0	0.848169
AC018755.2	1.30762e-05	3.94186e-05	7.08865e-06	0.00018722	8.45447e-12	6.10352e-06	5.71449e-08	0.00344124	1.0259e-07	0.000376103	0.000237744	2.00399e-12	0.0210135	0.000129867	0.000355195	0.000429425	1.04506e-08	3.66095e-05	0.00019754	0.000305969	6.14775e-07	0.0605902	0.0025422	0.00317846	0.00196201	2.9693e-07	0.000483353	7.93093e-06	4.75928e-06	0.139216	0.00156722	0.0511354	4.27685e-07	0.000551817	0.0516587	0.00178023	1.12344e-05	0.0068251	0.000269293	8.29527e-06	9.28719e-07	6.25484e-07	3.2688e-05	0.00419591	3.28663e-05	8.0076e-05	1.43191e-07	4.36301e-05	0.632366
AC018766.4	8.91313	8.89488	10.4515	6.4739	8.55745	6.29512	6.11932	6.8671	7.43601	5.65876	7.67439	5.89667	7.21301	7.36847	8.54613	6.76713	7.89595	8.32008	5.24563	6.22016	7.61518	6.24757	6.6304	8.2183	5.63026	6.98911	11.5774	6.68279	6.97197	6.67484	9.34507	7.09758	8.76715	7.92011	6.92633	5.80281	7.44921	9.17389	7.36742	8.17766	10.1028	8.26374	7.87227	6.75402	6.49305	7.86487	7.42132	6.84145	0.202297
AC018766.5	7.02546	7.79109	7.91811	11.7043	6.69513	6.97425	6.67305	7.84115	7.64797	7.74661	6.69772	6.31744	6.25577	7.24984	6.05136	7.66601	6.95854	8.18038	6.23304	6.89382	7.29676	6.37766	6.8194	8.60763	6.81035	6.72519	8.90802	7.98578	6.8671	8.21755	6.99463	6.35162	9.49486	6.58042	6.75067	5.2455	6.4071	7.32752	6.34271	8.30354	7.29099	7.47962	9.13686	6.48223	9.13026	8.54533	5.11129	6.69914	0.0851627
AC018766.6	1.29751	0.272191	0.676202	0.458122	0.764922	1.29591	0.618614	0.511523	0.757735	0.406795	0.683419	0.931589	0.77779	0.936438	0.778544	0.753635	0.288389	0.596219	0.431947	0.485701	0.364316	0.266932	0.450429	0.277762	0.308456	0.439627	0.714999	0.582036	0.509283	0.530348	0.579769	0.37817	0.431584	1.64707	0.326759	0.307975	0.237584	0.463704	0.595831	0.276388	0.158871	0.161318	0.84888	0.21242	0.918954	0.42004	0.900284	0.499749	0.734579
AC018799.1	0	0	0	0	0	0	0	0	0	0	0	0	0	0	0	0	0	0	0	0	0	0	0.0474342	0	0	0	0	0	0	0	0	0	0	0	0	0	0	0	0	0	0	0	0	0	0	0	0	0	0.423585
AC018804.1	0	0	0	0	0	0	0	0	0	0	0	0	0	0	0	0	0	0	0	0	0	0	0	0	0	0	0	0	0	0	0	0	0	0	0	0	0	0.582942	0	0	0	0	0	0	0	0	0	0	1
AC018804.6	0	7.03676e-17	2.72776e-28	7.62995e-21	8.53724e-36	0	1.15456e-11	2.75225e-20	1.96387e-26	1.69496e-24	0	0.242238	2.86073e-18	8.25275e-28	2.53778e-23	9.94775e-28	4.60669e-16	5.01024e-36	4.20047e-19	0.149328	4.95407e-17	4.58538e-11	5.82063e-21	3.0648e-20	6.97349e-22	5.15721e-12	5.36479e-27	0	4.01511e-14	0.162922	2.5424e-23	2.44718e-16	2.70579e-27	7.41116e-14	1.45045e-18	9.71861e-10	0.232032	1.61264e-15	1.25591e-19	2.24932e-28	4.80179e-07	3.16533e-28	2.50588e-10	4.36224e-12	4.62652e-16	3.25548e-16	5.80614e-07	1.66561e-27	0.893267
AC018804.7	1.5841	1.4765	1.44181	1.33964	1.21128	1.06221	1.32093	1.35169	1.40107	1.27847	1.73026	1.51342	1.56524	1.38803	1.5398	1.94269	1.17796	1.58917	1.51295	1.44572	1.50653	1.44824	1.38218	1.82137	1.44114	1.24475	1.65145	1.36663	1.48797	1.65175	1.57273	1.42844	1.38139	1.75141	1.06168	0.885466	1.09559	1.79568	1.58394	1.32508	1.71691	1.8048	1.63089	1.18956	1.66999	1.43239	1.44583	1.22998	0.615388
AC018816.3	0	0.052654	0.0654041	0	0.0986471	0.0626721	0.0478672	0	0	0	0	0.0600705	0.100307	0	0.0430302	0.0485957	0	0	0.041779	0	0.0469834	0.0516367	0	0	0.0397796	0	0	0	0	0	0	0	0	0	0.0421399	0.0397175	0	0.0358805	0.0384202	0	0	0.0624125	0	0.0410916	0.0711069	0	0	0	0.687067
AC018865.5	0	0	0	0	0	0	0	0	0	0	0	0	0	0	0.0467281	0	0	0.0502067	0	0	0	0	0	0	0	1.97179e-19	0	0	0	0	0	0.0401531	0	0	0	0	0	0	0	0.0580607	0	0	0	0	0	0.035295	0	0	0.259443
AC018865.8	0.0259234	0.0407865	0.0506628	0.0411884	0.0382066	0.0175823	0.0148314	0.0526772	0.0479305	0.0264368	0.0468147	0.0186126	0.0359	0.0510128	0.019999	0.0451714	4.10575e-13	0.0714724	0.0139489	0.0468761	0.0145576	0.0276247	0.0359971	0.0166485	0.0369765	0.00878347	0.0165009	0.0209317	0.0610509	0.00794701	0.0753016	0.0489101	0.0517367	0.0438766	0.0305884	0.0184594	0.023499	0.0500283	0.0357129	0.0248493	0.0380897	0.0766508	0.0127201	0.0700116	0	0.0553863	0.00899354	0.0199693	0.609532
AC018890.4	0	0	0	0	0	0	0	0	0	0	0	0	0	0	0	0	0	0	0	0	0	0	0	0	0	0	0	0	0	0	0	0	0	0.0471399	0	0	0	0	0	0	0	0	0	0	0	0	0	0.0214545	0.282593
AC018890.6	0.546754	0.462746	0.508476	0.868711	0.583526	0.783817	0.485398	0.829493	0.396373	0.571887	0.549014	0.446706	0.491627	0.567784	0.538162	0.657046	0.641141	0.608172	0.607246	0.539901	0.428792	0.366535	0.726496	0.762813	0.618523	0.536596	0.592194	0.502365	0.466212	0.710905	0.435963	0.655283	0.310424	0.574391	0.740688	0.590708	0.605868	0.667052	0.688294	0.777113	0.747952	0.738377	0.666076	0.583366	0.624919	0.450434	0.451318	0.642657	0.00872551
AC018892.9	0	0	0	0	0	0	0	0	0	0	0	0	0	0	0	0	0	0	0	0	0	0	0.0502206	0	0	0	0	0.0389364	0	0	0	0.031623	0	0	0	0.0686753	0	0.0310204	0	0	0.05314	0	0	0	0	0	0.0501886	0	0.911126
AC019050.1	0	0	0	0	0	0	0	0	0.0828238	0	0	0	0	0	0	0	0	0	0	0	0	0	0	0	0	0	0	0	0	0	0	0	0	0	0	0.100989	0	0	0	0	0	0	0.0787936	0	0	0.0174745	0.147607	0	0.0886064
AC019068.2	0	0	0	0	0	0.160333	0	0	0	0	0	0	0	0	0.110083	0	0	0	0	0	0	0	0	0	0	0	0	0	0	0	0	0	0	0	0	0	0	0.0917925	0	0	0	0	0	0	0	0	0	0	0.215453
AC019097.7	0.100052	0.0903786	0	0	0	0.109727	0.0837519	0.137302	0.0576787	0.0696725	0.264789	0.103859	0.0874119	0.0572745	0.152546	0	0	0	0	0.0838647	0.0820052	0	0.202626	0.468885	0.0703526	0.0988134	0.32575	0.235908	0	0.269821	0	0.0644218	0	0	0.0754372	0.0694825	0	0.0631979	0.20327	0.187907	0.107182	0.109689	0	0.0724271	0	0.0578592	0	0.0578989	0.918161
AC019100.3	0	0	0	0	0	0	0	0.0810399	0	0	0	0	0	0	0	0	0	0	0	0	0	0	0.118935	0	0	0	0	0	0	0	0	0	0.170939	0	0	0	0	0	0	0	0	0.127787	0	0	0	0	0	0	0.709527
AC019117.1	0	0	0	0	0	0	0	0	0	0	0	0	0	0	0	0	0	0	0	0	0	0	0	0	0	0	0	0	0	0	0	0	0	0.105825	0	0	0	0	0	0	0	0	0	0.0614165	0	0	0.0867657	0	0.160567
AC019117.2	0	0.0735158	0	0	0.0688658	0	0	0	0	0	0	0	0	0	0	0	0.0778907	0	0	0	0	0	0	0.0750205	0	0.158318	0	0	0	0	0	0	0	0	0	0	0	0	0	0	0	0	0	0	0	0	0.0810523	0	0.615618
AC019118.2	0	0	0	0	0	0	0	0	0.0173845	0	0	0	0	0	0.0229653	0	0	0	0	0	0.0250752	0.0275586	0	0.0573535	0.0212305	0	0	0	0	0	0	0	0	0	0	0	0	0	0	0	0	0	0	0	0	0.0173464	0	0.0171984	0.0854834
AC019118.3	0.0732953	0	0	0.116455	0	0	0.0629011	0.156036	0.0428039	0.103408	0	0	0.13181	0.173123	0	0.191575	0.0733089	0.0606239	0	0	0.0617398	0.135709	0	0	0.0522733	0	0.121169	0	0.194191	0	0.147378	0	0.109709	0	0.11075	0	0	0.0471497	0.100974	0.0702584	0.0807706	0	0	0.0539975	0.18688	0.0427099	0.152569	0.0846914	0.824372
AC019129.1	0	0	0	0	0	0	0	0	0.156128	0	0	0	0	0.157867	0	0	0	0	0	0	0	0	0	0	0	0	0	0	0	0	0	0.17532	0	0	0	0	0	0	0	0	0	0	0	0	0	0	0	0	0.338561
AC019171.1	0	0	0	0	0	0	0	0	0	0	0	0.104372	0	0.0572268	0	0	0	0	0	0	0.0816337	0	0	0	0	0	0	0.0782514	0	0	0	0	0	0	0	0.0690091	0	0	0.0667551	0	0	0	0	0	0	0	0	0.167971	0.374411
AC019171.4	0.23494	0	0	0	0	0.263983	0.80649	0.166719	0	0.331463	0.318206	0.253024	0	0.277463	0	0	0	0.194323	0.351956	0	0.1979	0	0.244678	0	0	0.23881	0	0.1897	0	0.216068	0	0	0	0	0.177499	0.33459	0.387174	0.302266	0	0	0.258901	0.262889	0	0.519249	0	0.273804	0	0.271469	0.331267
AC019172.2	0	0	0	0	0	0	0	0	0	0	0	0	0	0	0	0	0	0	0	0	0	0	0.101352	0	0	0	0	0.0785789	0	0	0	0	0	0	0	0	0	0	0	0	0	0	0	0	0	0	0	0	0.724755
AC019178.2	0	0	0	0	0	0	0	0	0	0	0	0	0	0	0	0	0	0	0	0	0	0	0	0	0	0.161197	0	0	0	0	0	0	0	0	0	0	0	0	0	0	0	0	0	0	0	0	0	0	1
AC019181.3	0.225087	0	0	0	0	0	0	0	0	0	0	0	0	0.265828	0	0	0	0	0	0	0	0	0	0	0	0	0	0	0	0	0.226297	0.147608	0	0	0	0	0	0	0	0	0	0	0	0	0	0	0	0	0.475073
AC019185.3	0	0	0.253314	0	0	0.242733	0	0	0	0.152391	0	0	0	0	0	0	0	0	0	0	0	0	0	0.208106	0	0	0	0	0.190784	0.198675	0	0.141667	0.323354	0	0	0	0.178004	0	0.148804	0	0	0	0	0	0	0.251764	0	0	0.815602
AC019185.4	0.134187	0.126673	0	0	0	0	0.115157	0	0.0783641	0.0946581	0.363489	0	0	0.158474	0	0	0	0.110988	0	0	0	0	0	0.129266	0	0.136397	0	0.216696	0.237012	0.246816	0	0.175994	0	0	0	0	0	0	0.0924301	0.128627	0.295745	0	0	0	0	0	0.139659	0.0775252	0.103303
AC019186.1	0	0	0.150129	0	0	0	0	0.0908539	0.0747694	0	0.0867037	0	0	0	0.098772	0	0	0	0.0959001	0.107834	0	0	0	0	0	0.390421	0	0	0.11307	0	0	0	0	0.162525	0.0967286	0.182336	0	0	0.17638	0.245453	0	0	0	0	0	0.0746053	0	0	0.714371
AC019221.4	1.0222e-23	1.13124e-19	1.12029e-22	1.18285e-32	1.244e-28	4.00968e-28	1.97719e-15	0.121345	0.081536	4.40634e-16	0.0921821	0.131336	1.87308e-14	0.102381	2.60316e-28	2.02668e-30	2.18817e-16	6.45284e-19	8.26766e-44	1.23296e-29	1.81868e-24	0.152226	2.2963e-25	3.5092e-22	0.13267	0.14133	2.198e-26	4.49159e-29	5.89475e-13	1.71695e-26	6.23795e-22	6.51667e-17	5.48196e-24	2.86592e-25	2.12052e-24	1.89224e-24	0.183415	0.108396	0.0976622	0.161451	0.234147	1.00191e-20	0	0.113127	6.38919e-33	0.0967185	5.9421e-20	3.70644e-28	0.996066
AC019294.1	0	0.052361	0	0	0.0490491	0.0623234	0.0952017	0.0393604	0.0971765	0	0.0375624	0	0	0.065506	0	0.0483253	0.055477	0	0	0	0	0.0513493	0	0	0.0791164	0	0.183391	0.0447862	0.0489851	0.102022	0	0.072748	0	0.0704101	0	0	0.0914074	0.0356809	0	0	0.0611237	0.12413	0	0.040863	0	0.032321	0.0577288	0.0640908	0.136795
AC019349.5	0	0.138383	0	0	0	0.164712	0	0.312072	0	0.103408	0.198544	0.157874	0	0.259685	0.22618	0	0.439853	0.121248	0	0	0	0	0.152666	0	0.209093	0	0	0.118364	0.258921	0.269631	0.589513	0.288394	0	0	0.2215	0	0	0.0942995	0	0.42155	0	0.16403	0.215787	0.107995	0.37376	0.17084	0	0.0846914	0.445961
AC020550.7	0.856161	0.808223	0	0	0.378551	0.961998	0.734747	0	0	0	0.289899	0.461032	0.384919	0.505562	0	0	0.42816	0.354073	0	0	1.08177	0	0.891647	0	1.22121	0	0	0	0	0	0.860762	0.280727	0	0	0	0	0	0.275378	0	0.410343	0.47174	0	0	0.315372	0	0.249447	0.445539	0.24732	0.959931
AC020571.3	0.0434207	0.0409895	0	0	0.0767937	0.0975767	0.111789	0.0616246	0.10143	0.0918896	0.0882144	0.046763	0	0	0.0334977	0.0378303	0.0868576	0.0718282	0.097571	0.0731422	0	0	0.0904409	0.209142	0	0.132408	0	0.0350598	0.0383467	0.119799	0	0.0284745	0	0	0.0328046	0.0618377	0.071556	0.139659	0.0897268	0	0.0478492	0	0.0639169	0	0	0.177112	0.0903832	0.0752578	0.529248
AC020594.5	0	0	0.242072	0	0.182555	0	0.177165	0.146495	0.12056	0.145628	0	0	0	0	0	0	0	0	0.154632	0	0	0	0	0	0.147231	0	0	0	0	0	0	0	0	0.262059	0	0	0	0	0	0	0	0.231	0.303889	0	0	0	0	0	0.516877
AC020663.1	4.04142e-07	7.69823e-09	3.51601e-08	3.92809e-08	3.7377e-07	1.75819e-09	8.05248e-09	1.32232e-07	2.87929e-09	3.35411e-07	7.05493e-07	5.96466e-08	1.10679e-07	1.87042e-08	7.10535e-09	6.37783e-07	3.14764e-07	1.06493e-06	2.74994e-08	1.45342e-05	8.18291e-09	5.14422e-07	4.00112e-08	6.24258e-09	2.85968e-06	9.10816e-07	5.12617e-09	4.80144e-08	1.36394e-06	4.67437e-07	1.25015e-07	2.12031e-08	3.21562e-10	1.0196e-07	6.07074e-08	7.4722e-08	6.52297e-08	2.26669e-09	2.11647e-08	1.07289e-07	1.7364e-08	7.00088e-09	8.90092e-09	2.5832e-07	1.69244e-07	4.79931e-06	1.02687e-10	6.64291e-08	0.49086
AC020907.1	0.0549859	0	0.0644763	0	0	0	0	0	0	0	0	0	0	0	0	0	0	0	0	0	0	0	0	0	0.0392153	0	0	0	0	0	0	0	0	0	0	0	0.0453076	0.0353716	0.0378752	0	0	0	0.0809412	0	0	0	0	0	0.582171
AC020907.2	0.613346	0.613062	0.719208	1.03184	0.54238	0.689167	0.650217	0.768078	0.611029	0.610824	0.684126	0.582845	0.486621	0.404789	0.417509	0.471509	0.396944	0.596835	0.729664	0.516591	0.668603	0.601217	0.601193	0.590854	0.694744	0.586775	0.656094	0.553506	0.254905	0.464535	1.05192	0.780781	0.972069	1.05338	1.09032	0.847806	0.564845	0.626648	0.720707	0.657101	0.795177	0.726683	1.75262	0.930298	1.24187	0.946067	1.16407	0.937998	0.00383475
AC020910.2	1.03234	1.46181	1.3756	1.26746	1.36935	1.42359	1.65108	1.39855	1.58942	1.75439	1.716	1.41503	1.43458	1.33003	1.48424	1.63533	1.5488	1.04793	1.93316	1.62042	1.22533	0.912271	2.15027	1.53694	1.27172	1.71712	0.69817	1.81868	1.74053	1.46729	1.74555	1.38476	1.19404	1.72744	1.31172	1.36997	1.66261	1.17725	2.004	2.24902	1.80987	1.57521	0.828899	1.52108	2.09376	1.83202	1.75819	1.46396	0.779617
AC020915.2	0	0	0	0	0	0	0	0	0	0	0	0.0779546	0	0	0	0	0	0	0	0	0	0	0	0	0	0	0	0	0	0	0	0	0	0	0	0	0	0	0	0	0	0	0	0	0	0	0	0	0.423585
AC020922.1	1.62842	1.86615	2.01975	1.98848	1.2558	1.39835	1.43246	2.38395	2.10839	1.86968	1.50571	2.2628	1.7828	1.90681	2.32272	1.75419	2.68055	2.36249	1.73064	2.21702	2.08524	1.86487	1.98345	2.19645	1.69953	1.43512	1.82841	2.03457	1.93818	1.97951	2.36263	2.02909	1.7111	2.42525	2.07364	1.83823	2.27085	1.69222	1.82027	2.00683	2.44304	2.42517	2.05103	2.08461	1.31822	1.6226	2.37004	2.27165	0.794072
AC020947.2	0.0714929	0.0674899	0.0838325	0.227183	0	0	0	0	0	0	0.0484155	0	0	0.126649	0	0	0	0	0	0	0.0602216	0	0	0	0	0	0	0	0	0.0657501	0	0	0	0.090754	0	0	0	0.0459903	0	0	0	0	0	0	0	0.0416597	0	0	0.3523
AC020956.3	0	0	0	0	0	0	0	0	0	0	0	0	0	0	0	0	0.0307988	0	0	0	0	0	0	0	0	0	0	0	0	0	0	0	0	0	0	0	0	0.0198087	0	0	0	0	0	0	0	0	0	0	0.171679
AC020983.5	0	0	0	0	0	0	0	0	0	0	0	0	0	0	0	0	0	0	0	0	0	0	0	0	0	0	0	0	0	0	0.129193	0	0	0	0	0	0	0	0	0	0	0	0	0	0	0	0	0	0.423585
AC021106.1	0	0	0	0	0	0	0	0.163155	0.0671351	0	0	0	0	0	0	0	0	0	0.0861082	0	0.0968347	0	0.119724	0	0	0	0	0	0.101525	0	0	0	0	0	0.173704	0	0	0.147902	0.0791855	0	0.126683	0	0	0	0	0.133975	0	0.199249	0.241256
AC021188.4	0	0	0	0	0	0	0	0	0	0	0	0	0	0.11136	0.0727443	0	0	0	0.0706291	0	0	0	0	0	0	0	0	0	0	0	0	0	0.28228	0	0	0.067144	0	0.0606575	0	0	0	0	0.41641	0	0	0	0	0	0.192491
AC021218.2	0.550293	0.909091	0.645272	1.00548	0.851589	0.741983	0.968122	1.05435	1.12478	0.873423	0.652158	1.3631	0.890655	0.828615	0.849066	0.623274	0.412796	0.864799	0.989253	1.15871	0.834364	0.840582	0.859652	1.06023	1.2755	1.00684	1.0007	0.977526	1.38506	1.46766	1.52144	1.06457	1.3179	1.29231	1.28882	1.11677	1.54167	1.53988	1.38354	1.50335	1.63733	1.44703	1.05307	1.0946	1.40307	1.44298	1.14547	1.62143	0.619512
AC021224.1	0	0	0.0954731	0	0	0.0914852	0.0698738	0.115555	0.0475488	0.0574355	0.0551383	0.0876875	0	0	0	0.0709372	0	0.134688	0	0.0685762	0	0.0753763	0	0	0	0.165523	0	0	0.0719057	0.07488	0	0	0.121871	0.103356	0	0.0579773	0	0	0.112167	0.0780466	0.0897242	0	0	0	0.103798	0.0948888	0	0	0.696764
AC021593.1	9.34582e-10	4.85584e-14	3.43833e-06	6.73077e-07	0.000148893	1.18908e-14	7.60843e-08	1.1762e-09	9.99502e-06	7.22631e-08	1.60866e-07	3.05633e-09	0.00277452	1.73139e-11	2.54272e-09	8.4481e-05	3.7752e-07	6.74815e-14	6.36973e-06	9.98394e-08	1.61082e-07	6.31295e-08	6.68525e-11	2.82486e-13	1.26111e-10	2.7818e-06	7.34678e-07	0.000103123	0.000289045	0.000123665	8.18018e-06	1.41048e-08	9.80901e-09	1.05804e-18	2.27411e-07	4.10614e-05	1.97583e-10	6.60768e-11	0.0364766	3.97776e-15	4.80763e-09	2.76569e-11	4.55323e-10	0.000100005	7.40802e-08	1.83134e-12	6.26758e-09	4.45983e-07	0.975956
AC021860.1	1.07239	0.716959	0.776777	1.15787	0.919914	0.778823	0.650698	0.898503	0.589336	0.789118	0.927829	0.61166	0.570935	1.08388	0.919181	0.945161	1.37313	1.48939	0.849668	1.37649	0.387627	1.10898	0.704983	0.901941	0.731512	0.955156	1.10284	0.703728	0.842052	0.946068	1.03502	0.757825	1.18684	1.07438	0.90041	0.707562	0.999882	0.915053	0.857215	1.66294	0.652557	0.911964	0.595917	0.940964	0.778345	0.974012	0.88781	0.981352	0.0451838
AC021876.4	0	0	0	0	0	0	0	0	0	0	0	0	0	0	0	0	0	0	0	0	0	0	0	0	0	0	0.321318	0	0	0	0	0	0	0	0	0	0	0	0	0	0	0	0	0	0	0	0	0	1
AC022007.5	0.303019	0.208038	0.323018	0.437684	0.267959	0.340478	0.520095	0.254126	0.225223	0.427512	0.167897	0.356012	0.222928	0.195199	0.191266	0.168003	0.35818	0.410127	0.247606	0.464033	0.394472	0.331531	0.229512	0.212296	0.314342	0.504018	0.0910803	0.378128	0.291938	0.22801	0.249257	0.505818	0.412331	0.349688	0.374618	0.215773	0.29508	0.177207	0.094875	0.184841	0.333924	0.246595	0.648808	0.487065	0.491657	0.176573	0.40139	0.302388	0.24394
AC022153.1	0	0	0	0	0.0419468	0	0	0	0	0	0	0	0	0	2.83254e-07	0	0	0	0	0	0	0	0	0	0	0	0	0	0	0	0	0	0	0	0	0	0	0	0	0	0	0	0	0	0	0	0	0	0.10561
AC022154.7	0.157392	0.297159	0.184557	0.250072	0	0	0.135072	0.0744592	0.0306386	0.148037	0.035529	0.169699	0.0471742	0.1549	0.121423	0.0915118	0.0524737	0.130182	0.0785948	0.0884845	0.0884431	0.0971391	0.0546385	0.25287	0.18721	0.106656	0	0.0423617	0.139	0.0966156	0.0527459	0.103215	0	0.0665984	0.0792738	0.0373583	0.129805	0.101312	0.108414	0.302137	0.173444	0.176324	0	0.0386508	0	0.213999	0.109297	0.121266	0.197714
AC022182.2	0.0325538	0	0	0	0	0.0361804	0.0276521	0	0	0	0	0	0	0	0	0	0	0	0.0241188	0.0272944	0	0	0	0	0	0	0	0.0261273	0.0284371	0.0599665	0	0	0	0.0408749	0	0	0	0	0	0	0.0357226	0.072567	0	0.023959	0	0	0	0	0.00916287
AC022201.4	0	0	0	0	0	0	0	0	0	0	0	0	0	0	0	0	0	0	0	0	0	0.111954	0	0	0	0	0	0	0	0	0	0	0	0	0	0	0	0	0	0	0	0	0	0	0	0	0	0	0.423585
AC022201.5	0	0.229513	0	0	0	0	0	0	0	0	0	0	0	0	0	0	0	0	0	0	0	0	0	0.23421	0	0	0.401927	0	0	0	0	0	0	0	0	0.173124	0	0	0	0	0	0	0	0	0	0	0	0	0.530019
AC022210.2	0.88893	0.467777	0.569057	0.530331	0.710867	0.49562	0.488315	0.294922	0.679127	0.471465	0.682948	0.206123	0.438487	0.284775	0.387958	0.445049	0.0856613	0.699766	0.306074	0.764564	0.219948	0.302136	0.261467	0.399369	0.473843	0.611258	0.139569	0.405103	0.667612	0.84485	0.252577	0.711432	0.494399	0.307975	0.184583	0.488141	0.202254	0.765323	0.169769	0.632954	0.285312	0.655022	0.352373	0.496607	0.109129	0.332892	0.699881	0.348029	0.0851126
AC022311.1	0.022516	0	0	0	0.0398217	0	0	0.0479336	0.0131492	0.0158833	0	0.0484984	0	0.0132957	0.0347407	0	0.0225202	0	0	0.0189641	0	0.0208446	0.0468985	0.0216903	0.0481745	0.0457738	0	0.0181804	0.0397697	0.0207074	0	0.0295311	0	0	0.034022	0.0320662	0.0371057	0.0434526	0.0310188	0	0	0.0503892	0	0.0331756	0	0	0.0468686	0.0390253	0.684231
AC022400.1	0	0	0	0	0	0	0	0	0	0	0	0	0	0	0.213614	0	0	0	0	0	0	0	0	0	0	0	0	0	0	0	0	0	0	0	0	0	0	0	0	0	0	0	0	0	0	0	0	0	1
AC022400.2	0.314311	0.890137	0.552841	1.74788	0.416917	0	0.404607	1.22673	0.642444	0.554304	0.532134	0.507758	1.13048	0.464001	0.484962	0.82153	0.785924	0.909905	1.05944	0.794186	1.72093	0.727449	0.818347	0.605571	0.336245	0.798722	0	0.88826	0.693955	1.15625	1.738	1.33978	0.940932	0.797981	0.712393	0.559533	0.647469	0.303287	0.649509	1.50644	1.38547	0	0.925355	0.694671	0.601046	1.46522	0.490695	0.635567	0.970525
AC022431.1	1.24623	0.432533	1.02715	1.12946	0.589557	0.53138	0.688277	0.309367	1.04648	0.871259	1.03117	0.781836	0.53485	0.458519	1.10931	0.827311	0.819913	1.04272	0.777705	1.52913	0.759623	1.07225	1.56996	0.505722	0.746421	1.06858	1.03328	0.693828	0.921989	1.68074	0.456358	1.28661	9.43807e-12	1.22149	1.00031	0.541357	0.517727	0.383346	0.823013	0.89564	0.655416	0.756396	0.308824	0.572934	0.346044	1.17236	0.709321	0.781459	0.564627
AC022431.2	0	0	0	0	0	0	0	0	0	0	0	0	0	0	0	0	0.0912288	0	0	0	0	0	0	0	0	0	0	0	0	0	0	0	0	0	0	0	0	0	0	0	0	0	0	0	0	0	0	0	0.10561
AC022431.3	0	0	0	0	0	0	0	0	0	0	0	0	0	0	0	0	0	0	0	0	0	0	0	0	0	0	0	0	0	0	0	0	0	0	0	0	0	0	0	0	0	0	0.191631	0	0	0	0	0	0.423585
AC022498.1	0.0922978	0.203303	0.0360761	0.146647	0.190444	0.138277	0.0528059	0.174657	0.0539012	0.0651088	0.104174	0.198805	0.0829917	0.181672	0.118675	0.0804143	0.123087	0.152682	0.138269	0.129563	0.129577	0.142411	0.0640822	0.0296377	0.175535	0.0312727	0.152584	0.124209	0.108683	0.0848838	0.0927937	0.121054	0.138153	0.0390546	0.209195	0.109538	0.126753	0.15833	0.148345	0.0884735	0.135615	0.206556	0.181154	0.0906625	0.117665	0.179276	0.096062	0.0355495	0.281715
AC022532.1	0.443669	0.228451	0.614836	0.32042	0.249668	0.362557	0.242297	0.200351	0.329763	0.39833	0.245828	0.477821	0.145068	0.357254	0.248928	0.351406	0.443752	0.433689	0.332324	0.203826	0.305773	0.373396	0.504064	0.388545	0.31642	0.20499	0.400069	0.22797	0.213722	0.29675	0.162201	0.1058	0.724463	0.409599	0.426612	0.373367	0.365577	0.311352	0.277825	0.309299	0.444472	0.225659	0.296862	0.415999	0.308514	0.399548	0.335828	0.372838	0.567001
AC022596.2	0	0	0	0	0	0	0	0	0	0	0	0	0	2.25787e-22	0	0	0	0	0	0	0	0	0	0	0	0	0	0	0	0	0	0	0	0	0	0	0	0.00735406	0	0	0	0	0	0	0	0	0	0	1
AC022819.3	0.21415	0.151619	0.20926	0.0567087	0.236715	0.260674	0.290986	0.202621	0.22928	0.188832	0.193365	0.0960974	0.192558	0.179145	0.16521	0.279866	0.142793	0.221409	0.28071	0.255521	0.210452	0.14869	0.185855	0.171914	0.152729	0.181398	0.295021	0.0720474	0.236406	0.131298	0.179417	0.210653	0.373966	0.158576	0.134826	0.114368	0.279389	0.195159	0.122925	0.18817	0.216325	0.179719	0.183888	0.184061	0.136504	0.239176	0.167163	0.154654	0.638068
AC023085.1	0	0	0	0	0	0.141521	0	0.134067	0	0	0	0.135647	0	0	0	0.0548675	0	0	0.0471711	0.0530413	0	0	0	0.0606664	0	0	0	0	0	0	0.0633141	0	0	0	0	0.0448435	0	0	0	0	0.0693986	0	0	0	0	0	0	0	0.981777
AC023115.1	0	0	0	0	0	0	0	0	0	0	0	0	0	0	0	0	0	0	0	0	0	0	0	0	0.0383687	0.10937	0	0	0	0	0	0	0	0	0	0	0	0	0	0	0	0	0	0	0	0	0	0	1
AC023115.2	0	0.044537	0	0	0	0	0	0	0	0	0	0	0	0	0	0	0	0	0	0	0	0	0	0	0	0	0	0	0	0	0	0	0	0	0	0	0	0.0303492	0	0	0	0	0	0	0	0	0	0	1
AC023137.2	0	0	0	0	0	0	0	0	0	0.159812	0	0	0	0.133777	0	0	0.226591	0	0.339387	0	0	0	0	0	0	0	0	0.182925	0	0.208351	0.227766	0.148567	0	0	0	0	0	0	0	0	0	0.2535	0	0	0	0.132013	0	0	0.320948
AC023449.2	0	0	0	0	0	0	0	0	0.264606	0	0	0	0	0	0	0	0	0	0	0	0	0	0	0	0	0	0	0	0	0	0	0	0	0	0	0	0	0	0	0	0	0	0	0	0	0	0	0	0.423585
AC023481.1	0.148778	0.140448	0	0.236387	0	0	0.06384	0	0.0434428	0	0.100754	0.0801153	0	0.0439267	0.0573889	0	0.074403	0	0	0.125309	0	0	0.0774725	0.0716613	0.0530535	0	0.122978	0	0	0.0684138	0.074789	0	0.222694	0	0	0.158912	0.0612956	0	0	0	0	0	0.109504	0	0.0948345	0	0	0	0.388913
AC023490.1	0.571035	0.822968	1.08868	0.0959002	1.14478	0.524432	0.960354	0.957504	0.924491	0.937695	1.39465	0.938558	0.83979	0.582092	0.870133	0.987043	0.844294	0.764271	0.680195	0.181719	0.745098	0.702688	0.912667	0.658929	0.668036	0.987818	1.3505	0.696686	0.796996	0.842915	0.722034	0.784364	0.802335	0.748706	1.40843	0.726911	0.75363	0.666886	0.952735	0.705116	1.50673	0.913176	0.482778	1.04969	0.886287	0.972762	1.10609	0.586571	0.78928
AC023490.2	0.259151	0.0481258	0.0110049	2.64359e-05	0.513425	4.37689e-22	0.000155327	0.350278	0.276277	0.108058	5.29667e-08	1.28593e-16	2.0908e-27	0.306634	0.148894	0.0119091	0.458844	1.35948e-10	0.11588	9.11128e-35	0.383432	0.000662282	0.299275	0.221215	0.132892	0.444328	0.573749	0.16835	0.187189	0.266051	0.170505	0.118214	0.430756	0.308152	0.111483	0.251731	0.0489353	0.00030951	0.146848	4.20802e-35	0.195526	0.1017	0.120416	0.0439627	0.339452	0.339146	0.259203	0.320046	0.583422
AC023632.1	0	0	0	0	0	0	0	0	0	0	0	0.0808045	0	0	0	0	0	0	0	0	0	0	0	0	0	0	0	0	0	0	0	0	0	0	0	0	0	0	0.0258407	0	0	0	0	0	0	0	0	0	0.444881
AC024028.1	0	0	0	0	0.141198	0	0.137029	0	0	0	0	0	0	0	0	0	0	0	0	0	0	0	0	0	0.113877	0	0	0	0	0	0	0.104711	0	0	0	0	0	0.102715	0	0	0	0	0	0	0	0	0	0	0.900382
AC024067.1	0	0	0	0	0	0	0	0	0	0	0	0	0	0	0	0	0	0.258807	0	0	0	0	0	0	0	0	0	0	0	0	0	0	0	0	0	0	0	0	0	0	0	0	0	0	0	0	0	0	0.10561
AC024084.1	0.153356	0.434309	0.719301	0.24366	0.271225	0.172314	0.131609	0.326475	0	0.432723	0.311562	0.330322	0.137894	0.0905567	0.236619	0.267223	0.153385	0.253688	0.229739	0.258329	0.645893	0.425917	0	0.59093	0.328116	0.155882	0	0.371479	0.677178	0	0.462541	0.201136	0.229546	0	0.347585	0.436805	0.505453	0.59191	0.211269	0.147002	0.506991	0.514801	0.451492	0.338938	0.195505	0.357449	0.319221	0.265801	0.93434
AC024162.2	0	0	0	0	0	0.181488	0	0	0	0	0	0	0	0	0	0	0	0	0	0	0	0	0	0	0	0	0	0	0	0	0	0	0	0	0	0	0	0	0	0	0	0	0	0	0	0	0	0	0.10561
AC024257.1	0.115017	0.289539	0.134869	0.12183	0.135613	0.172314	0.164511	0.190444	0.246287	0.0270452	0.129817	0.289032	0.0344735	0.203752	0.118309	0.0334029	0.115039	0.0951329	0.172304	0.193747	0.226063	0.212959	0.159713	0.184666	0.027343	0.155882	0.0633809	0.18574	0.169295	0.141038	0.15418	0.25142	0.0573865	0.194672	0.115862	0.136502	0.157954	0.147978	0.18486	0.0735011	0.126748	0.3432	0.0564365	0.225959	0.146629	0.268087	0.0798054	0.310101	0.230886
AC024560.2	0.521787	0.582129	0.500601	0.829042	0.545308	0.586289	0.488499	0.403933	0.30472	0.334617	0.353358	0.664124	0.383872	0.504187	0.768488	0.619917	0.616771	0.823925	0.675082	0.958854	0.639307	0.483054	0.543414	0.31987	0.405962	0.771464	0.784182	0.344711	0.335137	0.174499	0.33383	0.622142	0.213005	0.481718	0.537564	0.439106	0.390858	0.488229	0.359416	0.363758	0.67955	0.530782	0.349131	0.244622	0.604723	0.386974	0.691176	0.465889	0.368543
AC024560.3	3.55026	3.32258	3.76721	3.45591	3.6405	3.47469	3.28906	3.27028	3.26225	3.71792	3.32354	3.00452	3.34218	3.52665	3.25074	3.23375	3.09916	2.75544	3.83898	3.27313	3.09821	2.90369	2.86148	3.14524	3.25708	2.79937	2.78087	2.97155	3.3267	3.64852	3.0375	2.9177	2.13997	3.25076	2.97553	2.95109	3.0191	2.90283	3.34733	3.19064	2.78745	3.05858	4.09663	2.67864	3.13565	2.81502	2.69725	3.25967	0.442278
AC024580.1	0	0	0	0	0	0	0	0	0	0	0	0	0.0875059	0.0574662	0	0	0	0	0	0	0	0	0	0	0	0	0	0	0	0	0	0	0	0	0.0735245	0	0	0	0	0	0	0	0	0	0	0	0	0	0.63033
AC024592.12	0.236339	0.253605	0.24803	0.45645	0.12252	0.288819	0.0467709	0.250614	0.250721	0.18315	0.194742	0.217702	0.349828	0.236192	0.39954	0.315437	0.126673	0.203443	0.214584	0.153899	0.304737	0.357783	0.341359	0.33743	0.366292	0.372588	0.619394	0.0843266	0.18592	0.217324	0.231854	0.133797	0.137486	0.16532	0.176012	0.180131	0.357379	0.273566	0.389801	0.193882	0.156296	0.238334	0.21575	0.20629	0.245474	0.219046	0.242459	0.261849	0.905715
AC024704.2	0	0	0	0	0	0	0.143947	0.119027	0	0.118323	0.22718	0.180645	0	0	0	0	0	0	0	0.141273	0	0	0.174686	0.323165	0.358877	0.170496	0	0	0.148133	0	0.168635	0	0	0	0	0	0.13821	0.1079	0.115538	0.160784	0	0	0	0	0.213834	0	0	0.193813	0.0929794
AC024937.2	0	0	0	0	0	0	0.174075	0	0	0	0	0	0	0	0	0	0	0	0	0	0	0	0.211248	0	0	0	0	0	0	0	0	0	0	0	0	0	0	0	0	0	0	0	0	0	0	0	0	0	0.251416
AC024937.4	0.113372	0	0	0	3.22102e-27	0	0	0	0.033021	0.030474	0	0	0.101559	0.0332829	0	0	0	0	0	0	0.0307879	2.01067e-19	0	0	0	0.117478	0	0	0	0	1.78877e-12	0	0	0	0	0	0.0470401	0.000282972	1.26649e-28	0.0540376	1.00943e-26	9.05347e-05	0	1.07556e-27	0	7.07318e-33	0.000699703	0	0.952996
AC024937.6	0	0	0	0	6.48237e-28	0	0	2.79754e-20	6.80989e-34	0.00948223	0	0	0	0.0331749	0	0	0	0	0.0426183	0	0.0166246	1.04787e-19	0.0585098	0	0	0	0	0	0	0	0	0	0	0	0	0.0400053	2.91068e-05	7.23107e-05	0.000317143	0	1.08208e-27	4.24826e-05	0	0.0577674	0	8.9228e-35	0.000134631	0.000107649	0.0734988
AC024940.1	0.256848	0.242467	0.30118	0.0680156	0.264985	0.384799	0.257161	0.212643	0.224996	0.362372	0.260909	0.13831	0.42341	0.227503	0.363275	0.0745929	0.21408	0.424888	0.128259	0.252386	0.180295	0.356673	0.133747	0.329906	0.335832	0.435132	0.636919	0.449346	0.453668	0.275586	0.344305	0.196509	0.512606	0.326046	0.161709	0.365791	0.282185	0.24784	0.38333	0.28724	0.377392	0.479007	0.567135	0.315372	0.0545735	0.199558	0.0891078	0.272051	0.245803
AC025165.8	0.027978	0.0528229	0	0.0444529	0.0247409	0	0	0	0.0163389	0	0	0	0.0251571	0.0660838	0.0215841	0.0243758	0.0839495	0	0	0.0235645	0	0	0	0	0.0199536	0.0284388	0.0925045	0	0	0.0257306	0.0281283	0	0.0418779	0.0355156	0	0.0199224	0.0691603	0.0359956	0.0385434	0	0.0308315	0	0	0	0.107003	0.0326062	0	0.0323281	0.542531
AC025171.1	0.553587	0.427574	0.560616	0.559725	0.55629	0.508926	0.323919	0.517831	0.631886	0.461514	0.562339	0.541999	0.543023	0.430903	0.621199	0.570005	0.604025	0.707636	0.621984	0.487452	0.699465	0.302837	0.628944	0.557527	0.825515	0.460396	0.582382	0.629849	0.444452	0.624828	0.531263	0.594052	0.715624	0.99021	0.570325	0.376278	0.518349	0.696041	0.415986	0.458288	0.915071	0.844696	0.629695	0.685903	0.417026	0.513197	0.785678	0.50882	0.325115
AC025263.3	0	2.4436e-40	0	0	4.38342e-35	0	0.0404371	0	0	4.29946e-41	0	1.15041e-33	0	0.139044	0	0	0	0	0	1.29567e-35	0	3.40516e-43	0	0	0	0	8.65953e-39	0	0	3.08286e-44	0	0	0	0	0.0949361	1.06639e-42	0.128324	0	0	0	0	1.67584e-31	0	0	0	0	0	0	0.593953
AC025278.1	0	0	0.0448331	0	0.0338103	0	0	0.0271317	0.0446568	0	0	0.0411771	0.0412447	7.40644e-29	0.0734427	0.0333114	0.0382411	0	0.0286386	0.0322026	0	0.106188	0	0.036832	0.0545361	0	0	0	0	0	0.076879	0.0328832	0	0	0	0.0272255	0.0315043	0	0.0526725	0	0.100897	0.0427825	0	0	0.0487424	0.0340979	0.0952929	0.0220894	0.545284
AC025335.1	1.60027	1.87531	1.42353	1.66583	1.46391	1.24006	1.39701	1.40969	1.59517	1.36242	1.32661	1.60459	2.13357	1.59665	1.70283	1.73077	1.43499	1.87131	1.42599	1.51049	1.20853	1.53256	1.63786	1.46185	1.92839	1.76685	1.27714	1.47035	1.3889	1.82696	1.55339	1.48367	1.73453	1.71618	1.81352	1.19845	1.47774	1.40215	1.27334	1.69265	1.61145	1.57453	1.21844	1.56514	1.68835	1.59167	1.55067	1.33899	0.2452
AC025442.3	0	0.136944	0	0	0	0	0.124495	0	0	0.102333	0.0982402	0	0.391321	0	0.111914	0	0.145094	0	0	0	0	0	0	0	0	0.147456	0	0	0.128115	0	0	0	0	0	0.109599	0	0	0	0.0999245	0	0	0	0.213544	0.106872	0	0.169064	0.150983	0	0.441399
AC025627.4	0.290738	0	0	0	0.128549	0.163339	0.249508	0.206314	0.169789	0	0	0.156559	0.130712	0.343361	0.336442	0	0.145396	0.240475	0.217773	0.244874	0.489802	0.269156	0	0	0.207351	0.147764	0	0.117377	0	0.133692	0	0.285991	0	0	0.219654	0.103514	0.359345	0.187027	0.100133	0.139346	0.160195	0.162663	0	0.321285	0.185322	0.338832	0	0.0839856	0.483131
AC025627.7	0	0.102842	0	0.173092	0	0.122409	0	3.394e-30	0.0954317	0.0768497	0.036888	0.117327	0.0979574	0.0321649	0.126067	0.0949153	0	0	0.0408006	0.045878	0.0458831	0.0504274	0.113457	0.0524733	0.0388479	0.221472	0	0	0.0481056	0.0500953	0.109527	0	0.0815327	0.0691459	0.0823061	0.0387873	0.0448831	0.0350402	0	0	5.27063e-30	0.0609509	8.40779e-45	0.135047	0.277767	0.126963	0.113385	0.09441	0.184371
AC025750.6	0	0	0.190502	0	0.215496	0	0	0	0.0474381	0	0	0	0.0730404	0	0	0	0.0812457	0.0671874	0.182534	0.0684165	0	0	0	0	0	0	0.134288	0	0	0	0	0	0	0	0.0613703	0	0.0669328	0.0522544	0	0.0778649	0.0895153	0	0	0.179531	0.207112	0	0	0	0.567753
AC025811.1	0	0	0	0	0	0	0	0	0	0	0	0	0.110267	0	0	0	0	0	0	0	0	0	0	0	0	0	0	0	0	0	0	0	0	0	0	0	0	0	0	0	0	0	0	0	0	0	0	0	1
AC025811.2	0	0	0	0	0	0.141521	0	0	0	0	0	0	0.113252	0	0.194335	0	0	0	0	0	0	0	0	0	0	0	0	0	0	0	0	0	0	0	0	0	0	0	0	0	0	0	0	0	0	0	0	0	0.370024
AC026150.5	0	0.0154299	0.0191662	0	0	0	0	0.0115988	0	0	0	0	0	0.00965174	0.0252194	0.0142406	0	0.0135193	0.012243	0	0.0137682	0.0302635	0.0170225	0	0.0233142	0.0332286	0	0.0131977	0	0.0300642	0	0	0	0	0	0	0.0269362	0.0105145	0.0112588	0.0156678	0	0	0.0481211	0	0	0.00952445	0	0.00944321	0.823698
AC026150.6	0.119104	0	0	0	0	0.133827	0.0511067	0	0.0705006	0	0	0	0	0	0	0.0518845	0	0	0.0446065	0	0.0501631	0	0.0620202	0	0	0	0	0	0	0.0555122	0	0.039053	0	0.0755959	0.045603	0	0	0.116488	0	0	0.0656255	0	0	0	0	0.0351729	0.0628226	0	0.807402
AC026150.8	1.14884	1.20464	2.14695	1.42251	2.35701	1.87378	1.50513	1.88522	1.84697	2.1302	1.27643	2.11645	1.4868	1.95344	1.28146	1.76146	1.97412	0.970092	1.85685	1.73158	2.34227	1.9566	1.79718	1.69938	1.10467	1.07808	1.07911	1.52191	1.65045	2.00281	1.86469	2.15753	2.11077	1.64263	1.86401	2.1566	1.70895	1.38577	1.22129	1.0685	1.75506	2.339	1.48669	2.28141	1.64966	1.87771	1.13962	2.06285	0.313976
AC026185.1	0	0.378564	0	0	0	0	0	0	0	0	0	0	0	0	0	0	0	0	0	0	0	0	0	0	0	0	0	0	0	0	0	0	0	0	0	0	0	0	0	0	0	0	0	0	0	0	0	0	1
AC026188.1	0	0	0.0611971	0.0829211	0	0	0	0	0	0	0	0	0	0	0	0	0	0	0	0	0	0	0	0	0	0	0	0	0.0460907	0	0	0	0	0	0	0.0371627	0.0860064	0	0	0	0	0	0	0	0	0	0	0	0.203067
AC026202.1	0.0922978	0.17426	0	0	0	0	0	0.0654966	0.0539012	0	0	0.198805	0	0.0545017	0.0712047	0.0804143	0.18463	0	0	0	0.233239	0.0854464	0.28837	0.177826	0	0.0938181	0	0.14905	0	0.0848838	0	0.181581	0.138153	0	0.139463	0	0.076052	0	0	0	0	0.206556	0.135866	0	0.117665	0.161349	0.096062	0	0.335811
AC026202.3	0.20767	0	0.243513	0	0.091821	0	0.0891099	0	0	0	0	0.111828	0	0	0.240316	0	0	0	0.0777761	0.087455	0	0	0.216277	0.200055	0.0740539	0	0	0.0838408	0.0917012	0.190989	0.208786	0.068093	0.155422	0	0	0	0	0.0667954	0.0715233	0.0995327	0	0.232375	0	0.0764965	0.264746	0.121012	0	0.119979	0.771462
AC026271.5	0.459996	0.689922	0.472998	0.412216	0.57921	0.446618	0.537567	0.718122	0.819807	0.374334	0.776048	0.988072	0.659728	0.545806	0.597497	0.285687	0.481207	0.608047	0.540845	0.627695	0.858739	0.507475	0.758217	0.570791	0.672039	0.699741	0.344792	0.596167	0.647894	0.60661	0.759044	0.78288	0.0939851	0.620001	0.507254	0.587135	0.789933	0.691578	0.465149	0.251811	0.381939	0.719612	0.828457	0.787415	0.75538	0.520923	0.565854	0.706302	0.0148302
AC026471.6	0.362165	0.341887	0.566232	1.15085	0.320262	0.54258	0.621611	0.599667	0.705006	0.681276	0.654028	0.780085	0.434199	0.641574	0.838195	0.946607	0.60372	0.89866	0.542549	0.203356	0.610135	0.223521	0.754352	0.232589	0.94707	0.858971	1.19744	0.292428	0.106615	0.333073	0.364111	0.554169	0.542094	0.459736	0.547236	0.60174	0.596837	0.854242	0.748396	0.462879	0.798204	0.40525	0.53312	0.266811	1.38511	0.562766	0.50258	0.83695	0.985141
AC026703.1	0.32877	0.134917	0.00631263	0.467536	0.478146	0.291662	1.09332	1.55276	1.45023	0.668419	0.737342	0.553298	0.816404	0.7083	0.241703	0.663234	0.224667	0.521033	1.44694	0.678665	0.900581	1.11413	1.00198	0.327424	0.808251	0.69806	0.241437	0.386383	1.04032	0.283225	1.00626	1.07804	0.323885	1.26625	1.03542	0.906999	0.620426	0.250033	0.546849	0.647531	0.490771	0.397965	0.630241	1.86862	0.977922	1.02561	1.19161	1.00895	5.1993e-05
AC026740.1	1.31301	0.973887	1.31969	1.49013	1.57577	1.68608	1.28778	0.998294	1.42404	1.78629	1.20674	1.61609	1.43361	2.10447	1.73648	1.71594	1.21945	1.93931	1.12399	1.02689	1.42201	1.56284	1.26976	1.17451	1.20397	1.42997	1.08531	0.605818	1.82219	2.15632	1.03719	1.04556	2.10571	2.14297	2.12569	1.06853	1.54557	1.56862	1.16283	1.52831	2.27374	1.57415	1.79474	1.17459	1.43475	1.53021	1.36656	1.35461	0.107636
AC026806.2	0.15751	0	0.184696	0	0	0	0	0	0	0	0	0	0	0	0	0	0.15754	0	0	0	0	0	0	0	0	0	0	0.254361	0	0	0	0	0	0	0	0.112159	0	0	0.108496	0.150984	0	0	0.463722	0	0	0	0	0	0.468449
AC026882.1	0	0	0	0	0	0	0	0	0	0	0.19648	0	0	0.0856617	0	0	0	0	0	0	0	0	0	0	0	0.147456	0	0	0.384344	0.133414	0	0.095132	0	0.184149	0	0	0	0.0933192	0	0.278112	0	0	0.427087	0	0	0	0	0	0.420627
AC026904.1	1.80882	1.37345	1.70603	1.40573	1.86033	1.70105	1.78853	1.67423	1.5271	1.41467	1.47792	2.18097	1.37894	1.31191	1.3196	1.85001	1.47485	1.72378	1.85558	1.65595	1.32491	1.94757	1.33094	1.43945	1.5284	1.25905	2.08019	1.61927	2.13572	1.80818	1.6604	1.81796	1.64802	2.0216	2.37665	1.61002	1.96025	1.51772	1.63869	2.60081	1.97163	2.112	2.05487	1.46294	2.10544	1.92473	2.08722	1.99918	0.396782
AC026954.6	0	0	0	0	0	0	0.0463124	0	0	0	0	0	0	0	0	0	0.0539753	0	0	0.136357	0	0	0	0	0	0	0	0	0	0	0	0	0	0	0	0	0	0	0	0	0	0	0	0	0	0	0	0	0.692449
AC027119.1	0	0	0	0	0	0	0	0.106029	0	0	0	0.160917	0	0	0	0	0	0	0	0	0	0	0	0.143936	0	0.303754	0	0	0	0	0	0	0	0	0	0	0.123116	0	0	0	0	0	0	0	0	0	0	0	0.394994
AC027124.2	0	0	0	0	0	0	0	0	0	0	0	0	0	0	0	0	0	0	0	0	0	0	0	0	0	0.152203	0	0.120904	0	0	0	0	0	0	0	0	0	0	0	0	0	0	0	0	0	0	0	0	0.309818
AC027228.1	0.0551162	0.10406	0	0	0.0974783	0.0619296	0.0473001	0.0391117	0.0321875	0	0.1493	0	0.0991181	0.130184	0.0850407	0.14406	0.110253	0.0455877	0.123852	0	0.0464268	0.153075	0.172202	0	0.0786165	0	0.273349	0	0.0486755	0.101378	0.110825	0.0361442	0.164998	0.0699652	0	0.117741	0.0908298	0.0709108	0.189825	0.0528325	0.121475	0	0.081133	0.0406048	0.281058	0.0642336	0	0.0636858	0.696821
AC027269.2	0	0	0	0	0	0	0	0	0	0	0.0403531	0	0	0	0	0	0	0	0	0	0	0	0	0	0	0	0	0	0	0	0	0	0	0	0	0	0.0490993	0	0	0	0	0	0	0	0	0	0	0	0.605925
AC027307.3	0.380602	0.538938	0.520676	0.30236	0.224377	0.285101	0.217752	0.540168	0.481583	0.53697	0.429578	0.273266	0.969645	0.561863	0.440434	0.442133	0.253782	0.472205	0.380113	0.641125	0.374031	0.11745	0.132126	0.427753	0.407162	0.322393	0.209733	0.358534	0.392148	0.408368	0.637746	0.540782	0.949486	0.483141	0.383397	0.451696	0.731758	0.448865	0.480637	0.729665	0.489323	0.496861	0.653637	0.327127	0.080868	0.480526	0.594187	0.366483	0.61351
AC027601.1	0	0	0	0	0	0	0	0	0	0	0.0104868	0.0166774	0	0.0274323	0	0.0134916	0.0154882	0.0128082	0.0115991	0	0	0	0	0	0	0.0157405	0.0255999	0	0	0.0142415	0.0311372	0	0	0	0	0	0.0127597	0.0099615	0	0.0148438	0	0.0173276	0	0	0.0197414	0.0090235	0	0.00894653	0.358895
AC027612.1	0.0669566	0	0	0.108622	0	0.0783136	0.0598497	0	0	0	0	0.0731831	0.0615712	0	0.0531491	0	0.0691999	0	0.101422	0	0.169395	0	0	0.0661709	0	0	0	0	0	0.0617583	0	0	0	0	0	0.0488335	0	0	0	0	0.0750526	0	0	0.101208	0	0.0401522	0	0.0782441	0.893503
AC027612.3	0.0455643	0.0435926	0.0538908	0	0.040525	0.0517976	0.0392012	0.0324951	0.0267169	0	0.0312495	0	0.0410951	0.0270079	0.0742732	0	0.0625822	0	0.14253	0	0	0.0423047	0	0	0.0324832	0	0	0.0368832	0	0.0421324	0	0.0629843	0	0	0.0736302	0.0504455	0.075161	0.0627328	7.43611e-15	3.39272e-14	0	0	0	0	0	0.080079	0.047404	0	0.553
AC027612.4	0.058269	0.0278274	0.0344155	0	0	0.0327361	0.0250029	0.124047	0.0340287	0.0616562	0.0394602	0.126268	0.0526855	0.0690288	0.0906018	0.108764	0.034028	0.0725713	0.0436455	0.147999	0.098742	0.0644685	0.0910262	0.141018	0.0623351	0.207301	0	0.117622	0.20584	0.053827	0.117164	0.0767532	0.0436089	0.0369837	0.0660339	0.020746	0.0720191	0.0374835	0.120868	0.167564	0.0642118	0.195603	0.0865154	0.0643912	0	0.119614	0.0305058	0.0504966	0.386015
AC027612.6	1.88444	1.94009	1.49973	2.24897	2.05138	2.21525	1.83279	1.7234	1.48778	1.60337	1.95342	2.26895	1.28	1.90374	2.10136	2.21379	2.20107	1.74536	1.86042	1.62599	2.02373	1.75004	1.7814	2.0026	1.79794	2.33622	2.33354	1.83117	1.91881	1.97795	1.48571	1.65556	1.8601	1.66944	1.56915	1.77362	1.6948	2.27538	1.90077	2.09406	1.98526	2.32615	1.49286	1.68613	1.95294	1.7403	2.22133	1.56913	0.00118132
AC027763.2	0.976055	0.962355	1.06822	1.20618	1.18919	0.731143	0.949324	0.661847	0.924682	0.826236	0.79319	0.84095	1.15069	0.730055	0.702795	0.699207	0.99793	0.789374	0.763593	0.85862	0.767362	0.963842	1.15205	0.748342	1.09831	0.749612	0.717147	0.612974	0.919464	0.658278	0.78504	0.725422	0.941517	0.74341	0.999609	0.725915	0.875744	0.879034	0.836669	1.24748	0.908287	0.728114	0.989788	0.703092	0.801893	1.07432	0.744966	0.751876	0.415947
AC034102.1	0.0137988	0.00564574	0.0244925	0.00691507	0.0733506	0.0437423	0.0197372	0.0327388	0.0653296	0.021294	0.0183691	0.0363472	0.0286073	0.0785673	0.0358585	0.00464816	0.0228719	0.00368093	0.0377752	0.0178885	0.0281543	0.0422698	0.0324634	0.00389802	0.0270882	0.00472718	0.00453175	0.0981656	0.129845	0.0122587	0.0751435	0.0287932	0.00138662	0.0173979	0.0279553	0.0646462	0.0345329	0.0261856	0.0393003	0.00917858	0.00108134	0.00176815	0.00212671	0.0468286	0.0141266	0.0689916	0.0108525	0.0524738	0.842032
AC034110.1	0	0	0	0	0	0	0	0	0.0174366	0	0	0	0	0	0.0230341	0	0	0	0	0	0	0	0	0	0	0	0	0	0	0	0	0	0	0	0	0	0	0	0	0	0	0	0	0	0	0	0	0	0.6235
AC034187.2	0.12438	0	0.291695	0	0.109989	0	0.106741	0.0882627	0	0	0.168462	0.133954	0.111839	0.0734461	0.095955	0.108366	0	0	0	0	0.104771	0	0	0	0.0887063	0	0	0.10043	0	0.114389	0	0	0	0	0	0.0885679	0	0.0800117	0.3427	0.119226	0.274131	0.139177	0.183092	0.0916321	0	0	0	0.0718593	0.205121
AC034193.5	2.81814	2.90864	3.17236	2.41791	2.89081	2.9343	2.46686	2.5331	2.8417	2.7169	2.77363	2.58992	3.10837	2.90664	2.97127	3.0282	2.78108	2.73497	2.37826	2.37358	2.62705	2.43501	3.28714	2.78719	3.04159	2.84546	2.79531	2.63956	3.13592	2.78183	2.9655	2.59963	2.50282	2.71881	2.95238	2.12713	3.25094	3.02144	2.87295	2.7554	3.00204	3.36362	2.79326	2.82357	1.77239	2.50703	2.95263	2.4965	0.0105394
AC034198.7	0	0	0	0	0	0	0	0	0	0	0	0	0	0	0	0.300957	0	0	0	0	0	0	0	0	0	0	0	0	0	0	0	0	0	0	0	0	0	0	0	0	0	0	0	0	0	0	0	0	0.10561
AC034220.3	0.635226	0.461276	0.372432	0.776369	0.691358	0.631396	0.440308	0.693493	0.599255	0.603214	0.562542	0.736747	0.637083	0.476088	0.433511	0.510867	0.415417	0.626447	0.512407	0.576174	0.617398	0.520218	0.610666	0.541324	0.418187	0.447016	0.444287	0.355091	0.73361	0.516792	0.417572	0.416569	0.621687	0.744335	0.498376	0.521918	0.644205	0.50293	0.639503	0.655745	0.511547	0.46475	0.64736	0.413981	0.498346	0.612176	0.330566	0.536379	0.5922
AC034228.3	0.0755982	0.0713653	0.0886462	0	0	0	0	0	0	0.0533285	0	0	0.0679759	0.0892812	0.0583215	0	0.0756122	0.0625287	0	0.127345	0.0636796	0.0699864	0.0787316	0	0	0.0768434	0	0.0610412	0.133528	0	0	0	0	0	0	0	0.0622917	0	0.0520733	0.0724658	0	0.0845916	0	0	0	0	0	0	0.0737771
AC034228.7	0	0	0	0	0	0	0	0	0	0	0	0	0	0	0	0	0	0	0	0	0	0	0	0	0.024982	0.0356057	0	0	0	0	0	0	0	0	0	0	0	0	0	0	0.0386012	0	0	0	0	0	0	0	0.267236
AC034243.1	0.356612	0.44886	0.418163	0.377736	0.420468	0.400696	0.816107	0.25306	0.694196	1.00625	0.644001	0.640104	0.534427	0.280772	0.733639	0.932094	0	0.688242	0.623269	1.00119	0.50065	0.770328	0.495191	0.572558	0.508663	0.362486	0.393026	0.767851	0.5249	0.546611	0.358528	0.623625	0.533782	0.754479	0.179615	0.33858	0.391791	0.382338	0.655041	0.569727	0.392983	0.798072	0.524946	0.26272	0.454624	0.692672	0.494875	0.206029	0.739289
AC037459.4	0.00436993	0.180138	0.0167295	0.408323	1.12055e-11	0.000180161	5.47877e-05	0.00178009	0.000336237	0.339758	0.189517	0.0275962	0.22388	0.0746352	0.0666237	0.3132	1.49612e-06	0.222575	0.00501451	0.118826	0.268882	0.279817	0.252945	0.0338251	1.76532e-05	0.12061	0.749256	0.153485	0.0212078	0.954973	0.270867	0.152938	0.247189	0.172642	0.145454	4.70452e-07	0.000231159	0.0103905	0.0243775	0.0285902	0.138635	0.0164228	0.980461	0.0161313	0.520852	0.155946	0.157349	0.139483	0.984781
AC040160.1	7.79469e-13	0.0242934	0.00778813	4.83082e-18	2.29707e-08	2.78406e-09	0.0052101	0.00891802	1.2076e-12	2.19519e-06	2.98061e-26	0.00127298	2.42281e-05	0.00720386	1.5086e-09	8.92484e-06	7.1593e-14	0.000696099	0.040773	0.127755	2.63754e-15	0.00384152	0.0130329	2.48707e-09	2.83391e-20	0.0345351	0.04578	0.000775111	4.26465e-09	1.52172e-08	2.16746e-09	4.45089e-05	7.04661e-13	0.0281327	1.76676e-19	0.0173588	0.0122651	1.39366e-16	0.00990233	0.00633127	1.80998e-06	4.08717e-16	0.00184346	4.97774e-29	9.00182e-07	1.03952e-08	2.47961e-12	8.82701e-09	0.193587
AC040173.1	3.57674e-27	8.31852e-21	1.46298e-19	4.66911e-34	2.32304e-17	4.65438e-24	1.14798e-19	3.90732e-18	9.97411e-17	1.50649e-13	2.43615e-20	5.49979e-22	1.44177e-16	2.95112e-14	1.18094e-15	1.82532e-21	3.43418e-18	5.47003e-23	7.08426e-26	9.76495e-22	4.39324e-19	9.25369e-21	2.76174e-20	9.94873e-16	3.86331e-17	5.79333e-22	0	6.07293e-17	5.36462e-15	1.19118e-17	1.60311e-19	4.26021e-20	1.82761e-31	4.75934e-24	7.63124e-22	4.86826e-14	5.0844e-24	1.12184e-20	2.1093e-18	5.57555e-27	4.50449e-25	8.71608e-43	2.11988e-18	5.30111e-20	1.98279e-27	9.048e-16	9.37375e-20	1.51243e-20	0
AC040977.1	0.53469	0.504752	0.470233	0	0.354619	0.450591	0.688298	0.474285	1.01483	0.471477	1.08629	0.71981	0.600974	0.2368	0.309372	0.232924	0.401092	0.442253	0.400502	0.675515	0.562991	0.61875	0.139213	0.643854	0.572003	0.135874	0.883932	0.431732	0.354156	0.368805	0.268782	0.17532	0.400166	0.509057	0.302972	0.095185	0.330433	0.687916	0.368304	0.256268	0.441918	0.448725	0.196771	0.196956	0.681646	0.233677	0	0.617825	0.164125
AC046143.3	0.143574	0.0677676	0.168355	0	0.126962	0	0.0616069	0.101884	0.251539	0.10128	0	0.077313	0	0	0.110763	0	0	0	0.0537711	0.181388	0.0604694	0	0	0.138309	0.102396	0	0.118676	0	0.0633984	0	0.144346	0.0941533	0.214904	0.0911275	0.108471	0	0	0.0461796	0.0494482	0	0.158217	0	0	0	0.457586	0	0.0747149	0	0.0441523
AC051649.12	0.437016	0.199607	0.288523	0.335956	0.373962	0.237584	0.571323	1.008	0.376445	0.646784	0.606404	0.520365	0.427768	0.406758	0.181835	1.02229	0.634455	0.19254	0.805469	0.184744	0.58651	0.62883	0.660629	0.214242	0.332046	1.30601	1.54123	0.566168	0.614975	0.583383	0.873583	1.00283	0.345173	1.09672	0.684486	0.81769	0.184459	0.425091	0.145647	0	0.240674	0.973669	1.52231	1.32377	1.15991	0.912452	1.16582	1.17525	0.0232621
AC051649.6	0	0	0.22665	0	0.0854622	0	0	0	0.0564395	0	0.0654481	0.104083	0.1738	0	0.149116	0	0	0	0.14478	0	0	0.0894702	0	0	0.0689255	0	0	0.0780347	0	0.0888811	0	0	0	0	0	0.206454	0.159267	0	0.0665702	0.0926399	0	0.108141	0	0	0	0.112631	0.100586	0	0.961354
AC053503.4	0.0873305	0	0	0	0	0	0	0	0	0.0308024	0	0	0	0	0	0.0380433	0	0.0361164	0	0	0	0	0	0	0	0	0	0	0	0	0	0	0	0	0	0	0	0.0280892	0	0.0418561	0	0	0	0.0321687	0	0	0	0.0252272	0.323644
AC055811.5	0.0795634	0.0751085	0.0932959	0	0.351789	0	0	0.16938	0.0929289	0.168377	0.0538809	0	0	0.140946	0.122761	0.207959	0.318313	0.0658084	0	0	0.201059	0.220972	0.248583	0	0.113487	0.161748	0	0	0.0702659	0	0.079991	0.0521762	0.119092	0.201997	0.0601107	0.11331	0.065559	0.25591	0.0548046	0.305067	0.175356	0.267086	0.11712	0.0586153	0.101431	0.0463625	0.0828083	0.137901	0.141035
AC055876.1	3.6121	4.31815	3.99843	1.34631	8.11978	5.61101	4.40366	5.42333	7.50887	4.24871	4.0136	10.4925	3.6688	2.5087	3.85267	6.60536	9.25526	6.0167	5.09246	5.03713	5.10121	4.11485	8.93494	4.11014	3.30432	3.53235	3.25902	5.35682	4.20813	4.77663	2.7223	3.70505	5.70007	4.38866	4.36728	2.814	2.78745	4.42063	3.41686	3.09174	5.36675	6.09109	5.19908	3.97063	8.11531	4.20074	5.0582	3.8059	0.532667
AC060834.2	0	0	0	0	0	0	0	0	0	0	0.00952627	0	0	0	0	0	0	0	0.000184637	0	0	0	0	0	0	0	0	0	0	0	0	0	0	0	0	0	0.0281013	0	0	0	0	0	0	0	0	0	0	0	0.788681
AC060834.3	0	0	0	0	0	0.253731	0	0.080122	0	0	0.076462	0	0	0	0	0	0	0	0	0	0	0	0.117588	0	0	0	0	0	0	0	0	0	0	0	0.0853027	0	0	0	0	0	0	0	0	0	0.14394	0.0657927	0.117513	0	0.673418
AC061961.2	0	0	0	0	0	0	0	0	0	0	0	0	0	0	0	0	0	0	0	0	0	0	0	0	0	0	0	0	0	0	0	0	0	0	0	0	0.133091	0	0	0	0	0	0	0	0	0	0	0	1
AC061992.1	0.163796	0.30925	0.192067	0.260248	0	0.184044	0	0.232467	0.573934	0.23109	0.443695	0.176404	0.147281	0.0967213	0	0.285414	0.163826	0.677394	0.613445	0	0.55189	0.151637	0.170585	0	0.233635	0.332988	0.270782	0.396768	0.433966	0.150639	0.658705	0.214829	0	0	0.247498	0.116635	0.134965	0.210735	0.564128	0.628037	0.361003	0	0.241114	0.241341	0.626442	0	0.511429	0.56779	0.77533
AC061992.2	0	0	0	0	0	0	0	0	0	0	0	0	0	0	0.0470138	0	0	0	0	0	0	0	0	0	0	0	0	0	0	0	0	0	0	0	0	0	0	0	0	0	0	0	0	0	0	0	0	0	1
AC062016.1	0	0.412979	0	0	0	0.245777	0	0	0	0	0	0	0	0	0	0	0	0	0.327684	0.184231	0	0	0	0	0	0	0	0.176618	0	0	0	0	0	0	0.330514	0	0	0	0	0	0	0	0.321989	0	0	0	0	0.126373	0.631736
AC062017.1	0.113829	0.107455	0	0	0	0	0	0.0807755	0.0664752	0.160595	0	0	0.102352	0.201647	0.0878153	0.0991733	0	0.3766	0.255786	0	0.287649	0.210758	0.118547	0	0.0811814	0	0	0.183821	0	0.104685	0.343322	0.22394	0	0.433487	0.0859985	0.16211	0.375173	0.0732244	0.470444	0	0	0	0	0.167718	0	0.265317	0	0.0657636	0.212867
AC062028.1	0	0	0	0	0.0211459	0	0	0	0	0	0	0	0	0	0	0	0	0	0	0	0	0	0	0	0	0	0	0	0	0	0	0	0	0	0	0	0	0	0	0	0	0	0	0	0	0	0	0.0276306	0.733153
AC062029.1	0.407291	0.522901	0.32476	0.36239	0.446607	0.292889	0.503327	0.450876	0.36154	0.540146	0.408214	0.491279	0.29298	0.442529	0.377054	0.482599	0.391072	0.242552	0.390497	0.397927	0.480311	0.407222	0.356305	0.376661	0.313713	0.38088	0.107731	0.302555	0.374084	0.29966	0.294825	0.384615	0.21947	0.454978	0.295403	0.359627	0.469842	0.303925	0.235661	0.343566	0.305205	0.200527	0.359728	0.288054	0.311539	0.474666	0.627375	0.338844	0.0706
AC063976.7	0	0	0	0	0	0	0	0	0	0	0	0	0	0	0	0	0	0	0	0	0	0	0	0	0	0	0	0	0	0	0	0	0.029371	0	0	0	0	0	0.0135162	0	0	0	0	0	0	0	0	0	0.465295
AC064834.2	0	0.154989	0	0.52172	0	0	0	0.0582534	0.0958808	0.0579085	0	0	0.0738138	0	0	0.0715214	0.0821059	0	0	0	0	0	0.0854932	0	0.0585461	0.166886	0.13571	0.198851	0.217494	0.150993	0.247596	0.0538335	0	0	0.0620201	0.11691	0.135283	0.158423	0.113091	0.0786894	0.0904631	0.0918566	0	0.0604772	0.104653	0.0478351	0.170877	0	0.0215467
AC064836.3	0	0	0	0	0	0	0	0	0	0	0	0	0	0	0	0	0.0991336	0	0	0	0	0	0	0	0	0.100748	0	0	0	0	0	0	0	0	0	0	0	0	0	0	0	0	0	0	0	0	0	0	0.25286
AC064850.4	0.648857	0.282705	0.5861	0.713726	0.61792	0.448657	0.428843	0.28335	0.553818	0.563344	0.371809	0.430033	0.493676	0.559987	0.462067	0.217429	0.299528	0.247938	0.710333	0.294269	0.336345	0.554485	0.259904	0.481353	0.605144	0.507343	0.412565	0.362711	0.440796	0.459028	0.903245	0.490971	0.298837	0.443513	0.301671	0.319871	0.452395	0.642154	0.721986	0.574129	0.22001	0.446799	0.587779	0.478021	0.38178	0.378096	0.727268	0.519053	0.439689
AC064852.4	0	0	0	0	0	0	0	0	0	0.0578405	0	0	0	0	0	0	0	0	0	0	0	0	0	0	0	0	0	0	0	0	0	0	0	0	0	0	0	0	0	0	0	0	0	0	0	0	0	0	0.423585
AC064853.3	0	0	0	0	0	0	0.0525741	0	0	0	0	0	0	0	0	0	0	0	0	0	0	0	0	0	0	0	0	0	0	0	0	0	0	0	0	0	0	0	0	0	0	0	0	0	0	0	0	0	0.423585
AC064872.1	2.3105	2.83547	1.08371	4.40525	3.88202	3.37496	2.37941	1.47562	2.83356	3.74871	2.9729	1.99068	2.49305	2.86513	0.891238	2.41562	2.07984	1.91106	1.55758	1.55682	2.14086	2.78069	3.12815	2.67093	2.30695	3.52284	3.43768	2.7984	3.46886	1.69992	3.01979	1.6667	3.80423	0.879893	2.44384	1.9743	3.04611	2.37809	2.06897	1.99329	2.54615	1.55122	2.3808	1.87239	2.35642	3.09661	2.88568	1.33487	0.294954
AC066593.1	11.2204	9.33436	9.70334	14.4849	8.74395	9.61321	6.92102	7.71345	7.16697	9.00346	7.50358	7.0239	8.38658	8.73758	9.90054	10.0202	9.39886	10.8468	7.51153	7.14688	8.38817	7.92049	8.83716	8.78229	8.60245	11.6904	8.92683	8.94662	10.4667	11.0931	6.97995	6.89827	5.45835	7.56678	7.09958	6.54165	9.18769	11.4134	9.22628	13.2427	10.9738	11.4567	5.26476	5.63137	5.81112	7.1921	8.32061	7.37385	3.75274e-10
AC067852.1	1.63908e-33	0	0	9.13204e-37	1.08908e-37	9.37469e-43	0	8.40779e-45	0	4.33611e-37	4.78684e-42	0	2.05973e-39	0	1.21913e-43	7.14956e-41	1.89279e-39	6.66223e-34	3.00269e-40	0	0	2.65444e-39	0	3.21974e-35	1.2349e-35	0	4.5403e-38	1.4207e-34	1.04117e-37	3.04082e-43	0	0	5.26482e-33	3.23922e-29	1.01034e-42	2.47189e-42	7.56701e-44	5.22354e-35	7.78842e-42	0	3.50179e-32	0	1.83492e-32	0	0	0	0	0	0
AC067940.1	0	0	0	0	0	0.261343	0	0	0	0	0	0	0	0	0.179436	0	0	0	0	0	0	0	0.242231	0	0	0	0	0	0	0	0	0	0	0	0	0	0	0	0	0	0	0	0	0	0	0	0	0	0.567723
AC067945.2	0	0	0	0	0	0	0	0	0.0654082	0	0	0	0	0	0	0	0	0	0	0	0	0	0	0	0	0	0	0	0	0	0	0	0	0	0	0	0	0	0	0	0	0	0	0	0	0	0	0	0.423585
AC067945.3	0	0	0.132396	0	0.0998442	0.126865	0	0.080122	0.197812	0	0.076462	0	0.101524	0	0	0	0.112929	0	0	0	0.0951073	0	0	0.108768	0	0.114768	0	0	0.099714	0.103838	0	0	0	0.143327	0	0	0	0	0	0	0	0	0.166205	0	0.14394	0	0	0	0.884918
AC067945.4	0	0	0	0	0	0	0	0	0	0	0	0	0	0	0.103521	0	0	0	0	0	0	0	0	0	0	0	0	0	0	0	0	0	0	0	0	0	0	0	0.0924301	0	0	0	0	0	0	0	0	0	1
AC067956.1	0	0	0	0	0	0	0	0	0	0.0238711	0	0	0	0	0	0	0	0	0	0	0	0	0	0	0.024134	0	0	0	0	0	0	0	0	0	0	0	0	0	0	0	0	0	0	0	0	0	0	0	0.568658
AC067969.1	0	0	0	0	0	0	0	0	0	0	0	0	0	0	0	0	0	0	0	0	0	0	0	0	0.0873057	0	0	0	0	0	0	0	0	0	0	0	0	0	0	0	0	0	0	0	0	0	0	0	1
AC067969.2	0.505631	0.23866	0.741128	0.200843	0.223564	0.142034	0.216963	0.0897018	0.295285	0	0.171208	0.136138	0.113663	0.149287	0.195039	0.110133	0.126431	0.940989	0.378736	0.212934	0.212958	0.585122	0	0	0.180305	0.12849	0	0.102067	0.223273	0.581269	0.127087	0.414479	0	0.481391	0.286506	0.270036	0	0.243949	0.348287	0.484681	0.4179	0.141446	0.372154	0.372505	0.48345	0.515614	0.263126	0.365155	0.516781
AC068039.4	0.232369	0.0626738	0.116775	0.105486	0.0880643	0.0745983	0.0854641	0.212007	0.155088	0.140501	0.134882	0.143003	0.0895458	0.137214	0.153656	0.17353	0.0996052	0.0823701	0.074594	0.111836	0.167772	0.245851	0.242	0.127913	0.142048	0.0674848	0	0.0536071	0.234532	0.122116	0.200244	0.21769	0.198751	0.0421389	0.326033	0.189102	0.082058	0.106771	0.0914627	0.127281	0.109744	0.148579	0.0977302	0.146733	0	0.174091	0.138198	0.172606	0.0949145
AC068042.1	0	0	0	0	0	0	0	0	0	0	0	0.0654601	0	0.0358914	0	0	0	0	0	0	0.102398	0	0	0	0	0	0	0	0.0536788	0	0.0611081	0	0.181957	0	0.0459208	0	0	0	0	0	0	0	0	0	0	0.070836	0	0.0351159	0.116444
AC068044.1	0	0	0	0	0	0	0	0	0	0	0	0	0.0317198	0	0	0	0	0	0	0	0	0	0	0	0	0	0	0	0	0	0	0	0	0	0	0	0.0290674	0	0.0242991	0	0	0	0	0.0259887	0	0	0	0	0.682211
AC068134.10	1.14642	0.56329	0.742238	0.7046	0.935964	0.570631	0.737848	0.718236	0.730462	1.26183	0.74607	1.04606	0.480156	0.770615	0.769722	0.8056	1.48509	0.392609	0.860656	0.486714	0.770363	1.01874	0.518484	0.654406	0.490761	1.01352	0.330343	0.953321	0.423128	0.483352	0.381518	0.755676	1.10373	0.979468	0.523705	0.593761	0.916649	0.87612	0.702584	0.882124	1.37609	1.30247	2.02215	0.654287	1.07971	0.739085	0.997319	0.907782	0.901465
AC068134.8	0.102613	0	0	0	0	0	0	0	0	0	0	0	0	0	0	0	0	0	0	0	0	0	0	0	0	0	0	0	0.0906224	0	0	0	0	0	0	0	0	0	0	0	0	0	0	0	0	0	0	0	0.280131
AC068138.1	0	0	0	0	0	0.0691383	0	0	0	0	0	0	0	0	0	0	0	0	0	0	0.0518309	0	0	0	0	0	0	0	0	0	0.0618625	0.0403514	0	0	0.0929754	0	0	0	0.0423842	0	0	0	0	0	0.0784434	0.0358553	0	0	0.268915
AC068282.3	0.389092	0.342819	0.517081	0.20607	0.389949	0.29146	0.267131	0.257701	0.39386	0.347666	0.421593	0.391106	0.349861	0.413565	0.260149	0.248597	0.18161	0.34328	0.408021	0.52434	0.458848	0.288167	0.29716	0.449788	0.536492	0.184567	0.428822	0.293225	0.343624	0.405549	0.547656	0.28918	0.427092	0.263423	0.352754	0.369417	0.448848	0.46722	0.428821	0.348105	0.22868	0.377329	0.267287	0.363088	0.462962	0.559262	0.377963	0.404629	0.0171645
AC068286.1	0	0	0	0	0	0	0	0	0	0	0	0	0	0	0	0	0	0	0	0.125845	0	0	0	0	0	0	0	0	0	0	0	0	0	0	0	0	0	0	0	0	0	0	0	0	0	0	0	0	0.423585
AC068491.3	0	0	0	0	0	0	0	0	0.0656718	0	0	0	0	0	0	0	0	0	0	0	0	0	0	0	0	0	0	0	0	0	0	0	0	0	0	0	0.0463298	0	0	0	0	0	0	0	0	0	0	0	0.50963
AC068492.1	0.148778	0	0	0	0	0	0.12768	0	0	0.104951	0	0	0.267555	0	0	0	0	0	0	0	0	0	0.30989	0	0	0.151229	0.245956	0	0	0.136828	0.149578	0	0	0.188861	0	0.105942	0	0.0957069	0.102481	0.142614	0	0	0.219007	0	0	0	0	0.171911	0.26928
AC068499.10	0.115144	0.0543483	0.202526	0.182946	0.101821	0	0.098815	0	0	0.0406124	0.19494	0.0620035	0	0.135984	0	0.200638	0	0.0476188	0	0	0.0484953	0	0	0.166382	0.0410596	0.11704	0	0.046486	0	0	0	0.0377545	0.172349	0	0.0869918	0	0.0948767	0	0	0.165559	0	0.128842	0.0847479	0.127242	0.14679	0.0335477	0.11984	0	0.58309
AC068522.4	0	0	0.244541	0	0	0	0	0	0	0	0	0	0	0	0	0.538518	0	0	0	0.174552	0	0	0	0	0.147164	0	0.346353	0	0	0	0.208124	0.27226	0	0	0.156859	0.446296	0	0	0	4.71227e-29	0.690295	0	0	0.153695	0	0	0	0.156479	0.508718
AC068533.7	0.468664	0.000147483	0.371122	0.000388846	3.02822e-06	0.966085	0.599559	0.00417562	0.748062	5.79244e-07	0.164998	1.59559	0.000326511	1.03513	0.209932	2.31542e-11	0.519304	5.65733e-07	3.14211e-05	2.11071e-08	6.04593e-05	8.09407e-06	0.396305	0.258723	0.245211	4.01058e-06	0.59256	0.0213376	0.557987	0.576233	0.652865	0.679219	9.03773e-06	0.791577	0.479671	1.08946e-06	0.201571	1.2566e-05	0.417977	1.0194e-10	2.53135e-06	0.302089	8.30243e-13	1.19045e-07	5.4194e-05	1.59869e-06	0.434856	0.150625	0.729952
AC068538.4	0	0	0	0	0	0	0	0	0	0	0	0	0	0	0	0	0	0	0	0	0	0	0	0	0.0760921	0	0	0	0	0	0	0	0	0	0	0	0	0	0	0	0	0	0	0	0	0	0	0	1
AC068580.5	0	0.522779	0.324684	0.439942	0	0.933367	0	0.19649	0.161704	0	0	0.596414	0.248975	0.98103	0.640842	0.241243	0	0.687071	0	0	0.233239	0	0.57674	0.266739	0.592431	0	0.915501	0.447151	0	0	0	0.363163	1.65783	0	0	0.591507	0.684468	0.712485	0.190729	0	0.305134	0	0.815194	0	0	0.322697	0.288186	0	0.99007
AC068580.6	0	0	0.0812114	0	0	0	0	0.0245734	0	0	0.0234509	0	0.0311373	0.0204483	0	0.0301703	0	0	0	0	0	0	0	0	0.0246969	0.0351993	0	0	0	0.0318472	0	0	0	0.0439583	0	0	0	0	0.0238529	0	0	0	0.0509749	0	0	0	0	0	0.895921
AC068587.2	0	0	0	0	0	0	0	0	0	0	0	0	0	0	0	0	0	0	0	0.397093	0	0	0	0	0	0	0	0	0	0	0	0	0	0	0	0	0	0	0	0	0	0	0	0	0	0	0	0	0.423585
AC068610.3	0.0762591	0.0359946	0	0	0	0.0428431	0	0.0270576	0.0222674	0	0.0258216	0	0	0	0	0	0	0.0315377	0.0285604	0	0	0.0352992	0	0	0	0	0	0	0	0	0	0	0	0	0	0	0	0	0.0787929	0	0	0	0	0	0	0	0	0	0.951345
AC068620.1	0	0	0.181823	0.492735	0.274239	0	0.266142	0	0.271662	0.218765	0.420031	0	0.139426	0.366251	0	0.135096	0.155089	0.38476	0.232291	0	0.391842	0.14355	0.161487	0	0.331761	0	0	0.250405	0	0	0	0.305057	0	0	0.234298	0.110415	0.383302	0	0.534041	0.148636	0	0	0.228254	0.228469	0.197677	0.180711	0.161384	0.358339	0.752185
AC068657.2	0.22803	0	0	0	0	0	0	0	0	0	0	0	0	0	0	0	0	0	0	0	0	0	0	0	0.325256	0	0	0	0	0	0	0	0	0	0	0	0	0	0.314142	0	0	0	0	0	0	0	0	0	1
AC068718.1	0	0	0	0	0	0	0	0	0	0	0	0	0	0	0	0	0	0	0	0	0	0	0	0	0	0	0	0	0.0484079	0	0	0	0	0	0	0	0	0	0	0	0.0604035	0	0	0	0	0	0	0	0.0190663
AC068831.10	0	0.0960486	0.0477226	0.0646634	0.0359893	0.0914586	0.0698535	0.101081	0.0594187	0.0861281	0.0551222	0.109577	0.0365948	0.0600806	0.0784934	0.0531874	0.0610587	0.0673246	0.0304844	0.0514171	0.0857047	0.0376772	0.0423851	0.0392058	0.0870765	0.0206843	0.134562	0.0328615	0.0179712	0.0561436	0.0204585	0.0800674	0.182753	0.103326	0.0614955	0.0434703	0.0503021	0.0654514	0.0420505	0.0390119	0.089698	0.0227699	0.119819	0.0299829	0.0778257	0.0237153	0.021179	0.0470261	0.291774
AC068831.12	0	0	0	0	0	0	0	0	0	0	0	0	0	0	0	0	0	0	0	0	0	0	0	0	0	0	0	0	0	0	0	0	0	0	0	0	0	0	0	0	0	0	0	0	0	0	0.442822	0	0.423585
AC068831.15	0.17554	0.165711	0	0.139453	0.232844	0.0986199	0	0.0622835	0.102514	0.123829	0.118877	0	0	0.103656	0	0	0.0877862	0	0.131486	0	0	0.0812547	0.0914078	0	0.0625965	0.0892157	0.145098	0.141738	0.155027	0	0	0	0	0.111416	0.265243	0.0624988	0.0723211	0	0.0604574	0.0841333	0	0	0.129201	0	0.111893	0.102289	0	0.101417	0.636845
AC068831.3	0	0	0	0	0.33626	0.213632	0.163166	0	0.333101	0.134121	0	0	0.170958	0	0	0	0	0	0.142413	0.320271	0.160153	0	0.594026	0.183156	0	0	0	0	0.167911	0	0.57345	0.374048	0	0.241351	0.143643	0	0	0.122307	0	0.182251	0.628558	0.212747	0.279876	0	0	0	0.593647	0	0.612651
AC068831.6	0.262885	0.141809	0.220184	0.477354	0.0996293	0.33758	0.290063	0.0799495	0.197386	0.158952	0.0508649	0.0404457	0.135074	0.28829	0.202807	0.229038	0.112686	0.12425	0.14065	0.094892	0.189805	0.173836	0.117335	0.253245	0.187486	0.229041	0.0620846	0.303235	0.132666	0.276306	0.302054	0.246278	0.168638	0.0476727	0.198611	0.160452	0.0618894	0.362378	0.181079	0.143996	0.0413852	0.0840453	0.0552823	0.221337	0.0478766	0.131302	0.23452	0.130182	0.227271
AC068896.1	0	0	0	0	0	0	0	0	0	0	0	0	0	0	0	0	0	0	0	0	0	0	0	0.306933	0	0	0	0	0	0	0	0	0	0	0	0	0	0	0	0	0	0	0	0	0	0	0	0	0.423585
AC068987.1	0.000359242	0.229617	0.154256	0.14578	0.031665	0.346994	0.156856	0.0978157	0.242596	0.0444799	0.00105949	0.0336194	3.60171e-05	0.258632	0.133593	0.0896293	0.000123319	1.27736e-05	0.127674	0.0826507	0.145946	0.0190304	0.00128695	0.0124394	0.00354839	0.00858296	0.396272	0.0162539	0.0666989	0.134141	0.319839	0.193681	0.0652857	0.0459284	0.103054	0.0595852	0.238118	0.177395	0.00162986	0.315428	0.00280696	0.388252	0.413931	0.170722	0.143242	0.0786641	0.0847752	0.0141218	0.686799
AC069154.4	0.12733	0.120201	0	0	0	0.286142	0	0.0903566	0	0.0898216	0.0862291	0.137132	0.114492	0.150377	0	0	0	0	0.0953751	0.214488	0.214512	0	0.132608	0.490645	0	0.129428	0	0.205624	0.112451	0	0.128015	0.0835009	0.19059	0	0	0	0	0	0.175415	0.122055	0.140317	0	0.37487	0.281418	0.811631	0.0741968	0.265047	0.073564	0.099631
AC069155.1	0.364055	0.229114	0.426889	0.385619	0.107311	0.272706	0.41657	0.172227	0.566947	1.02725	0.16436	0.261385	0.327348	0.573263	0.280856	0.528637	0.60687	0.401488	0.454483	0.61325	0.204439	0.674061	0.379144	0.233803	0.605825	0.863453	0.401228	0.293953	0.428683	0.669622	0.732022	1.90992	0.363281	1.38641	0.733455	0.691291	0.399967	0.390318	0.334356	0.581617	0.133728	0.271576	0.893169	0.894011	1.08293	0.989979	1.13671	0.630987	0.0124353
AC069213.1	2.53105	3.25255	3.86946	4.50164	3.57102	2.87047	2.74733	3.00539	3.22833	2.95315	2.45965	2.64314	3.31548	3.06309	2.53381	3.90037	3.29647	2.46665	2.73563	2.43447	3.39545	3.35821	2.92584	3.06361	2.91366	2.53046	3.39736	3.02615	2.29052	3.69897	3.17073	2.56311	3.03051	3.02923	2.70401	2.56343	3.47553	2.48576	3.43243	2.82768	3.63198	3.42377	3.63403	3.12455	3.553	2.28588	3.48891	3.52022	0.0736695
AC069257.6	0	0	0	0	0	0	0	0	0	0	0	0	0	0	0	0	0	0	0	0	0	0	0	0	0	0	0	0	0	0	0	0	0	0	0	0	0	0.289591	0	0	0	0	0	0	0	0	0	0	1
AC069277.2	0.138492	0.174317	0.216528	0.110022	0.102057	0.129677	0.178279	0.131036	0.161757	0.130261	0.0781567	0.0745764	0.124529	0.163559	0.142457	0.120661	0.115432	0.0572749	0.103736	0.155527	0.116658	0.106843	0.144233	0.133414	0.0987712	0.187698	0.152634	0.0745498	0.101924	0.0849119	0.162443	0.0756839	0.0887451	0.0293007	0.0871933	0.0657447	0.0950964	0.118787	0.174893	0.132754	0.101745	0.154968	0	0.119034	0.264834	0.0269003	0.168164	0.173361	0.612552
AC069278.4	0.091933	0.607498	0.215601	0.146068	0.650369	0.309893	0.473375	0.456664	0.429505	0.45396	0.249031	0.297028	0.9093	0.271431	0.709233	0.320386	0.64365	0.380197	0.413166	0	0.154878	0.0851087	0.28723	0.265685	0.524524	0.560684	1.21584	0.519614	0.40595	0.0845483	0.369708	0.482303	0.550427	0.350102	0.208368	0.261853	0.757514	0.946225	0.63325	0.264371	0.101309	0.308609	0.135329	0.270912	0.4688	0.374992	0.382729	0.956042	0.956288
AC069287.1	1.2889e-18	2.58496e-16	6.34762e-20	1.63499e-22	1.48365e-26	1.46959e-12	4.73657e-19	4.05932e-19	5.25204e-27	1.27714e-13	1.49959e-16	1.66286e-21	3.13957e-19	1.12907e-25	2.39361e-22	1.78602e-15	3.07437e-17	1.09438e-15	2.1262e-19	4.36197e-30	2.46703e-19	2.6063e-15	6.18068e-15	8.9656e-26	4.03019e-20	4.22586e-20	2.65132e-25	8.57653e-21	1.3137e-17	4.8131e-13	1.19577e-20	9.03289e-16	1.51104e-12	2.63724e-18	1.22156e-17	3.35907e-26	2.84893e-16	4.19545e-17	2.24544e-22	3.81758e-29	2.55617e-20	7.54093e-18	1.4187e-29	3.70282e-20	5.33951e-22	3.23655e-25	1.03761e-22	7.95852e-27	0
AC069363.1	0	0	0.0479604	0	0	0	0	0	0	0	0	0	0	0	0	0	0	0	0	0	0	0	0	0	0	0	0	0	0	0	0	0	0	0	0	0	0	0	0	0	0	0	0	0	0	0	0	0	1
AC069368.3	0.395136	0.191096	0.326351	0.248145	0.0692865	0.282046	7.8115e-06	0.142495	0.31705	0.0840215	0.0997588	0.193319	0.000112843	0.112953	0.191858	0.118441	0.272443	0.159599	0.210941	0.274147	0.188282	0.357219	0.237283	0.381038	0.595303	0.362951	0.345418	0.14069	0.178626	0.101519	0.23885	0.276467	0.112967	0.179796	0.443073	0.195186	0.334639	0.108166	0.375647	0.327344	9.90922e-12	0.377563	0.146605	0.26358	0.660587	0.270135	0.269985	0.19684	0.311161
AC069513.4	0.290047	0.352038	0.291522	0.329173	0.219847	0.465575	0.213356	0.294034	0.217781	0.321523	0.308663	0.267749	0.447091	0.440415	0.255728	0.288804	0.41443	0.308448	0.186219	0.31409	0.24432	0.115079	0.302069	0.279411	0.561473	0.379061	0.273998	0.20074	0.292747	0.342963	0.166632	0.244553	0.372126	0.578584	0.500875	0.472081	0.443847	0.426475	0.428121	0.238311	0.776242	0.417282	0.182983	0.335785	0.158471	0.531186	0.301877	0.502717	0.280273
AC072052.7	0	0	0	0	0	0	0	0	0	0	0.154423	0	0	0	0	0	0	0	0	0	0	0	0	0	0	0	0	0	0	0	0	0.299075	0.341318	0	0	0	0	0	0	0	0	0	0	0	0	0.132875	0	0.131742	0.0795821
AC072061.2	0	0	0.106123	0	0	0	0	0	0	0	0	0	0	0	4.57717e-10	0	0	0	0	0	0	0	0	0	0	0	0	0.0730753	0	0	0	0	0	0	0	0	0	0	0	0.0867522	0	0	0	0	0	0.0527365	0	0	0.177497
AC072062.1	0.165505	0.124991	0.0388143	0.0525927	0.204899	0.037193	0.198849	0.140936	0.154646	0.140101	0.156914	0.0356491	0.208345	0.175915	0.204291	0.0865179	0.0331072	0.19165	0.173557	0.0278794	0.195177	0.122576	0.172365	0.0956618	0.141644	0	0	0.133636	0.116932	0.121769	0	0.0651212	0.148639	0.126057	0.100032	0.188564	0.0818244	0.0851737	0.0912024	0.0317296	0.218862	0.0740779	0	0.146316	0.0843973	0.154307	0.172255	0.172115	0.512244
AC072062.3	0.041534	0	0.0487027	0	0.0367284	0.0466684	0.035644	0.0884204	0.0242556	0.0878968	0.0843813	0.0447311	0	0.0735773	0.0640842	0	0	0	0	0	0	0	0	0.0400109	0.0592431	0	0	0.0670727	0	0.0381977	0.0835144	0.0817116	0.0621687	0	0	0	0	0	0	0	0.13731	0	0	0	0	0	0.0432279	0.0719877	0.756394
AC073043.1	0.0703871	0.066446	0.0962918	0.0186391	0.072617	0.0131814	0.0201351	0.108221	0.0822112	0.0248263	0.0476667	0.0505368	0.0316451	0.0692725	0.0271507	0.0204416	0.1056	0.0291093	0.114232	0.049403	0.0296451	0.0108604	0.0244348	0.045204	0.0585658	0.0476977	0	0.0663059	0.0518016	0.075522	0.0825596	0.10001	0.0175594	0.0297834	0.0620409	0.0668279	0.0773306	0.045279	0.0646451	0.0449805	0.0517106	0.0525071	0.0863437	0.06914	0.0149554	0.0341794	0.0488385	0.0542207	0.77712
AC073046.25	2.14699	1.68898	2.72735	1.98989	1.58215	2.61343	1.99606	2.0314	2.50765	1.26211	2.3021	2.89032	1.76964	3.06383	1.65633	2.49408	2.68423	2.36775	2.14423	1.20553	2.56204	3.14706	2.42231	2.24061	2.04161	2.72794	4.14088	3.46714	1.42207	2.46816	3.77742	2.46392	2.94584	3.40676	1.89241	2.03842	1.47424	1.95659	2.09508	1.20052	2.1688	2.8028	2.37033	1.31809	2.73707	1.87661	2.60698	2.1707	0.752694
AC073052.1	1.17272	0.276765	0.229189	0.155274	0.259259	0.439232	0.670945	0.346746	0.342431	0.551509	0.264726	0.420998	0.263621	0.346246	0.22618	0.170289	0.390981	0.404159	0.585608	0.246932	0.493918	0.452363	0	0.28243	0.139396	0.596021	0.484677	0	0.517842	0.449385	0.0982522	0.384525	0.438838	0	0.2215	0.208767	0.402628	0.314332	0.201948	0.187356	0.646165	0.765471	0.431573	0.575973	0.124587	0.398626	0.101713	0.395226	0.695898
AC073055.2	0	0	0	0	0	0	0	0	0	0	0	0	0	0	0	0	0	0	0	0	0	0	0	0	0	0	0	0	0.0380156	0	0	0	0	0	0	0	0	0	0	0	0	0	0	0	0	0.0250832	0	0	0.363837
AC073063.10	0.471462	0.338784	0.134795	0.182645	0.711575	0.387493	0.394609	1.14204	0.671323	0.648728	0.702416	0.247605	0.310091	0.345487	0.444636	0.600921	0.919803	0.760645	0.352993	0.291356	0.677816	0.532104	0.478875	0.11115	0.327936	0.46739	0	1.20665	0.203777	0.433734	0.580238	0.150769	0.516195	0.628168	0.521091	0.418765	0.568322	0.443689	0.712641	0.771337	0.633391	0.514518	0.338433	0.254064	0.586193	0.40191	0.621994	0.475842	0.147334
AC073065.3	0	0	0	0	0	0	0	0	0	0	0	0	0	0	0	0	0	0	0	0	0	0	0	0	0	0	0	0	0	0	0	0	0	0	0	0	0	0.0156617	0	0	0	0	0	0	0	0	0	0	1
AC073069.2	0.316449	0	0	0	0	0.177784	0.135787	0.22456	0.184804	0.111615	0	0	0.142271	0.0934315	0	0	0.474762	0.130871	0.118516	0.26653	0	0.292959	0.329566	0.152423	0.112844	0	0.261572	0	0.419206	0	0	0.311282	0	0.401705	0	0.225336	0.130375	0.203567	0	0.303338	0	0.354096	0	0.116566	0.403423	0.184399	0	0.182826	0.949512
AC073072.6	0	0	0	0	0	0	0	0	0	0	0	0	0	0	0	0	0	0	0	0	0	0	0	0	0.0440391	0	0	0	0	0	0	0	0	0	0	0	0	0	0	0	0	0	0	0	0	0	0	0	1
AC073072.7	0.0435293	0	0	0	2.94273e-44	0	0	0	0	0	0	0	0	0	0	0	0	0	0	0	0	0.185625	0	0	0	0	0	0	0	0	0	0	0	0	0	0	0	0	0	0	0	0	0	0	0	0	0	0.116046	0.271377
AC073109.2	0.356734	0.336759	0.167322	0.226719	0	0.2405	0.122458	0.151888	0.166664	0.251647	0.096633	0.384193	0.256612	0.0842603	0	0.186482	0	0.295061	0.213765	0.0600918	0.120197	0.0660506	0.0743039	0.274922	0.152651	0.217566	0	0.115217	0.0630094	0.393694	0.0717301	0.187151	0.213586	0	0.215612	0.35563	0.0587886	0.321274	0.294869	0.0683906	0.0786234	0.0798344	0.4201	0.157686	0.0909558	0.124724	0	0.16488	0.629656
AC073128.10	0	0	0	0	0	0.0775498	0	0.0489767	0	0	0	0	0	0	0	0	0.0690307	0	0	0	0	0	0	0	0.0492228	0	0	0	0	0	0	0	0	0	0.0521435	0	0	0	0	0	0.076057	0	0	0	0	0	0	0	0.0566727
AC073130.1	0.0272567	0	0	0	0	0	0	0	0	0	0	0	0	0	0	0	0	0	0.0204162	0	0	0	0	0	0	0.0277057	0	0	0	0	0	0	0	0	0	0	0	0	0	0	0	0	0	0	0	0.0158828	0	0	0.510659
AC073130.3	0	0	0	0	0	0	0	0	0	0	0	0	0	0	0	0.000116501	0	0	0	0	0	0	0	0	0.0541504	0	0	0	0	0	0	0	0	0.0963829	0	0	0	0	0	0	0	0	0	0	0	0	0	0.0438663	0.338327
AC073133.1	0.0517251	0.0244144	0.0303263	0.0410917	0	0	0	0.0917632	0.0453106	0.0364879	0.0350286	0.111413	0.0697647	0.0305436	0.0199521	0.0901308	0	0.0855656	0.0387439	0.0653482	0	0.143656	0.053869	0.0996565	0.0368897	0.0262885	0.128265	0	0	0.0713552	0	0.0339203	0	0.0328302	0.117236	0.0368321	0.0852413	0.0665479	0.0890728	0.0743728	0	0	0.114212	0.0190532	0	0.0150704	0.0269173	0.0448255	0.201998
AC073133.2	0	0	0	0	0	0	0	0	0.0943272	0	0	0	0	0	0	0.422175	0	0	0	0	0	0	0	0	0	0	0	0.260838	0.142646	0	0	0	0	0	0	0	0	0	0	0	0	0.180736	0	0	0	0.0941201	0	0.186635	0.0149254
AC073135.3	0	0	0	0	0	0	0	0	0	0	0	0	0	0	0	0	0	0	0	0	0	0	0	0	0	0	0.0998729	0	0	0	0	0	0	0	0	0	0	0	0	0	0	0	0	0	0	0	0	0.0349031	0.787063
AC073135.7	0.381296	0	5.85214e-17	0	0	0.373495	0	0.00909588	0	2.23963e-05	4.00368e-13	0	0.03061	6.21099e-24	0.0620601	5.29811e-36	1.40758e-12	0	0.119849	0	0	1.51269e-17	0	0	1.05191e-06	0.155873	0	0	0	0	0	1.17615e-20	0	0	0.167895	1.54444e-26	0	9.26361e-34	2.57706e-22	0.0901584	0	1.60281e-14	0	0	0.0681379	0	7.34081e-07	2.10468e-10	0.430917
AC073150.6	0.06437	0	0	0	0.113845	0	0	0.0456784	0.0751833	0.0908159	0.0435918	0	0.0578798	0	0.0496594	0	0.128764	0.159725	0.0482154	0	0	0	0.067038	0	0.045908	0.130861	0	0.0519751	0	0	0	0	0	0	0	0	0	0	0.0886784	0	0	0	0	0	0.0820616	0.0375091	0	0	0.261071
AC073218.2	0	0	0	0	0	0	0	0	0	0	0	0	0	0	0	0.0190814	0	0	0	0	0	0	0	0	0	0	0	0	0	0	0	0	0	0	0	0	0	0	0	0	0	0	0	0.0161348	0	0	0	0	0.474585
AC073236.3	0.0200106	0	0	0	0	0	0	0	0	0	0	0	0	0	0.0154376	0.0174342	0.0200144	0	0	0.016854	0	0	0	0.0192768	0	0	0	0	0.0176723	0	0.0201182	0.0262452	0	0	0.0302363	0	0	0	0.0137837	0	0	0.0223912	0	0	0	0.0116604	0	0	0.696237
AC073264.10	0	0	0	0	0	0	0	0	0	0	0	0	0	0	0	0.146138	0	0	0	0	0	0	0	0	0	0	0	0	0	0	0	0	0	0	0	0.0910184	0	0	0	0	0	0	0	0	0	0	0	0	0.342593
AC073264.6	0	0	0	0	0.371709	0	0	0	0	0	0	0	0	0	0	0	0	0	0	0	0	0	0	0	0	0	0	0	0	0	0	0	0	0	0	0	0	0	0	0	0	0	0	0	0	0	0	0	0.10561
AC073283.4	0.0982223	0.129812	0.207315	0.0624243	0.121601	0.132437	0.0337173	0.0139401	0.126194	0.124718	0.0798202	0.0846263	0.0706551	0.116	0.0454652	0.102691	0.117889	0.0812415	0.161858	0.0661822	0.132379	0.200048	0.143211	0.0567722	0.0280204	0.019968	0.0324756	0.111032	0.0693955	0.126465	0.158	0.0772948	0.147021	0.0997476	0.0593661	0.08393	0.0485602	0.0758219	0.0676572	0.075322	0.043296	0.0879258	0.115669	0.0868338	0.0751307	0.0915763	0.0817825	0.056747	0.801759
AC073283.7	0.0811362	0.0765932	0	0.515653	0.215246	0.182332	0.13926	0	0.142149	0	0	0.0873816	0.145911	0	0	0	0.162302	0.0671093	0.121548	0.0683369	0.273378	0	0	0.156322	0.115731	0	0	0.0655128	0.14331	0.0746188	0.244717	0	0	0.102995	0	0.11555	0.066855	0.0521936	0	0.0777744	0	0.0907885	0.119435	0.119548	0.103436	0.0472789	0	0.0468757	0.103934
AC073310.4	0.067548	0.127532	0	0	0	0.0758982	0.347813	0.239668	0.15779	0.0952996	0.137232	0.145495	0.121475	0.119661	0.104222	0	0.135121	0.0558703	0	0.113785	0.170696	0.0625339	0	0	0.0481745	0	0.111668	0.0545412	0.0596546	0.0621221	0.067911	0.0885934	0.404428	0	0.102066	0.0961986	0.166976	0.0434526	0.0465282	0.0647492	0	0.0755838	0	0.0995269	0.344452	0.118083	0	0.0390253	0.0323109
AC073321.4	0	0	0	0	0	0	0	0	0.0623078	0	0	0	0	0	0.08231	0	0	0	0	0	0.089872	0	0.111115	0	0	0	0	0.0861484	0	0	0	0.0699671	0	0	0.0806071	0	0	0.137268	0.0734918	0.102272	0	0	0	0	0	0.0621711	0	0	0.766499
AC073333.8	0	0	0	0	0	0	0	0	0.0628848	0	0	0	0	0	0	0.0938167	0	0	0	0	0	0.0996875	0	0	0	0.109454	0	0	0.0950976	0	0	0	0	0	0	0	0.0887273	0	0	0	0	0	0	0.0793297	0	0	0	0	0.630399
AC073342.1	0	0	0	0	0	0	0	0	0	0	0	0	0	0	0	0	0	0	0.263967	0	0	0	0	0	0	0	0	0.284551	0	0	0	0	0	0	0	0	0	0	0	0	0	0	0	0	0	0	0	0	0.523854
AC073342.12	0.525204	0.424969	0.351916	0.23842	0.331741	0.0843041	0.128778	0.212969	0.394348	0.158781	0.863774	0.404023	0.539714	0.177218	0.520943	0.457583	0.600345	0.682638	0.280998	0.505546	0.316002	0.625137	0.078139	0.216833	0.428079	0.228795	0.372107	0.302909	0.265046	0.552018	0.528026	0.393622	0.22461	0.0952429	0.510165	0.320558	0.309114	0.19306	0.258407	0.431522	0.661451	1.00746	0.110446	0.497474	0.0956503	0.262322	0.312356	0.433474	0.0566284
AC073343.1	0	0	0	0	0	0	0	0.0340078	0.0559744	0	0.0324544	0.0516128	0	0	0.0369717	0	0	0	0	0	0.0403683	0	0.0499102	0.0461664	0	0.0487132	0	0	0.0846473	0.0440743	0	0	0	0	0.0362068	0.0341254	0	0	0	0	0	0	0	0.0353061	0	0.0279257	0	0	0.318596
AC073343.13	0.101568	0.0479404	0.238196	0	0.0449081	0	0	0.108112	0.11863	0.035824	0.137565	0.164079	0	0.0899635	0.156713	0.132736	0.0507933	0.0840087	0.114117	0	0.128333	0.282085	0.264444	0.0978433	0.072437	0.0516204	0	0.0820102	0.0448495	0.186818	0.15317	0.0999094	0	0	0	0.18081	0.125536	0.065337	0.0699617	0.0486798	0.0559634	0.0568254	0.0747558	0.0374131	0	0.088777	0.10571	0.11736	0.226188
AC073410.1	0	0.111834	0.138914	0	0.419041	0.399335	0.203334	0.0840669	0.138368	0.334277	0.320907	0	0.106522	0.139909	0	0.206429	0.355467	0.0979864	0.354944	0.199558	0.09979	0.219346	0.246755	0.114123	0.168979	0	0	0.286966	0.209247	0.326853	0	0.233065	0.53197	0.150384	0.179005	0.168715	0.19523	0.152416	0.0816022	0.227117	0.261099	0.13256	0.174388	0.349104	0.151027	0.207096	0.246597	0.20533	0.324758
AC073415.2	0	0	0	0	0	0	0	0.32363	0.266335	0	0	0.491165	0	0	0	0	0	0	0	0	0	0	0	0	0.975769	0	0	0	0	0.419426	0.45851	0.299075	0	0	0	0	0.375786	0.293376	0	0	0	0.510314	0	0	0	0	0	0	0.990536
AC073464.11	0	0	0	0	0	0.146822	0	0.0927255	0.0763096	0	0	0	0.117494	0	0	0	0.130693	0	0	0	0	0	0.136085	0	0	0	0	0	0	0	0	0	0	0	0	0	0	0	0	0.125255	0	0.146214	0	0	0	0	0.135998	0	0.118682
AC073464.4	0	0	0	0	0	0	0	0	0	2.76846e-17	0	0	0	0	0	0	0	0	0	0	0	0	0	0	2.79894e-17	0	0	0	0	0	0	0	0	0	0	0.0150851	0	0	2.7033e-17	0	0	0	0	0.015607	0	0	0	0	0.249132
AC073464.7	0	0	0	0	0	0	0	0	0.237605	0.143505	0.137765	0	0	0	0	0	0	0	0	0.17134	0	0	0	0	0.145085	0.206783	0	0	0.17966	0	0	0.133407	0.3045	0	0.153694	0	0	0	0	0	0.22418	0	0	0	0	0	0	0	0.506621
AC073465.3	0	0	0.164298	0	0	0	0	0	0	0	0	0	0	0	0	0	0	0	0	0	0	0	0	0	0	0	0	0	0	1.34922e-07	0	0	0	0	0.105858	0	0	0	0	0	0	0	0	0	0	0.0816463	0	0	0.468732
AC073551.1	0	0	0	0	0	0	0	0	0	0	0	0	0	0.0494044	0	0	0	0	0	0	0.0704752	0	0	0	0	0	0.276626	0	0	0	0	0	0	0	0	0	0	0.0538208	0	0	0	0.0936188	0	0	0	0	0.0870778	0	0.937783
AC073610.5	3.84111e-22	1.23973e-23	1.78164e-15	0	1.48384e-17	1.04653e-16	6.98213e-22	4.71527e-19	1.32042e-14	2.49903e-11	7.00095e-20	1.40316e-24	1.23109e-21	2.59697e-15	6.53134e-16	3.6166e-18	4.07146e-28	2.65793e-17	8.4393e-15	4.32018e-16	1.02607e-19	7.97888e-25	1.33458e-15	5.5195e-14	9.30774e-19	1.0985e-19	1.75431e-21	6.13458e-25	3.58357e-18	1.93108e-18	5.8433e-14	5.65446e-15	4.45973e-12	1.49528e-19	4.27581e-18	3.08583e-16	1.80483e-19	2.22991e-23	2.39078e-22	6.59811e-32	4.76974e-16	3.64505e-17	3.97063e-23	1.03399e-19	2.99808e-10	1.74512e-22	6.98986e-17	1.22898e-17	0.379284
AC073621.2	0	0	0	0	0	0	0	0	0	0	0	0	0	0	0	0	0	0	0	0	0	0	0	0	0	0	0	0	0.0601789	0	0	0	0	0	0	0	0	0	0	0	0	0	0	0	0	0	0	0	0.10561
AC073635.5	0	0	0	0	0	0	0	0	0	0	0	0	0	0	0	0	0	0	0	0	0	0	0	0	0	0	0	0	0	0	0	0	0	0	0	0	0	0	0	0	0	0	0	0	0	0.0713331	0	0	0.423585
AC073636.1	0.216028	0.101966	0	0	0.191033	0.242733	0.185393	0	0.252318	0.0761954	0.146296	0	0	0.127564	0	0.0941072	0.108034	0.357362	0.161813	0	0.090985	0.0999961	0.337473	0	0.154069	0	0.535696	0.0872152	0.286176	0.397351	0.325784	0.0708336	0	0	0.244816	0.0769142	0	0.138968	0.148804	0.207077	0.238061	0.241728	0	0.238726	0	0.314705	0.112419	0.124808	0.0615969
AC073834.3	0	0	0	0	0	0	0	0	0	0.0834275	0	0	0	0	0	0	0	0	0.0885857	0.19922	0	0	0	0	0	0	0	0	0	0	0	0	0	0	0	0	0	0	0	0	0	0.132336	0	0	0	0	0	0	0.742238
AC073842.18	0	0	0	0	0	0	0	0	0	0.066969	0	0	0	0	0	0	0	0	0	0	0	0	0	0	0	0	0.156943	0	0	0	0	0	0	0	0	0	0	0	0	0.0910013	0	0	0	0	0	0	0	0	0.626623
AC073842.19	0	0	0.239241	0	0	0.229248	0	0.144782	0	0.143925	0	0	0.183455	0.240955	0	0.177758	0	0	0.305646	0	0.343721	0	0	0	0.145509	0	0	0	0	0.187638	0.205123	0	0.30539	0	0.46243	0.145282	0.33623	0	0	0	0.224835	0	0.600669	0	0	0	0.212348	0.117875	0.282282
AC073869.1	0	0.0179679	0.0448175	0	0.0506215	0	0.0163344	0	0.0185567	0.0270665	0.0128897	0	0.0171145	0	0	0	3.92364e-44	0.015743	0	0	0	0	0	0.0183356	0.0136377	0	0	0.0153685	0	0	0.0191359	0	0	0	0	0.0135533	0	0.0368966	0.0131107	0	0.0211261	0	0	0.0565793	0	0.0111971	0	0.0110879	0.993625
AC073869.19	0	0	0	0	0	0	0	0	0	0	0.0253915	0	0	0	0	0	0	0	0	0	0	0.0694223	0	0	0	0	0	0	0	0	0	0	0	0	0	0	0	0	0	0	0	0	0	0	0	0	0	0	0.299017
AC073869.2	0	0	0	0	0	0	0	0	0	0	0	0	0	0	0	0	0	0	0	0	0	0	0	0	0.0485031	0.138258	0	0	0	0	0	0	0	0	0.0513812	0	0	0	0	0.065191	0	0	0.100112	0	0	0.0396295	0	0	0.799071
AC073869.20	0	0.0293348	0.0356978	0.0484207	0	0	0.0270042	0	0.0574651	0.0228824	0	0	0.0280908	0.0179069	0	0	0	0	0.0721853	0.02689	0	0	0.0333512	0	0	0.0976436	0.0520413	0	0.0284809	0.0281588	0	0	0.0488962	0	0	0	0.0264837	0	0	0	0.0341237	0.0678645	1.82169e-43	0.022874	0.0399231	0	0	0.0181064	0.828871
AC073934.6	0	0	0	0.447941	0	0	0	0	0.0823219	0.198878	0	0	0	0	0	0	0	0	0.105587	0	0.11874	0	0	0.135795	0	0	0	0	0	0.129641	0	0	0	0.178941	0	0	0	0	0.291295	0	0	0	0	0	0	0	0	0	0.661763
AC073957.15	0	0.123122	0.305871	0	0	0	0.111929	0.0925521	0	0.184008	0	0.140464	0	0	0.100618	0	0.130449	0.215753	0.195385	0	0	0	0.13583	0	0	0.132573	0.215613	0	0.115184	0.119948	0	0.34212	0.195221	0.165562	0.394146	0.0928721	0.214936	0	0	0.250041	0	0.291881	0.19199	0.0960853	0.166271	0.0759998	0	0.150703	0.602194
AC073958.2	0	0	0	0	0	0	0	0	0	0	0	0	0	0	0.208646	0	0	0	0	0	0	0	0	0	0	0	0	0	0	0	0	0	0	0	0	0	0	0	0	0	0	0	0	0	0	0	0	0	1
AC074011.2	0.120098	0	0	0	0	0	0	0	0.0701365	0	0	0	0	0	0	0	0	0	0	0	0	0	0	0	0	0	0	0	0	0	0	0	0	0	0	0	0	0	0	0	0	0	0	0	0	0	0	0	0.680824
AC074091.13	0	0	0	0	0	0	0.0209377	0	0	0.0172106	0.0165222	0.0262756	0	0	0	0	0	0	0.0182747	0	0	0	0	0	0	0	0	0	0	0	0	0.0159995	0	0	0.0184325	0	0	0	0	0	0	0.0273	0	0	0	0	0	0	0.223751
AC074117.10	1.89817	1.92816	2.01028	2.46945	2.06828	2.2406	2.03509	1.98439	1.98907	1.81964	2.35161	1.75804	2.0944	1.94946	1.88289	2.18193	2.04135	2.04447	2.078	2.23644	2.16947	2.00089	2.08087	1.90613	1.86146	2.05312	1.85449	1.77751	1.71577	2.04313	2.45776	2.1124	2.69041	2.25635	2.38683	1.67225	1.80032	1.92574	2.13338	2.40844	2.24972	2.02826	2.2521	2.54217	2.55056	2.47129	2.3147	2.07582	0.389234
AC074117.13	0	0	0	0	0	0	0	0	0	0	0	0	0	0	0	0	0	0	0	0	0	0	0	0	0	0	0	0	0.155222	0	0	0	0	0	0	0	0	0	0	0	0	0	0	0	0	0	0	0	0.10561
AC074138.3	1.22631	0.463059	0.862782	0.779371	0.975982	0.757848	0.684064	0.870218	0.572926	0.821812	0.664373	0.924495	0.937267	1.01379	1.22988	1.17526	0.858577	1.01431	0.734841	1.0845	0.878029	0.624404	0.766284	1.24041	1.13697	1.30884	1.52047	0.792141	1.29961	0.902245	1.17126	0.804192	1.74378	0.622678	0.833838	0.567597	0.757846	1.14386	0.760234	0.881625	0.878398	1.16637	0.631811	0.767922	1.01618	0.821772	1.14869	0.956462	0.354944
AC074183.4	0	0	0	0.141772	0	0	0	0	0.0521091	0	0	0	0.0802324	0.0526896	0	0	0	0	0	0	0	0	0	0.0859569	0	0	0	0	0	0	0	0	0	0	0	0	0.0735234	0	0	0	0	0	0	0	0	0	0	0	0.562228
AC074212.3	0	0	0	0	0.0224459	0	0	0	0.0296467	0.0179055	0	0	0	0	0.0195819	0.0884587	0	0	0	0	0	0	0.0264348	0	0.0362053	0	0.0419619	0.0204951	0	0.0233438	0.0255191	0	0	0	0	0	0	0.0163283	0	0	0	0	0	0	0	0.0147908	0.0528358	0	0.352197
AC074212.5	2.63006	3.01483	2.64343	3.02748	2.0647	1.96007	2.5565	2.91379	3.08755	2.49897	2.72617	3.35277	2.26835	2.32957	2.81576	3.22672	2.81844	2.8857	2.93491	2.80287	3.2327	2.53421	2.76702	3.17994	2.62219	2.9189	3.94863	2.66536	2.86785	2.8137	3.58855	2.9391	4.53927	4.05405	2.65613	2.46522	2.54306	2.50329	2.07044	3.49865	3.04617	3.57357	3.75303	2.80754	2.97656	3.26843	2.79319	2.7599	0.314613
AC074212.6	1.37185	1.23617	1.24303	1.88243	1.3234	0.910846	1.44487	1.46024	1.45663	1.40761	1.30908	1.88038	1.2896	1.28875	1.5875	2.44477	1.49684	1.70202	1.49464	1.20796	1.20809	1.38547	1.8833	1.74203	1.02286	1.07752	2.06172	1.76223	0.550699	1.26165	1.25383	1.5948	1.40005	1.2665	1.27199	0.888053	1.18176	1.56441	1.28857	1.43455	1.2369	1.53505	1.37687	1.47004	1.19242	1.27176	1.5576	1.15283	0.580986
AC074286.1	0.79272	0.562447	0.634925	0.676043	0.776568	0.749342	0.586845	0.686954	0.872546	0.695615	0.835573	0.587366	0.689973	0.905814	0.57515	0.547763	0.629228	0.547413	0.760369	0.726212	0.586116	0.675674	0.728994	0.711194	0.653415	0.591711	0.494744	0.60119	0.596151	0.917105	0.947856	0.745522	0.932897	0.753915	0.743722	0.656856	0.79659	0.796692	0.771589	0.693459	0.754539	0.799208	0.713292	0.771418	0.71209	0.738538	0.751395	0.757011	0.226959
AC074289.1	0.0284456	0.0268529	0.0667105	0	0	0.031962	0	0	0.016612	0.0200661	0.0385271	0	0.0255775	0.0167971	0.0219449	0	0	0.0470558	0	0.0479167	0.023961	0.0263341	0	0.0274025	0	0.0289142	0	0.0689047	0.0251216	0.0261607	0.0285985	0	0	0	0.0214909	0	0.0234388	0.0182986	0.0195938	0.163602	0.0313468	0.0318296	0	0.0419125	0	0.0165756	0.0592115	0.0328684	0.0587508
AC074338.4	0	0	0	0	0	0	0	0	0.2383	0	0	0	0	0	0	0	0	0	0	0	0	0	0	0	0	0	0	0.32948	0	0	0	0	0	0	0	0	0	0	0	0	0	0	0	0	0	0	0	0	0.401129
AC074363.1	0.151033	0.142576	0	0	0.133558	0.339406	0	0	0.088202	0	0	0.162658	0.271609	0.178369	0	0	0	0	0	0	0	0	0.157293	0	0.107715	0	0	0.12195	0	0	0	0	0.226068	0	0	0.32264	0	0.097157	0.104034	0	0	0	0	0	0.192543	0	0.471577	0	0.654056
AC074366.3	0	0	0	0	0	0	0	0	0	0	0	0	0	0	0.0975195	0	0	0	0	0	0	0	0	0	0	0	0	0	0	0	0	0	0	0	0	0.0900119	0	0	0	0	0	0	0	0	0	0	0	0	0.582128
AC074367.1	0.124048	0.234205	0	0	0.219391	0	0.0532283	0.132041	0.108665	0.0437531	0	0.0667984	0.111541	0.0366251	0.191398	0	0.186107	0	0.139375	0.10448	0.208982	0.11484	0	0	0.0442349	0	0.102536	0	0.0547762	0.228168	0	0.0406742	0	0	0.0468596	0.132498	0.153321	0.0797983	0.0427233	0.0594542	0	0	0.0913017	0.0456939	0.158142	0.0361421	0	0.0358339	0.918604
AC074389.9	0	0	0	0	0	0	0	0	0	0	0	0.151968	0	0	0	0	0	0	0	0	0	0	0	0	0	0	0	0	0	0	0	0	0	0	0	0	0	0	0	0	0	0	0	0	0	0	0	0	0.423585
AC074391.1	0	0	0	0	0	0.0213283	0.0488699	0	0.0110852	0	0.0514184	0	0	0.0224175	0	0	0.0189853	0	0	0.0159874	0.0159892	0	0	0	0.0135376	0.0192945	0	0	0	0	0	0.0248958	0	0	0	0.0135165	0	0.0244214	0.0523	0	0.0418355	0	0.0279419	0.0139841	0	0.0110609	0.019756	0.0438663	0.320074
AC078794.1	0	0	0	0	0	0	0	0	0	0	0	0	0	0	0	0	0	0	0	0	0	0	0	0	0.394954	0	0	0	0	0	0	0	0	0	0	0	0	0	0	0	0	0	0	0	0	0	0	0	1
AC078842.3	0	0	0	0	0	0	0	0	0.0736878	0	0	0	0	0	0	0	0	0	0	0	0	0	0	0	0	0	0	0	0	0	0	0	0	0	0.0953292	0	0	0	0	0	0	0	0	0	0	0	0	0	0.253198
AC078852.1	1.32404	0.874936	0.621028	0.420742	1.5221	0.297544	0.681767	1.40936	1.23717	0.653806	0.806986	0.855577	0.833382	1.0164	0.612874	1.26893	0.794574	0.328543	1.19011	0.780623	1.22683	0.612879	1.10314	1.02039	0.849863	0.672927	1.96998	0.962181	0.935457	0.852381	1.33116	0.955111	1.38729	1.34461	0.800259	1.13138	0.872794	0.936911	0.820822	1.14227	0.729541	1.48156	1.36433	0.585263	1.51915	1.31161	0.826826	0.917945	0.225974
AC078852.2	0.632899	0.448096	0.742136	0	0.419753	0.355568	0.135787	0.22456	0.462011	0	0.321453	0.340808	0.426814	0.467157	0.732391	0.275706	0.633016	0.916095	0.474064	0.799589	0.666398	0.439439	0.494348	0.152423	0.789908	0.321662	0.261572	0.638787	0.698676	0.58206	0.159075	0.518804	0.473666	0.401705	0.836779	0.338004	0.391124	0.203567	0.54494	0.151669	0.697448	1.06229	0	0.932528	1.00856	0.645395	0.658711	0.182826	0.341131
AC078883.3	0.194365	0.122322	0	0	0.0572922	0.145595	0.166802	0.137926	0.302688	0.228515	0.0877503	0.139551	0.058256	0.0382575	0.249911	0	0.194401	0.107175	0.242644	0.327408	0.0545741	0.119958	0.0674737	0.24965	0.0924127	0.131711	0.107106	0.261565	0.22887	0	0.0651366	0.254922	0.193953	0.246729	0.195792	0.230671	0.0533847	0.16671	0.267764	0.186312	0.285585	0.217488	0	0	0.412975	0.151012	0.202292	0.187155	0.289113
AC078883.4	0	0	0	0	0.22116	0	0	0.0887373	0	0	0	0	0	0	0	0	0	0	0.0936658	0	0	0	0	0	0	0	0	0	0	0	0	0	0	0	0	0	0	0	0	0.239735	0	0	0	0	0	0	0	0	0.0764958
AC078899.1	0	0	0.0701338	0	0.0525276	0.066908	0	0.042206	0.105524	0	0.0814414	0.127696	0	0.0350286	0	0.104881	0.120686	0	0.0445124	0	0.100335	0	0	0	0.0844055	0.060303	0.0979343	0.0963656	0.209067	0	0.0603418	0	0	0.0757542	0.0892888	0	0.0489442	0.0380857	0.0409252	0.114677	0	0	0	0.0440832	0	0	0	0.0683945	0.1002
AC078899.3	0	0	0	0	0	0.0704428	0	0	0	0	0	0	0	0	0	0	0	0	0	0	0	0	0	0	0	0.0637255	0	0	0	0	0	0	0	0	0	0	0	0	0	0	0	0	0	0	0	0	0	0	0.227069
AC078941.1	0.275304	0.18901	0.264126	0.357887	0.35411	0.140608	0.171828	0.284163	0.190008	0.264825	0.372876	0.269542	0.0675126	0.295576	0.135156	0.218053	0.350452	0.186308	0.299946	0.337273	0.210819	0.278038	0.234585	0.289319	0.214193	0.559678	0.248249	0.181876	0.331545	0.207155	0.377432	0.196952	0.149847	0.349474	0.434897	0.320788	0.309336	0.193199	0.293071	0.263897	0.220642	0.22404	0.184208	0.295011	0.319063	0.175007	0.338629	0.216892	0.520153
AC078942.1	0	0	0.138914	0	0.10476	0.133112	0	0	0	0	0.0802267	0	0.106522	0	0	0	0	0	0	0.0997789	0	0	0.123377	0	0	0	0	0	0	0	0.119104	0.0776885	0	0	0.0895026	0	0	0	0.0816022	0	0	0.265121	0	0	0	0.069032	0	0.0684433	0.57654
AC078994.2	0.0941661	0	0	0	0	0	0	0	0	0	0	0	0	0	0	0	0	0	0	0	0	0	0	0	0	0	0	0	0	0	0	0	0	0	0	0	0	0	0	0	0	0	0	0	0	0	0	0	1
AC079112.1	0	0	0	0	0	0	0	0	0	0	0	0	0	0.04388	0	0	0	0	0	0	0	0	0	0	0.052997	0	0	0	0	0	0	0	0	0	0	0	0	0	0	0.0712311	0	0	0	0	0	0	0	0	0.230982
AC079135.1	0	0.0590764	0	0	0.0553397	0.210949	0	0.0444084	0.0365465	0.0441455	0	0	0	0	0.0965574	0.0545231	0	0	0.0468749	0	0.0527142	0	0.130348	0	0.133895	0.127222	0	0.0505301	0.0552675	0	0.18875	0.041039	0.0936712	0	0.0945598	0	0	0.080514	0.0431064	0	0.0689629	0.0700252	0	0.0461037	0.0797801	0	0.0651326	0.0723105	0.833412
AC079145.4	0	0.365269	0.151239	0.614781	0.342165	0.144922	0.553437	0.0915257	0.376611	0.181968	0.349379	0.555624	0.231947	0.228484	0.398009	0.112372	0.129002	0.426721	0.193218	0.108632	0.108644	0.238808	0.268648	0.124248	0.0919856	0.52441	0.213222	0.104142	0	0.237235	0.389013	0.0845813	0.579169	0.163726	0.389775	0.367368	0.106276	0.165939	0.177685	0.123634	0.426397	0	0.569581	0.285059	0	0.0751569	0.536953	0.298063	0.297216
AC079154.1	0	0	0	0	0	0	0	0	0	0	0	0	0	0	0.0993188	0	0	0	0	0	0	0	0	0	0	0	0	0	0	0	0	0	0	0	0	0.0916726	0	0.0828165	0	0	0	0	0	0	0	0	0	0	0.62758
AC079210.1	0.426179	0.457178	0.136292	0.27701	0.342608	0.304731	0.465489	0.398653	0.373328	0.28697	0.262374	0.396395	0.418046	0.354609	0.22417	0.236287	0.232504	0.208296	0.391774	0.261054	0.456895	0.28694	0.181572	0.354566	0.345393	0.177218	0.128099	0.281549	0.427701	0.338498	0.428469	0.355702	0.376947	0.344271	0.336616	0.317266	0.287317	0.423693	0.426995	0.259968	0.0853899	0.303468	0.256643	0.413871	0.493919	0.282203	0.362913	0.324564	0.0233795
AC079250.1	0.460967	0.485189	0.192742	5.28748e-30	0.270432	5.31991e-33	0.422521	0.582922	0.363087	0.478303	0.421863	1.28342e-33	0.424964	0.56827	0.729084	0.140458	0.503397	0.544272	0.244641	0.530777	0.152865	0.777388	0.515023	0.631343	0.240562	0.704765	0.90077	0.136142	0.441744	0.155865	0.180567	0.344824	5.92966e-31	0.858826	0.770125	0.371729	0.144148	0.631168	0.117678	0.502281	0.763345	4.23369e-36	1.58692	0.464469	0.216954	0.481179	0.354049	0.479307	0.0889621
AC079305.10	0.699169	1.05603	0.983813	1.55523	0.741929	0.62848	0.480015	0.595376	0.81662	1.08506	0.662875	0.903586	0.880144	0.578002	0.431509	0.974641	0.419579	0.925274	0.523703	0.942201	1.06009	0.388362	0.291259	1.61647	0.398912	0.426412	0.924675	1.12908	0.864454	0.90021	1.26527	0.825304	1.25583	0.887534	0.528227	0.697006	1.15221	1.16939	0.86688	0.13404	0.770477	0.782345	1.0292	0.927155	1.24786	0.651862	0.873221	0.72709	0.815993
AC079305.11	1.25392	1.11408	1.29736	0.820358	1.5002	1.9062	1.4559	2.2507	1.59379	1.71705	1.29872	2.54201	1.45911	1.74221	1.42259	1.34953	1.32793	0.915126	1.43647	1.92586	1.67755	1.57055	1.3059	1.56322	1.57815	1.27458	1.34132	1.2507	1.36796	1.3567	1.7056	1.88645	0.552027	1.21722	1.72751	1.52316	1.3371	0.996424	1.27018	0.848448	0.975395	1.73323	1.52009	3.04304	1.12839	1.80519	2.14951	1.87503	0.00641633
AC079305.8	0	0	0	0	0	0	0	0	0	0	0	0	0	0	0	0	0	0	0	0	0	0	0.333345	0	0	0.325351	1.05829	0	0	0.294368	0	0	0	0	0.241821	0	0	0	0	0	0	0	0	0	0	0	0	0	0.992539
AC079341.1	0	0	0	0	0	0.0352689	0	0	0	0.0221423	0.0212567	0	0	0.018535	0	0	0	0	0	0	0.0264401	0.0290587	0	0	0	0	0	0	0	0	0	0	0	0	0	0	0	0	0	0	0	0	0	0	0	0	0	0	0.707808
AC079354.1	0	0	0	0	0	0	0	0	0	0	0	0	0	0	0	0	0	0.0144701	0	0	0	0	0	0	0.00623846	0.00889137	0	0	0	0	0	0	0	0	0	0	0.00720763	0	0	0	0	0	0	0	0	0	0	0	0.207653
AC079354.2	0	0	0	0.769899	0	0	0	0	0	0	0	0	0	0	0	0	0	0	0	0	0	0	0	0	0	0	0	0	0	0	0	0	0	0	0	0	0	0	0	0	0	0	0	0	0	0	0	0	0.10561
AC079354.3	0.0225597	0.0212965	0.0264534	0	0	0	0	0.0320177	0	0	0.0152776	0.0242962	0.0405701	0	0.0174041	0	0.0225639	0	0.033796	0	0.019003	0.0417701	0	0	0	0	0.0372949	0.0182157	0.0199234	0	0	0	0	0	0	0	0	0	0.0155395	0.021625	0.0248605	0	0	0.03324	0.02876	0.0131458	0	0.0260673	0.656892
AC079354.5	0	0	0	0	0.396809	0	0	0	0.262054	0	0	0	0	0	0	0	0.224405	0.185575	0.168056	0	0.188991	0	0	0.216136	0.160014	0.228059	0	0	0.198145	0	0	0	0	0	0.169508	0	0.184872	0.14433	0	0	0	0	0	0	0	0.130739	0	0	0.312801
AC079466.1	0	0	0	0	0	0	0	0	0	0	0	0	0	0	0	0	0	0	0	0	0	0	0	0	0	0	0	0	0	0	0	0	0	0	0	0	0	0	0	0	0.0172678	0	0	0	0	0	0	0	0.10561
AC079586.1	0	0.0297651	0	0	0	0	0.0270591	0	0	0	0	0	0.0283514	0.0372375	0	0	0	0	0	0.0265566	0	0	0	0	0.0224872	0	0	0	0	0.0289978	0	0.0206771	0.0471954	0	0	0.0224521	0	0	0	0	0	0.0352816	0	0.0464579	0	0.0183732	0	0.0182165	0.427486
AC079602.1	0	0	0	0	0	0	0	0	0	0	0	0	0.0255567	0	0	0	0	0	0	0	0	0	0	0	0	0	0	0	0	0	0	0	0	0	0	0	0	0	0	0	0	0	0	0	0	0	0	0	1
AC079610.2	0	0.0381414	0	0.192586	0.0357289	0.136195	0.0346739	0.0573427	0.0235954	0.0285016	0.0547233	0	0.0363299	0.0477166	0	0	0	0	0	0	0.0340338	0	0	0	0	0.0410692	0.133588	0	0.142729	0.0371582	0.0406208	0.0529919	0	0	0	0.0287705	0	0.025991	0.0556615	0	0	0	0	0	0	0	0.0841029	0.0233428	0.0952953
AC079613.1	0	0	0	0	0.15484	0	0	0	0	0	0	0	0	0	0	0	0	0	0	0	0	0	0	0	0	0	0	0	0	0	0	0	0	0	0	0	0	0	0	0	0	0	0	0	0	0	0	0	0.10561
AC079630.4	0	0	0.139864	0	0	0	0	0	0	0	0	0	0	0	0	0	0.119299	0	0	0	0	0	0	0	0.085067	0	0	0	0	0	0	0	0	0	0	0	0	0	0	0	0	0	0	0	0	0	0	0	0.322978
AC079741.2	0	0	0	0	0	0	0	0	0	0	0	0	0	0	0	0	0	0	0	0	0	0	0	0	0	0	0	0.26576	0	0	0.330906	0	0	0	0	0	0	0.211729	0	0	0.362706	0	0	0	0	0	0	0	0.198942
AC079742.4	0	0	0.229189	0	0	0	0	0	0	0	0	0	0	0	0.301573	0	0	0	0.146402	0.164621	0	0	0	0	0	0	0	0	0	0	0	0	0	0	0	0	0	0	0	0	0	0	0.287715	0	0	0	0	0	0.335464
AC079753.4	0.78993	0.662844	0.92627	0.557814	1.24184	1.28206	0.979201	0.747402	0.973883	0.681062	0.891576	0.378104	0.947045	0.673764	0.744828	0.688225	0.614504	0.0725962	0.328714	0.665318	1.33078	0.568783	0.274224	0.760962	0.563368	0.535294	0.435295	0.779562	0.542594	0.726477	0.352966	0.518021	0.656877	1.11416	0.596797	0.624988	0.578569	0.733994	0.544117	0.420667	0.773773	0.589269	0.775203	0.775934	0.335678	0.664878	0.365398	0.507083	0.750768
AC079753.5	0.510253	0.240842	0	0	0.676823	0.57333	0.437893	0.452609	0.297984	0.719886	0.51832	0.137382	0.458806	0.753259	0.0984109	0.222279	0.127587	0.10551	0.382198	0	0.644713	0.472376	0	0.122885	0.454883	0.518658	0.210883	0.103	0.563284	0.35195	0.512995	0.167307	0	0.16193	0.674624	0.454173	0.735771	0.410297	0.263603	0.122278	0.281147	0.285477	0.751111	0.187955	0	0.445995	0.132766	0.51589	0.496165
AC079776.1	0	0	0	0	0.109598	0.139259	0	0	0.0723789	0	0	0.133478	0	0	0	0	0.247922	0	0.092834	0	0	0	0	0	0.0883912	0	0	0.100073	0	0	0	0	0	0	0	0	0	0	0.0853706	0	0	0	0	0	0	0	0	0	0.0415479
AC079776.7	0	0	0	0	0	0	0	0	0	0	0	0	0	0	0	0	0	0	0	0	0	0	0	0	0	0	0	0	0	0	0	0.0186313	0	0	0	0	0	0	0	0	0	0	0	0	0	0	0	0	0.423585
AC079779.4	0.302721	0.285771	0.35497	0	0.334619	0.510214	0.389687	0.322226	0.353573	0.106773	0.46126	0.407528	0.408298	0.312823	0.233539	0.329681	0.454165	0.312982	0.623558	0.318708	0.50999	0.420374	0.472902	0.29162	0.269871	0.23078	0.375336	0.24443	0.401019	0.139202	0.380434	0.198518	0.226558	0.192139	0.114354	0.21556	0.187078	0.340787	0.312779	0.435267	0.166798	0.25405	0.55702	0.223018	0.289441	0.440996	0.4726	0.262341	0.315355
AC079779.6	0	0	0.0543658	0	0	0	0.0795773	0	0	0.0654116	0.0627954	0.0499324	0.0416889	0.0273776	0	0.0807883	0	0.0383482	0.0694559	0.0390497	0	0	0	0	0.0330659	0	0.0766466	0	0	0.0426393	0.139838	0.0608087	0	0.0588544	0.105084	0	0.0764057	0.0894748	0.15968	0.088885	0.153276	0	0	0	0.0591062	0.054033	0	0.0803583	0.762659
AC079780.3	0	0	0	0	0	0.378758	0	0	0	0.237789	0	0.363035	0	0.19905	0	0.293687	0.33715	0	0	0	0	0	0	0	0.240407	0	0	0	0	0.620021	0	0.442111	0	0	0.254672	0	0	0.216843	0	0	0	0	0	0.496673	0.432002	0	0.350835	0.194749	0.7406
AC079781.7	0	0.779528	0	0	0	0	0.354331	0	0	0	0	0	0	0	0	0	0	0	0	0	0	0	0	0	0	0	0	0	0	0.379717	0	0	0	0	0	0	0	0	0	0	0	0	0	0	0	0.238415	0	0	0.887437
AC079781.8	0.392006	0	0	0	0.173325	0.220233	0.67283	0.139088	0.228929	0.276529	0	0	0.176241	0	0	0.0623321	0	0.324236	0.293627	0.165084	0	0	0	0.188816	0.0510239	0	0.648052	0.158261	0	0.540776	0.394113	0.25707	0.29338	0.181636	0.296163	0	0.323007	0.0460228	0	0.187882	0.215993	0.21932	0	0.288796	0.249873	0.342639	0.203997	0.113239	0.798551
AC079807.2	0.163031	0.307804	0.382339	0	0.216251	0.274776	0.209866	0.462761	0.285626	0.23001	0.276014	0.17558	0.366482	0.336943	0.377318	0.0710201	0.244591	0.202269	0.305289	0.205969	0.343319	0.0754643	0.509364	0.39263	0.232543	0.331432	0	0.263276	0.287959	0.149935	0.409767	0.374193	0.122013	0.103477	0.369512	0.11609	0.537339	0.104875	0.224597	0.234413	0.089829	0.0912127	0.119993	0.18016	0.415677	0.284999	0.16968	0.141284	0.0597768
AC079807.4	0	0	0	0	0	0	0	0	0.0141442	0	0	0	0	0	0	0	0	0	0	0.0203991	0	0	0	0	0	0	0	0	0	0	0	0	0	0	0.0182982	0	0	0	0	0	0	0	0	0	0	0	0	0	0.155115
AC079922.2	0	0.184312	0.129196	0	0	0	0	0	0.113561	2.07675e-16	0	0	0	0	0	0	0.212124	0	0.146009	0	0.164059	0.18032	0	0	0.138694	0	0	0	0	0	0	0.12765	0	0	0	0	0	0	0.133882	0	0.214534	0	0.286465	0.154502	0	0	0	0	0.643628
AC079922.3	1.06978	0.977302	0.809302	0.493466	0.701872	0.853048	0.651534	0.857091	0.94719	0.7303	1.02827	0.70614	1.17912	0.957742	0.718808	1.11244	0.828369	0.941919	0.594514	0.813825	0.755778	1.05426	0.934421	0.864331	0.959844	1.05232	0.62754	0.6966	1.18858	1.11079	0.902054	0.656279	0.981417	0.657091	0.834296	0.638897	0.93835	0.73257	1.16475	0.727741	0.836627	0.772286	0.96517	0.788118	0.703895	0.864676	1.07749	0.737678	0.584743
AC080125.1	0	0	0	0	0	0	0	0	0	0	0	0	0	0	0	0	0	0	0	0	0	0	0	0	0	0	0	0	0	0	0.102561	0	0	0	0	0	0	0	0	0	0	0	0	0	0	0	0	0	0.423585
[truncated: 33,682 more rows]
