# Supplementary material for: Somatic mutations of CADM1 in aldosterone-producing adenomas and gap junction-dependent regulation of aldosterone production
Source: Nat Genet. 2023 Jun 8;55(6):1009–21. doi: 10.1038/s41588-023-01403-0 (PMC10260400; doi:10.1038/s41588-023-01403-0)
Supplement: Supplementary file 5 — Number of RNA-seq reads matching to each gene for each sample that were transfected with either nontargeting or ShCADM1. [file 41588_2023_1403_MOESM5_ESM.xlsx]

## Sheet: Sheet 1
Supplementary Data 2.	Number of RNAseq reads matching to each gene for each sample. Samples were transfected with either non-targeting or ShCADM1
Sample ID	MB-7249-Srambled1.alignments.sorted	MB-7249-Scrambled2.alignments.sorted	MB-7249-Scrambled3.alignments.sorted	MB-7249-ShCADMI4.alignments.sorted	MB-7249-ShCADMI5.alignments.sorted	MB-7249-ShCAMDI6.alignments.sorted	p-value(Control_scrambled vs. shCADMI)	bonferroni(p-value(Control_scrambled vs. shCADMI))
Gene	Scrambled	Scrambled	Scrambled	ShCADM1	ShCADM1	ShCADM1
7SK	0.374729	0.147358	0.198622	0.170791	0.399781	0.112331	0.915465	1
A1BG	0.0348763	0.0694009	0.0297959	0.0979717	0.0580096	0.126223	0.102208	1
A1BG-AS1	0.500231	0.0124427	0.0114749	0.138869	0.0540086	0.0685014	0.623333	1
A1CF	0	0.00361892	0	0	0.0117812	0.011954	0.180285	1
A2M	65.2105	61.2087	59.1838	74.9478	60.147	69.1457	0.252964	1
A2M-AS1	1.34157	2.25645	2.30076	1.33011	1.31051	1.04979	0.086471	1
A2ML1	0	0.0428279	0.0658281	0.0531099	0.0361469	0.0261981	0.918589	1
A2MP1	0.0700023	0.052237	0.048174	0.0832857	0.0809782	0.0657331	0.0838913	1
A4GALT	0.158245	0	0.0217802	0.0131791	0.025628	0.026004	0.482789	1
AAAS	12.909	11.1195	10.6109	8.35149	7.06294	7.30528	0.00771327	1
AACS	2.99014	2.41706	2.30475	2.7651	2.28768	2.73982	0.923465	1
AACSP1	0.0275327	0.0719088	0.0378948	0.16051	0.122621	0.113109	0.0119283	1
AADAT	0.124982	0.46632	0.451553	0.247211	0.265663	0.231053	0.423337	1
AAED1	2.15944	2.49037	2.47334	3.4334	2.89807	2.61799	0.081042	1
AAGAB	26.0865	31.398	28.6888	18.4672	18.9788	17.3205	0.00288525	1
AAK1	1.08578	1.14631	1.19527	1.30212	1.274	1.20747	0.048494	1
AAMDC	5.27316	4.25687	4.37113	5.94867	7.45302	5.04158	0.121805	1
AAMP	16.3505	12.6333	11.9266	16.0908	13.2639	13.605	0.697707	1
AANAT	0	0	0.0146345	0.0177106	0.0172199	0.0524176	0.127444	1
AAR2	13.8468	11.8344	11.9061	12.5827	10.568	12.2161	0.459168	1
AARD	0.231699	0.172898	0.0930126	0.112563	0.140715	0.0634575	0.260984	1
AARS	56.4287	47.7091	46.2932	31.7154	25.4122	29.1622	0.00428009	1
AARS2	6.10046	5.0455	4.87677	4.82796	3.93962	4.30012	0.099807	1
AARSD1	4.047	2.69922	2.73992	2.20524	2.7231	2.45605	0.208118	1
AASDH	0.772347	1.63172	1.48409	0.902197	0.812223	1.07962	0.257877	1
AASDHPPT	3.14093	3.82767	3.56625	1.58708	2.21402	1.52861	0.00427762	1
AASS	7.99358	5.23823	6.03853	4.24105	3.42533	4.0257	0.0416357	1
AATF	10.7686	9.08255	9.04238	11.9715	11.5919	10.2034	0.106517	1
AATK	0.748137	0.468949	0.504554	0.61684	0.411949	0.626991	0.854495	1
AATK-AS1	0	0	0.0355513	0.021512	0	0	0.752453	1
AB015752.3	0	0.180376	0.0554489	0.268416	0.13049	0.132404	0.233339	1
AB019441.29	0.297289	0.374394	0.0511264	0.123783	0.316681	0.204592	0.828927	1
ABAT	1.20922	1.0236	0.927541	0.660765	0.580535	0.793257	0.0221399	1
ABC7-42389800N19.1	3.30799	2.03066	1.85984	1.9048	1.85372	2.17777	0.419342	1
ABC7-43041300I9.1	2.53584e-05	0.0107322	0.00593958	0.151213	9.0544e-05	0.00029799	0.42299	1
ABCA1	1.19404	1.06248	1.06455	3.27034	2.79431	3.26685	0.000257624	1
ABCA10	0.0775731	0.15712	0.186844	0.12921	0.148064	0.122921	0.842128	1
ABCA11P	0.543698	0.0624604	0.165122	0.189002	0.0998896	0.382204	0.85247	1
ABCA12	0.004946	0.0110724	0.00340373	0.0205959	0.00400505	0.0162553	0.263151	1
ABCA13	0.0100262	0.00374085	0.0120746	0	0.00608905	0.00411893	0.166222	1
ABCA17P	0.0425052	0.0845817	0.0877534	0.0766991	0.0975199	0.0407445	0.998605	1
ABCA2	10.1172	8.28343	8.47187	7.91362	5.9903	6.93608	0.0668382	1
ABCA3	6.07507	5.15231	4.89119	3.7176	3.21833	3.45679	0.00786025	1
ABCA4	0	0	0	0.00894824	0.00435016	0	0.161335	1
ABCA5	0.831571	1.7639	1.65349	0.61004	0.876812	0.907123	0.115872	1
ABCA6	0.138224	0.0810425	0.0747391	0.065781	0.0772832	0.0378566	0.181617	1
ABCA7	7.47706	5.94096	6.27198	5.29049	3.66522	4.95866	0.0474739	1
ABCA8	1.93911	2.48452	2.24017	1.49468	1.57354	1.54917	0.0128663	1
ABCA9	0.0611509	0.11408	0.126248	0.0636604	0.132046	0.0795528	0.776243	1
ABCB1	29.7714	36.5563	35.1797	32.3937	30.2734	31.5417	0.323107	1
ABCB10	3.70953	3.48668	3.07241	3.03472	2.69368	2.65229	0.0474517	1
ABCB10P3	0.0215012	0	0	0	0	0	0.373901	1
ABCB11	0	0.0202402	0.018666	0.0150597	0.00732121	0.0148573	0.940344	1
ABCB4	1.48438	1.5892	1.62813	1.63582	1.45942	1.42722	0.485103	1
ABCB5	0	0.00750837	0.0138488	0.0502791	0.0733291	0.0578706	0.00247335	1
ABCB6	6.15477	5.32767	5.1457	7.14136	5.24067	6.02548	0.40171	1
ABCB7	3.99798	3.59976	4.04741	3.06822	3.14374	3.23059	0.00793595	1
ABCB8	7.76442	6.94753	6.94251	6.8776	4.83761	6.35905	0.149628	1
ABCB9	1.04667	0.719734	0.762088	0.746746	0.540926	0.584084	0.142839	1
ABCC1	7.79576	5.89532	5.88948	6.76388	4.78925	6.02137	0.478737	1
ABCC10	3.69898	2.64846	2.65658	2.77832	1.80556	2.56582	0.247629	1
ABCC11	0.0257088	0.0143883	0.0221153	0	0.0156134	0.0264041	0.465859	1
ABCC2	0.179351	0.0892234	0.0771409	0.186711	0.127077	0.208762	0.218653	1
ABCC3	0.261583	0.126517	0.126678	0.149271	0.133367	0.155225	0.60293	1
ABCC4	0.24232	0.318593	0.281902	0.297911	0.163516	0.175396	0.227975	1
ABCC5	6.74497	7.33566	7.21893	9.69915	8.38873	9.84636	0.0112681	1
ABCC6	0.424856	0.31553	0.285318	0.110167	0.141517	0.144579	0.00870113	1
ABCC6P1	0.0686299	0.0669198	0.0821804	4.70036e-29	0.061314	0.0334581	0.0894976	1
ABCC6P2	0.76988	0.279887	0.321351	0.0545282	0.175236	0.0857907	0.0941616	1
ABCC8	0	0	0.00468903	0	0	0.00559837	0.906908	1
ABCC9	0.0326217	0.0517286	0.0533176	0.0373564	0.0264156	0.0301536	0.119539	1
ABCD1	18.0543	14.3098	14.0448	11.8842	9.65729	10.025	0.0279555	1
ABCD2	1.03774	1.53762	1.60299	1.62904	1.70482	1.79117	0.162484	1
ABCD3	1.96148	3.93339	3.91164	1.97749	2.51771	2.43989	0.229233	1
ABCD4	1.96973	1.44922	1.51238	1.33167	1.04176	1.31188	0.0926412	1
ABCE1	4.69757	7.48279	7.07953	4.8407	5.71843	5.07505	0.253882	1
ABCF1	19.5017	16.9421	15.5252	15.2298	13.899	14.2806	0.0810063	1
ABCF2	15.9147	14.8996	14.0794	15.6609	12.107	13.7988	0.391529	1
ABCF2P1	0	0	0	0	0	0.0409908	0.373901	1
ABCF3	13.7381	11.86	11.5408	10.3986	9.37176	9.73707	0.0273042	1
ABCG1	0.288981	0.28374	0.245971	0.190004	0.18474	0.199947	0.00467421	1
ABCG2	0	0.086021	0.0661087	0.0800044	0.0388939	0.0789292	0.630672	1
ABCG4	0.126311	0.0443555	0.0664715	0.0247518	0.00601652	0.0183144	0.0668732	1
ABCG5	0	0	0.00861545	0	0	0	0.373901	1
ABCG8	0	0	0	0.0436617	0	0	0.373901	1
ABHD1	0.448612	0.334762	0.385906	0.140106	0.0908165	0.0460745	0.00222844	1
ABHD10	10.0049	11.6992	10.5771	7.98577	7.16532	8.19508	0.00717707	1
ABHD11	4.88299	3.68932	3.31836	4.42253	3.62453	3.96189	0.943809	1
ABHD12	8.04033	7.27684	7.15013	10.0217	7.47851	8.63723	0.194559	1
ABHD12B	0	0	0	0.00872775	0	0	0.373901	1
ABHD13	2.22476	3.43098	3.20615	1.86011	2.85415	1.69891	0.189751	1
ABHD14A	8.12896	5.79056	5.23057	5.31699	4.03106	3.84254	0.118261	1
ABHD14A-ACY1	0.298998	0.328132	0.419318	0.128698	0.132033	0.111843	0.00363634	1
ABHD14B	6.68886	4.82644	4.74506	3.97555	2.50535	3.13527	0.0442382	1
ABHD15	4.62863	4.10219	3.80989	4.03842	2.44621	3.01474	0.125049	1
ABHD16A	6.21254	4.88694	5.11648	4.46415	3.66854	4.69902	0.0933382	1
ABHD16B	0.104891	0	0.0180459	0.021839	0.021234	0	0.467131	1
ABHD17A	13.2405	9.22733	8.85889	10.2838	8.14372	9.17345	0.463366	1
ABHD17AP1	0.137206	0	0.0184892	0.0463128	0.0641748	0.034618	0.939689	1
ABHD17AP2	0.144756	0	0.0195065	0.048861	0.0677058	0.0365228	0.939689	1
ABHD17AP3	0.041184	0	0	0	0	0.0677801	0.754219	1
ABHD17AP5	0	0	0	0.0441522	0.0852398	0.0642453	0.00553782	1
ABHD17B	7.99538	7.97464	8.18839	6.5146	6.65272	6.5305	5.14136e-05	1
ABHD17C	1.95172	2.29001	2.24443	1.89279	1.48684	1.88845	0.0768221	1
ABHD2	47.6627	54.1599	53.3831	42.1773	35.8633	40.36	0.0115469	1
ABHD3	1.40803	1.7034	1.53421	2.62957	2.95404	2.66434	0.000852963	1
ABHD4	21.067	15.676	16.0299	22.2363	18.7288	19.5806	0.272185	1
ABHD5	4.37526	5.19314	5.74911	4.86661	4.55344	4.94597	0.488873	1
ABHD6	4.64547	5.40316	5.35796	4.16068	3.97185	3.90219	0.0119749	1
ABHD8	9.98865	8.35004	7.8456	8.03803	5.28985	6.76994	0.118693	1
ABI1	4.54061	3.98718	4.0024	3.27796	3.68569	3.12551	0.030151	1
ABI2	1.65066	1.51163	1.5376	1.09744	0.924111	1.0728	0.00148401	1
ABI3	0	0	0	0	0.0153549	0.0155802	0.116138	1
ABI3BP	0	0.0158282	0	0	0.00343519	0	0.486829	1
ABL1	38.4159	32.6033	32.4619	22.6438	17.5822	19.9002	0.0041137	1
ABL2	3.68863	4.13143	4.32499	2.88767	2.33261	2.88351	0.00692615	1
ABLIM1	0.811499	0.426001	0.487025	0.27898	0.236867	0.255849	0.0575066	1
ABLIM2	4.57399	3.36148	3.43387	7.49045	5.87372	6.45974	0.0101309	1
ABLIM3	0.929366	0.785014	0.986001	0.682627	0.585323	0.620425	0.0150322	1
ABO	0.0351824	0.0091064	0.0111935	2.58806e-07	2.51636e-07	0.00732775	0.139311	1
ABR	9.61349	8.23638	7.80904	9.61284	7.4206	7.73536	0.751461	1
ABRACL	12.3026	15.378	13.7546	10.343	14.5504	9.66188	0.264343	1
ABT1	8.75669	7.16626	6.79364	8.06683	6.63924	6.58393	0.571824	1
ABT1P1	0	0.0423295	0	0	0	0.0466076	0.949087	1
ABTB1	1.4757	1.01084	1.11449	0.787824	0.569901	0.814543	0.0414736	1
ABTB2	1.07696	1.46054	1.26316	2.13701	1.73657	1.61585	0.0430869	1
AC000041.8	1.51082e-31	1.37678e-33	1.75162e-42	0	0	1.76354e-26	?	?
AC000068.10	0	0.453294	0.139346	0	0.163963	0.0831845	0.463331	1
AC000068.5	1.22148	0.961204	1.40608	0.943297	0.665392	0.839382	0.0671226	1
AC000068.9	0.981602	0.976651	0.375287	0.45417	0.0883174	0.716906	0.257748	1
AC000077.2	0	0	0	0	0.0791428	0	0.373901	1
AC000078.5	0	0.0509567	0	0	0	0	0.373901	1
AC000081.2	0.47042	0.117012	0	0.130593	0.25395	0.128838	0.875082	1
AC000089.3	0.154503	0.365106	0.0631603	0.682467	0.386097	0.343835	0.117663	1
AC000095.9	4.0497	2.78338	4.36372	3.23957	2.33	4.15922	0.531682	1
AC000110.1	0	0	0.0548793	0	0	0	0.373901	1
AC000120.7	0.0333735	0.315229	0.384596	0.279773	0.237932	0.385719	0.650488	1
AC000367.1	0	0.0393573	0.0181481	0.0439254	0	0	0.819121	1
AC002055.4	0.383263	0.794125	0.686956	0.408718	0.414936	0.376178	0.147665	1
AC002056.3	0.0611902	0.401678	0.316986	2.23443e-30	0.156587	0.10966	0.202289	1
AC002059.10	0	0.0728564	0.335949	0.569189	0.237179	0.320879	0.168491	1
AC002064.5	0	0.0474113	0.131171	0	0.0514482	0	0.370129	1
AC002066.1	0	0.02865	0	0	0	0	0.373901	1
AC002075.4	0	0	0.00627726	0.154026	0	0	0.392112	1
AC002076.10	0.265113	0.065944	0	0	0	0.145218	0.542781	1
AC002116.7	1.23128	0.810712	0.94703	0.482565	0.93839	0.714119	0.19038	1
AC002116.8	1.29119	0.148585	0.81294	1.02602	0.774804	0.748803	0.787196	1
AC002117.1	0	0.499318	0.552577	0.167182	0.16255	0.32987	0.51736	1
AC002128.4	0.783813	0.146224	0.0899004	0.108797	0	0.0536674	0.272317	1
AC002128.5	0.226075	0.0562338	0	0	0.0610219	0	0.357113	1
AC002310.10	0	0	0	0	0	2.29984e-18	?	?
AC002310.12	0.637268	0.722822	0.508722	0.997782	1.09399	0.753988	0.0518241	1
AC002310.13	3.97767e-06	6.68585e-06	2.84636e-08	9.35607e-12	2.64264e-06	3.99091e-05	0.460776	1
AC002310.7	0.19425	0.398621	0.467876	0.444888	0.31459	0.299256	0.994661	1
AC002365.1	0	0.0541316	0	0	0	0	0.373901	1
AC002366.3	0	0	0.0269323	0	0	0	0.373901	1
AC002368.4	0	0	0.165204	0	0.0971947	0	0.740645	1
AC002398.11	0.0228292	0.0170355	0	0.0570384	0.0739442	0.0187573	0.107383	1
AC002398.12	0	0.263277	0.0485598	0.470135	0.399971	0.347862	0.0267702	1
AC002398.5	0.0187185	0	0	0	0.0151574	0	0.889614	1
AC002398.9	4.68765	0.523048	1.0502	1.42844	0.747615	1.63212	0.573709	1
AC002451.1	2.73836	4.11581	4.61096	4.31856	4.4348	5.10624	0.261922	1
AC002451.3	0.312561	0.566436	0.307282	1.18999	0.614665	1.17399	0.0451058	1
AC002454.1	0	0.0521027	0.0480502	0	0.056539	0.114737	0.557663	1
AC002467.7	1.27788	1.30675	0.911977	1.02484	1.30304	1.08884	0.869755	1
AC002472.13	0.0504203	0.0206638	0.0231321	0.0279943	0.020414	0.0276181	0.571409	1
AC002480.5	0	0	0.0249996	0	0	0	0.373901	1
AC002511.1	0	0	0.00780363	0	0	0	0.373901	1
AC002519.8	0	0	0.0573952	0	0	0.0137052	0.500163	1
AC002550.5	0	2.47979e-14	0.0464822	0	0	0.0277483	0.746732	1
AC002551.1	0	0	0.108275	0.0655171	0	0	0.752453	1
AC002553.4	0	0	0	0	0.221833	0.112544	0.156754	1
AC002985.3	1.34647e-28	1.57767e-25	1.09975e-26	1.89132e-24	3.55237e-35	1.43706e-19	?	?
AC002994.1	0.000231692	0.107122	0	4.1096e-07	5.16018e-19	0.177111	0.752975	1
AC003002.4	1.45295e-10	8.10241e-39	9.65542e-23	0	2.06064e-08	7.73641e-15	0.376949	1
AC003002.6	0.843591	0.552122	0.586275	0.388211	0.283508	0.468125	0.0576781	1
AC003005.2	0	0.104676	0.0965346	0.116826	0.170383	0.115256	0.153824	1
AC003005.4	5.75571e-10	5.20092e-12	5.24009e-16	9.94723e-07	0.0152066	3.69956e-11	0.373859	1
AC003006.7	0.848965	0.685365	0.0676527	0.302274	0.284033	0.098484	0.282907	1
AC003029.1	1.54283e-41	7.3033e-12	2.08398e-12	1.35815e-07	1.87387e-11	3.83502e-14	0.373842	1
AC003051.1	0	0.00832794	0.038401	0.0464727	0.0451852	0.0825267	0.0658391	1
AC003075.4	0.0869413	0.0216257	0.0199437	0.0482715	0.0704011	0.0714341	0.428255	1
AC003080.4	0	0	0.0417855	0.0505686	0	0	0.899955	1
AC003090.1	0	0	0	0.0130681	0	0.0386774	0.203512	1
AC003092.2	0	0.0779204	0	0	0	0	0.373901	1
AC003102.1	0	6.12782e-09	1.25072e-20	0.00979747	0.0292095	0.0785808	0.128095	1
AC003102.3	0.870576	0.52743	0.676225	0.588648	0.670055	0.864023	0.906045	1
AC003104.1	0.186784	0.185842	0.192811	0.0777797	0.0756247	0.127891	0.0053196	1
AC003665.1	0.128803	0.233423	0.189942	0.107271	0.193698	0.120948	0.344072	1
AC003682.16	0.403217	0.0752219	0	0	0	0.0828244	0.357171	1
AC003682.17	0.551505	0.091454	0.0843408	0	0	0	0.191809	1
AC003956.1	0	0.292858	0	0	0.211863	0.107486	0.942582	1
AC003958.2	0	0	0.00788038	0	0.0556354	0.0282259	0.194637	1
AC003986.5	0	0	0.0420046	0.0254169	0	0	0.752453	1
AC003986.6	0	0	0	0	0.0440813	0	0.373901	1
AC003986.7	0	0.351543	0.231571	0.504444	0.0544964	0.331776	0.571972	1
AC003991.3	0	0	0.0340349	0.0274592	0.0266984	0.0812705	0.188288	1
AC004004.2	0	0	0.128198	0	0	0	0.373901	1
AC004012.1	0	1.04127	0.660195	0.653699	0.282483	0.716571	0.96344	1
AC004017.1	0	0	0	0.297212	0	0	0.373901	1
AC004019.13	0.55744	0.17017	0.540552	0.35874	0.225695	0.270644	0.356662	1
AC004019.18	0.0705694	0.0290632	0.00231824	1.29531e-09	0	3.38699e-12	0.162146	1
AC004022.8	0	0	0	0	0.0353767	0	0.373901	1
AC004041.2	8.14248	6.46184	5.84066	7.53477	4.57004	5.9822	0.513679	1
AC004051.2	0.143224	0.106876	0.0821361	0.0198801	0.057988	0.019613	0.0231244	1
AC004053.1	0	0.0117091	0	0	0.012706	0	0.956755	1
AC004057.1	54.5065	69.8753	55.609	69.5257	116.841	56.0263	0.337149	1
AC004067.5	0	0	0	0.0554088	0	0	0.373901	1
AC004069.1	0	0	0.0575395	0	0	0	0.373901	1
AC004069.2	3.05957e-36	0.0719203	0.327856	1.62004e-41	0.152561	0.0795932	0.634652	1
AC004074.3	0.11181	0.42125	0.300293	0.0965036	0	0	0.0620447	1
AC004076.7	0.678287	0.112384	5.1901e-13	0.0974415	9.14158e-20	9.04867e-05	0.337811	1
AC004076.9	4.05109e-28	0.111943	4.52831e-05	0.00415636	0.0817899	0.169694	0.473969	1
AC004156.3	0.321695	0.166192	0.221383	0.082436	0.20038	0.10166	0.137198	1
AC004158.2	0.118335	0.176608	0.316695	0.197106	0.13841	0.194457	0.682806	1
AC004158.3	0	0	0	0	0.0116899	0	0.373901	1
AC004166.6	0	6.27384e-27	0	5.39415e-18	0	0	?	?
AC004221.2	0	0	0	0	0.0446819	0	0.373901	1
AC004231.2	0	0.0426411	0	0.0475904	0	0	0.941982	1
AC004237.1	0	0	0	0	0	0.0762248	0.373901	1
AC004257.3	0.855396	0.780158	0.981107	1.10818	1.53925	1.09328	0.0761353	1
AC004381.6	2.79814	3.13626	3.10282	2.53794	2.3025	2.39214	0.00920583	1
AC004381.7	0	0.19802	0	0	0	0.218033	0.949087	1
AC004383.3	0.322294	0	0	0.134208	0.260979	0	0.862108	1
AC004410.3	0.119414	0.267327	0.328713	0	0.580177	0.0981151	0.951082	1
AC004447.2	0.173487	0	0	0.0481616	0	0.0316762	0.627734	1
AC004448.2	0	0.133663	0.184901	0.522121	0.145044	0.441518	0.107174	1
AC004448.5	0	0	0.0108495	0	0.0127663	0	0.914429	1
AC004449.6	1.72089	1.12364	0.81419	0.806178	1.56769	1.67906	0.748278	1
AC004453.8	1.03694	0.561484	0.777837	1.41068	3.28997	1.16567	0.164647	1
AC004461.4	0	0	0	0.0962435	0	0	0.373901	1
AC004463.6	2.44944	1.56326	2.24014	3.38204	2.5576	3.15122	0.0596928	1
AC004466.1	0.387379	0.289069	0.266585	0.394314	0.174268	0.459744	0.77732	1
AC004471.10	0.584451	0.413174	0.296363	0.537985	0.17436	0.530755	0.913284	1
AC004471.9	0	0	0	0.0666429	0	0	0.373901	1
AC004490.1	0.051028	0.0253853	0	0.0708293	0.0413202	0.0838529	0.108734	1
AC004510.3	0	0	0.0479066	0.0579763	0	0	0.899955	1
AC004528.4	0	0	0.0499992	0	0.0588323	0	0.914429	1
AC004538.3	0	0.0150411	0.0277425	0.0167869	0.0081609	0.00828065	0.72724	1
AC004540.4	0	0.0394019	0	0	0	0	0.373901	1
AC004540.5	0.246826	0.284651	0.285674	0.560628	0.408822	0.368729	0.0439786	1
AC004549.6	0	0.121371	0	0.135458	0	0.0445458	0.74808	1
AC004562.1	0	0.289604	0.267079	0.215479	0.36664	0.0531457	0.849902	1
AC004603.4	0.0497294	0.0927723	0.239558	0.165664	0.120806	0.265586	0.47324	1
AC004706.1	0.777327	0.0343309	0.587148	7.02872e-07	0.0344476	7.45345e-05	0.111187	1
AC004771.1	0.76575	0.103894	0.16949	0.322807	0.319192	0.378224	0.97764	1
AC004775.5	0	0.184608	0.127687	0.206035	0.100163	0.203266	0.367511	1
AC004797.1	0.80398	1.40487	1.2342	0.929451	2.51159	1.22026	0.476925	1
AC004832.1	0	0.0291561	0.134442	2.21273e-36	0.189832	1.32963e-08	0.913155	1
AC004837.3	0.155429	1.55912e-29	2.17872e-10	1.80405e-11	5.50488e-28	5.45564e-06	0.373916	1
AC004837.4	0	0	0	0	0.0667461	0	0.373901	1
AC004840.8	0	0	0	0.063793	0.0620255	0.125871	0.0161797	1
AC004840.9	1.8926	1.26098	1.36447	1.38857	0.87574	1.74015	0.619099	1
AC004854.4	0.385952	0.192003	0.177069	0	0.208351	0.211408	0.313724	1
AC004854.5	0	0	0	0	0	0.109641	0.373901	1
AC004870.4	0	0	0.020852	0.0757049	0.0490716	0.0248958	0.0572959	1
AC004878.2	0	0	0	0	0	0.0402788	0.373901	1
AC004878.3	3.8825e-37	2.68368e-12	1.79517e-06	0.227927	0.0168413	1.23126e-07	0.328226	1
AC004878.5	0	0.0107992	0	0	0	0	0.373901	1
AC004878.6	0	0	0.0467528	0.0282904	0	0	0.752459	1
AC004878.7	0	0	0	0	0.122839	0.124641	0.116138	1
AC004889.1	0.00534654	1.58755e-11	1.70844e-21	0.00484622	1.49e-32	0.0239749	0.357573	1
AC004893.10	0	0	0.0230075	0.0556872	0.0270722	0.0824082	0.0555854	1
AC004893.11	0.655155	0.704331	0.74125	0.60112	0.40463	0.611289	0.0878624	1
AC004895.4	0.170384	0.0423811	0	0.0473002	0	0	0.361514	1
AC004899.3	0	0	3.96579e-27	0	0	0	?	?
AC004911.2	0	0	0.0367962	0	0	0	0.373901	1
AC004917.1	5.30082	2.04735	1.59452	4.34286	1.29642	2.92609	0.935576	1
AC004941.5	0	0	0	0.170115	0	0	0.373901	1
AC004947.2	0	0	0	0	0	0.0275188	0.373901	1
AC004951.5	0.82262	0.147348	0.203859	0.291913	0.176245	0.482765	0.766751	1
AC004951.6	4.76697	6.27631	6.71562	5.13407	4.44616	6.78761	0.637766	1
AC004967.7	0	0	0.0716991	0	0	0	0.373901	1
AC004980.10	0.109008	0.073465	0	0	0	0.0823189	0.47341	1
AC004980.11	0	3.49624e-42	0	0	0.0191722	0	0.373901	1
AC004980.7	1.33275	1.65724	1.86981	1.96786	2.07353	2.20786	0.0535333	1
AC004980.8	0	0	0	0	0	0.188497	0.373901	1
AC004980.9	0	0.32105	0.466644	0.350691	0.110604	0.184599	0.775686	1
AC004985.12	0.618693	0.267022	0.355459	0.41023	0.364579	0.338246	0.711932	1
AC004987.9	0.833502	0.207526	0.378985	0.569263	0.268568	0.403239	0.78656	1
AC004988.1	0	0.0588693	0	0	0	0.0864255	0.80517	1
AC005000.1	4.56639e-28	3.38098e-32	1.94813e-25	2.61343e-20	1.65802e-24	3.35349e-24	?	?
AC005003.1	6.53454	5.45668	5.22856	4.92385	3.67456	5.24118	0.145851	1
AC005009.1	0	0	0	0	0.140192	0	0.373901	1
AC005009.2	0.403217	0.188055	0.0693712	0.125929	0.0816267	0.0828244	0.279644	1
AC005013.1	0.0462474	0	0	0.00679697	0	0.00223521	0.469558	1
AC005014.5	0	0.0700655	0.107693	0.117297	0.114047	0.0900047	0.217204	1
AC005019.3	0	0	0	0	0.105046	0	0.373901	1
AC005029.1	0	0	0	0	0.0115573	0	0.373901	1
AC005037.3	0.574366	0.107151	0.0988165	0.0398624	0.038758	0.0393267	0.232712	1
AC005042.2	0.465715	0.390966	0.200309	0.193931	0.235697	0.382649	0.450139	1
AC005042.4	0	0.00746242	0.013764	0	0	0	0.149922	1
AC005062.2	0	0.027108	0	0.0151272	0.0294162	0	0.663711	1
AC005076.5	0.104891	1.13494	0.433101	0.567815	0.679487	0.430911	0.995767	1
AC005077.12	1.24745	1.16022	1.06998	0.481815	0.380629	0.460486	0.000275082	1
AC005077.14	5.45	4.74305	4.7226	2.20842	1.93143	2.62763	0.000973863	1
AC005082.1	0.689912	0.02985	8.86844e-12	0	0.000269735	0	0.346832	1
AC005082.12	0	0	0	0.133548	0.0370994	0	0.226162	1
AC005086.2	0	0	0	0.177106	0	0	0.373901	1
AC005152.2	0	0	0.00379284	0.00459008	0.00892581	0.0135852	0.0546758	1
AC005154.6	0.719282	0.62947	0.713156	0.37922	0.357837	0.516369	0.00939802	1
AC005154.7	0.463722	0.220435	0.391006	0.222749	0.19429	0.180006	0.0949949	1
AC005154.8	0	0	0	0	0	0.100963	0.373901	1
AC005189.6	0	0.112105	0.103385	0.250233	0.2433	0.24687	0.00832501	1
AC005197.2	0	0.101764	0.422321	0.0567879	0.0552145	0.112049	0.480232	1
AC005220.3	0	0.0393128	0.14502	0	0	0.0432861	0.361175	1
AC005224.2	0.151501	0.36177	0.229372	0.30282	0.368037	0.174271	0.704101	1
AC005237.4	0	0	0	0	0.0674625	0.0684524	0.116138	1
AC005253.2	0.0232741	0.0173676	0	0	0	0.0191229	0.490366	1
AC005253.4	0.431218	0	0	0.359131	0	0	0.903988	1
AC005255.3	0	0.0754068	0	0.266743	0.166282	0	0.218495	1
AC005262.2	0	0	0	0.082174	0	0	0.373901	1
AC005262.3	0.103034	0	0	0	0	0	0.373901	1
AC005264.2	0	0	0.0138204	0	0	0.0165006	0.906908	1
AC005280.1	0.000242961	0.321913	0.182326	0.6797	0.0519355	0.00263005	0.762747	1
AC005306.3	0.697328	1.56108	1.30255	1.03706	0.846997	1.06405	0.483647	1
AC005307.1	0.148317	0.265624	0.183723	0.27175	0.0960803	0.243725	0.946317	1
AC005307.3	0.920018	0.782127	0.873567	1.09598	0.78271	0.909018	0.517204	1
AC005329.7	2.83003	2.07289	1.97449	2.95431	2.23883	2.60385	0.418482	1
AC005330.2	0	0.0276692	0	0.0308807	0	0	0.941982	1
AC005339.2	0	0.177309	0.163518	0	0.288609	0.195229	0.665567	1
AC005355.1	0	0.048673	0	0	0	0	0.373901	1
AC005355.2	0	0.0313934	0.0289517	0	0	0.0345663	0.604582	1
AC005358.1	0	0	0	0.0188442	0.0366442	0	0.15533	1
AC005363.9	6.89501e-14	7.25942e-23	2.22478e-25	2.04509e-24	4.32762e-38	1.88819e-21	?	?
AC005387.3	0	0	0	0	0.107135	0	0.373901	1
AC005392.13	0.372572	0	0.064099	0.155145	0.0754231	0.229589	0.952429	1
AC005394.1	0	0.187851	0	0	0	0.206837	0.949087	1
AC005484.5	0	1.91925e-15	0.0149036	2.40893e-09	0.0219892	5.07849e-10	0.802857	1
AC005487.2	0	0.0522594	0	0	0	0.0575412	0.949087	1
AC005498.3	0.421462	0.0943507	0.0870122	0	0.136512	0.0692577	0.321592	1
AC005519.4	0.685392	0.465784	0.848744	0.310039	0.434802	0.597986	0.189646	1
AC005523.2	0.169493	0.00972914	0	0.184592	0.0211151	0.096412	0.602053	1
AC005523.3	0	0	0	0.0927898	0	0.0915428	0.116135	1
AC005532.5	0	0.0842825	0	0	0	0	0.373901	1
AC005534.8	1.067	0.562035	0.777481	0.888631	0.660714	0.979828	0.826138	1
AC005537.2	0	0	0	0.0153184	0.014894	0.0151125	2.59499e-08	0.000791886
AC005539.2	0	0	0	0	0	0.0258721	0.373901	1
AC005540.3	0.96285	0.189078	0.209246	0.168819	0.205177	0.249825	0.390882	1
AC005544.1	0	0	3.12124e-14	2.30916e-18	0	3.33573e-20	?	?
AC005546.2	0	0.266643	0.573776	0.297592	0.192898	0.587185	0.717267	1
AC005550.4	0	0	0	0	0	0.0548994	0.373901	1
AC005559.2	0.276116	0	0.126678	0	0.298115	0.0756223	0.939491	1
AC005559.3	0.0350954	0.0785663	0.0241518	0.146142	0.113675	0.115342	0.0158805	1
AC005562.1	0.181734	0.488593	0.545114	0.383304	0.520771	0.385295	0.849436	1
AC005592.1	0	0	0.042981	0.0173385	0	0.0171054	0.862691	1
AC005592.2	0	0.0191897	0.0707885	0.021417	0.166589	0.0845166	0.265489	1
AC005592.3	0	0	0	0	0.0459897	0	0.373901	1
AC005594.3	0	0	0.0104362	0	0.0245598	0.0498403	0.223191	1
AC005597.1	0	0.0827441	0.0763083	0.369392	0.179579	0.182214	0.0490441	1
AC005606.1	4.00711e-10	7.61761e-13	2.53528e-07	7.14156e-15	6.49364e-09	2.53549e-08	0.431878	1
AC005606.14	0.063449	0	0	0	0.0513781	0.052132	0.65028	1
AC005606.15	0.277212	0.0689534	0.0635903	0.0769566	0	0	0.212516	1
AC005609.1	0	0.0602505	0.166693	0.0537949	0.104609	0.039804	0.864255	1
AC005614.3	0	0.0190268	0.0175469	0	0	0	0.116767	1
AC005614.5	8.16079e-05	1.35858e-14	0.391968	0.305547	0.351475	0.371181	0.183665	1
AC005616.1	0.330295	0.109543	0.126279	0.122257	0.326893	0.211075	0.751413	1
AC005618.1	6.11439	3.56719	2.98626	3.95821	4.67905	3.9779	0.98669	1
AC005618.6	0.207116	0.0662373	0.0712663	0.0985671	0.0598976	0.0850871	0.517451	1
AC005624.2	0	0.655708	0.691094	0.627269	0.508242	0.515699	0.679276	1
AC005625.1	0	0.147256	0.203704	0	0.0798973	0.0810696	0.394102	1
AC005682.5	0	0.21277	0.196221	0.189973	0.107747	0.265511	0.565245	1
AC005682.6	0	0	0	0.0264391	0	0.0260838	0.116135	1
AC005682.8	0	0	0	0.0574609	0.167607	0.170066	0.0238604	1
AC005702.2	0	0	0.410891	0	0	0	0.373901	1
AC005702.3	0	0.439905	0.40569	0	0.477361	0	0.594956	1
AC005722.4	0	0.0360503	0.0332464	0.0402346	0.0391198	0	0.858048	1
AC005740.6	0.389313	0.254198	0.401874	0.688991	0.59109	0.519795	0.020979	1
AC005754.7	0	0	0.0551626	0	0	0	0.373901	1
AC005757.7	0.0466865	0.00877894	3.1022e-26	3.94723e-16	1.05906e-14	4.70225e-24	0.266374	1
AC005775.2	0.392772	0.083741	0.193069	0.373842	0.0454356	0.230511	0.962313	1
AC005776.1	0	0.599181	0	0.401236	0	0.131948	0.92902	1
AC005779.2	0	0.0640887	0.349631	0	0	0.139145	0.477946	1
AC005780.1	0	0	0	0	0.0326507	0	0.373901	1
AC005785.2	0.828588	0.254597	0.285108	0.284148	0.256541	0.46054	0.568366	1
AC005786.5	0	0.18836	0.086855	0.105111	0.204399	0	0.893654	1
AC005786.7	3.2971	1.72225	1.64502	2.19674	1.06794	2.91219	0.841193	1
AC005789.11	0.602336	0.490335	0.546405	0.342029	0.421234	0.697361	0.624801	1
AC005789.9	0	0	0.107911	0.130593	0	0.128838	0.419975	1
AC005795.1	1.2641	0.469018	0.243118	0.519233	0.805045	0.465019	0.858191	1
AC005822.1	0.276664	0.21033	0.224554	0.194175	0.227893	0.191105	0.232974	1
AC005831.1	0	0	0	0.0437273	0.0212579	0.0431397	0.00819262	1
AC005838.2	0	0	0	0	9.03088e-37	0	?	?
AC005841.1	0	0.0740202	0.0341315	0.123917	0.0401614	0.0815013	0.228889	1
AC005884.1	8.15876e-25	0.0756215	0.0686869	0	0.0805273	0.082194	0.873964	1
AC005932.1	0	0.036314	0	0	0	0	0.373901	1
AC005943.4	1.04655	1.69207	1.92057	1.7432	0.635588	2.29303	0.994297	1
AC005943.5	5.326	4.89862	4.44942	8.25237	7.70278	7.57156	0.000844281	1
AC005944.2	1.40375	0.0616179	0.340952	0.825237	0.334322	0.203537	0.759409	1
AC005954.3	0	0	0.285307	0.230185	0.111904	0	0.878323	1
AC006001.1	0	0.1347	0.124223	0.150334	0	0.296627	0.549194	1
AC006003.3	0	0	0	0	0.184559	0	0.373901	1
AC006011.4	7.47144e-05	8.85046e-11	5.47282e-14	0.000825041	9.48458e-26	7.69692e-14	0.4163	1
AC006014.10	0	9.66914e-20	0	0	0	0	?	?
AC006014.7	0.39922	0.349024	0.59088	0.996542	0.942272	0.416593	0.164037	1
AC006014.8	0	0	0	0	0.033611	0	0.373901	1
AC006019.4	0	0	0	0	0.0061944	0	0.373901	1
AC006024.4	0	0.0409873	0.0567076	0	0	0	0.126312	1
AC006026.10	0.0360272	0.0808157	0.0994564	0.0605221	0.0292857	0.0297951	0.207681	1
AC006033.22	0.218646	0.0815786	0.225701	0.182095	0.442624	0	0.821527	1
AC006042.8	0	0.094629	0.130903	0.105612	0.231044	0.0781447	0.360384	1
AC006111.1	0	0.105374	0.116614	0.070563	0.068608	0.116024	0.796889	1
AC006115.3	0.3722	0.532339	0.405555	0.297063	0.226043	0.331298	0.0582976	1
AC006116.13	0	0	0	0	0	0.116189	0.373901	1
AC006116.14	0	0	0.0887798	0	0	0	0.373901	1
AC006116.15	0	0.0630145	0.08717	0	0.03419	0	0.244647	1
AC006116.17	0.128499	0.123284	0.075797	0.0458646	0.0297292	0.0603309	0.0280245	1
AC006116.19	0.166624	0.124338	0.172001	0.0693849	0.404775	0.273809	0.390493	1
AC006116.20	0	0	0	0.0175107	0	0	0.373901	1
AC006116.21	0	0	0	0.0372944	0	0.0367931	0.116135	1
AC006116.22	0	0.0320152	0.0295251	0	0.0347412	0	0.594956	1
AC006116.24	0	0	0	0	0.064908	0	0.373901	1
AC006116.27	0	0.137907	0.169574	0	0.099766	0.10123	0.597082	1
AC006126.3	0	0	0.0593509	0.0718262	0.0698362	0.0708609	0.0613466	1
AC006126.4	0	0	0	0	0.245945	0	0.373901	1
AC006129.4	0	0.0201815	0.0186118	0	0.0437997	0.0666635	0.310755	1
AC006132.1	0.377098	0.422095	0.752579	0.408275	0.335892	0.557707	0.571137	1
AC006160.5	0	0.0463367	0.384594	0	0.050282	0.10204	0.497943	1
AC006195.2	0.0504567	0.112955	0.10417	0.126065	0	0.0414571	0.470837	1
AC006227.1	0	0	0	0.0648598	0	0	0.373901	1
AC006262.4	0	0	0	0.182738	0	0.225353	0.120436	1
AC006262.5	0	0	0.0183035	0.0886034	0.0215371	0.0655595	0.0634984	1
AC006262.6	0.527879	0.640843	0.650641	1.16142	0.720928	1.13286	0.0541202	1
AC006273.4	0	0	0.0372236	0	0	0	0.373901	1
AC006273.5	0	0.0399454	0	0	0	0	0.373901	1
AC006277.2	0	0	0.123903	0.0999643	0.0485973	0.147931	0.316384	1
AC006326.3	0	0	0	0	0	0.0486212	0.373901	1
AC006369.2	1.52972	0.824421	0.292422	0.778554	0.4129	0.837917	0.618929	1
AC006369.3	0	0.0905013	0.166924	0	0.196414	0.199296	0.60283	1
AC006372.1	0	0	0	0.0251368	0	0	0.373901	1
AC006372.4	0	0.017166	0.0316616	0.0478959	0.0279414	0.0378018	0.116387	1
AC006373.1	0.516028	0.385069	0.799018	3.00834	3.02946	2.96791	3.89945e-05	1
AC006378.2	0	0	0	0.0609845	0.0592949	0	0.116195	1
AC006427.2	0	0.146429	0.360107	0.0544749	0.0529656	0.214971	0.629209	1
AC006435.1	9.83183e-05	4.31351e-10	9.46087e-18	1.54482e-16	4.37896e-29	3.96758e-20	0.373898	1
AC006445.8	0.88427	0.659858	0.709957	0.64439	1.01439	0.605457	0.982731	1
AC006449.1	0.890713	0	0	0	0.103037	0.104549	0.488627	1
AC006486.1	1.12246	0.489917	0.612132	0.352762	0.668827	0.50463	0.338165	1
AC006486.9	0.0966115	1.39806e-10	1.67227e-07	0.176873	0.107248	3.14742e-06	0.36126	1
AC006499.8	0	0	0	0.0228692	0	0.0225618	0.116135	1
AC006509.4	0	0	0	0	0	0.290619	0.373901	1
AC006538.1	3.29086	2.67496	2.48712	2.27578	1.78446	1.71407	0.0409825	1
AC006538.4	6.64441e-12	3.10081e-10	1.27935e-14	6.34114e-13	8.18859e-08	5.2555e-15	0.375563	1
AC006547.13	0.103665	0	0	0	0	0.0638813	0.760261	1
AC006547.8	0.177078	0.594625	0.426514	0.589903	0.573559	0.654722	0.170389	1
AC006942.4	0.447803	0.267327	1.04777	0.447532	0.290089	0.220759	0.33562	1
AC006946.15	0.137582	0.102666	0.0473405	0.114582	0	0.0565212	0.410008	1
AC006946.16	0	0.0365175	0.0112257	0.0135853	0.0792537	0.053611	0.208227	1
AC006947.1	0	0	0.066218	0	0	0	0.373901	1
AC006978.6	1.73242	1.44485	1.54286	1.754	1.43034	1.95371	0.468896	1
AC006994.1	0	0	0	0	0.0898964	0.0456077	0.156754	1
AC006994.2	0	0	0	0.0766524	0.0745287	0.226867	0.066847	1
AC006995.8	0	0.0096722	0	0	0	0	0.373901	1
AC007000.10	0	0.0713604	0.26324	0	0.0774364	0.314291	0.884415	1
AC007000.12	3.69083e-11	0.255265	0.10089	0.081398	0.15975	0.120456	0.982448	1
AC007009.1	0	0.162016	0.0747074	0	0.263717	0.178391	0.492404	1
AC007014.1	0.251738	0.0939257	0	0	0.255818	0.310829	0.574611	1
AC007016.3	0	0.142428	0.262701	0.15896	0.618222	0.156823	0.361324	1
AC007036.4	0	0	0.14668	0	0.0862964	0.0875626	0.881076	1
AC007036.5	1.10693e-27	0.000525467	0.00051681	0.116281	0.132242	1.16685e-08	0.118885	1
AC007036.6	0	0.103123	0.142654	0.115092	0	0.0567728	0.671686	1
AC007038.7	0.211785	0.395094	0.378939	0.158743	0.137195	0.243614	0.0905813	1
AC007040.11	0	0	2.07239e-33	0.019545	1.0509e-23	0	0.373901	1
AC007040.5	0	0	0	0.0620578	0	0	0.373901	1
AC007040.6	0	0.0238849	0.0440543	0.0266571	0.103674	0.0262989	0.361324	1
AC007040.7	0	0	0.0562765	0.0340528	0.0331093	0	0.876141	1
AC007041.2	0.327589	0.154363	0.141816	0.102112	0.132731	0.271646	0.648514	1
AC007050.17	0	0	0	0	0	0.0586885	0.373901	1
AC007050.18	0	0.0928384	0.0285392	0.034538	0.0335811	0.0681476	0.875455	1
AC007064.24	0.372572	0	0.064099	0	0	0	0.274338	1
AC007078.4	0	0	0.0707494	0	0	0	0.373901	1
AC007091.1	0	0	0	0.0685267	0	0	0.373901	1
AC007092.1	0.03365	0	0.0115786	0	0.00681205	0.020736	0.638263	1
AC007099.1	0	0	0	0	0	0.032291	0.373901	1
AC007128.1	0	2.74569e-33	1.26607e-33	0	4.46922e-33	3.02319e-33	?	?
AC007131.2	0	0	0	0	0	0.0157145	0.373901	1
AC007136.1	0	0	0	0	0.189505	0	0.373901	1
AC007161.5	0	0	0	2.81413e-20	0	0	?	?
AC007163.3	0	0	0	0	0.0183959	0	0.373901	1
AC007163.6	0.15931	0	0.0730889	0	0.0430006	0.174526	0.94681	1
AC007182.6	0	0	0	0.0179649	0.0174671	0.0354468	0.0161797	1
AC007192.6	0.301759	0	0.138443	0.251314	0	0.165291	0.948397	1
AC007193.6	0	0.418705	0.386138	0.934606	0.227178	1.0373	0.181865	1
AC007204.2	0.24415	0	0.0420046	0.101667	0.0494253	0.0501506	0.732871	1
AC007216.2	0	0	0.218024	0	0	0	0.373901	1
AC007228.11	0.0455467	0.0509817	0.109705	0.0758653	0.0553225	0.187114	0.460511	1
AC007228.5	0	0	0	0	0.072943	0	0.373901	1
AC007228.9	0.214678	0.301747	0.102267	0.118617	0.0574691	0.149755	0.200665	1
AC007229.3	0	0.0855441	0.251083	0.0981289	0.274599	0.199618	0.430506	1
AC007238.1	1.22219	0.814652	0.576146	0.989909	0.988355	0.851473	0.728623	1
AC007246.3	0.386887	0.531005	0.424641	0.483315	0.4985	0.408703	0.770769	1
AC007255.8	0.97024	1.47215	1.58022	1.34674	0.73328	1.24892	0.436041	1
AC007256.5	0.0336865	0.150825	0.173867	0.0701377	0.0819528	0.041517	0.289561	1
AC007272.3	0	0	0.0577468	0	0	0	0.373901	1
AC007276.5	0.207567	0.236412	0.210506	0.354834	0.362696	0.224401	0.104439	1
AC007277.3	0.0156333	0.13999	0.129102	0.195298	0.215205	0.308277	0.0520383	1
AC007283.5	0.0447732	1.16777e-26	2.04244e-10	4.63754e-14	3.33088e-35	9.77681e-26	0.373901	1
AC007285.6	0	0.218799	0.13452	0.040699	0.0395714	0	0.234655	1
AC007292.1	0	0	0	0	0	0.114565	0.373901	1
AC007292.3	2.51877	1.45761	1.45036	1.86225	1.39441	1.77387	0.74749	1
AC007292.4	0.130452	0.194692	0.179549	0.434579	0.105635	0.964661	0.254786	1
AC007292.6	2.24742	0.838532	0.945159	0.675898	0.454965	0.820694	0.21047	1
AC007292.7	0	0.124561	0.229745	0.278037	0.270334	0.13715	0.242737	1
AC007318.5	1.42106	1.63238	1.23703	1.23164	2.62141	1.24108	0.603337	1
AC007319.1	0.253106	0.212481	0.2395	0.289842	0.153715	0.103981	0.407663	1
AC007326.9	0	0	0	0	0.164679	0.0835478	0.156754	1
AC007347.1	2.03277	0.139738	0.187369	0.429246	1.06847	0.78042	0.968575	1
AC007362.1	0.22224	0.368531	0.339867	0.493567	0.39991	0.5478	0.0520951	1
AC007365.3	1.33698	0.554266	0.408925	0.927898	0.60146	0.366171	0.704538	1
AC007365.4	0	0.0758788	0	0	0.0823396	0	0.956755	1
AC007375.1	0.080504	0.0300367	0.0692513	0.0502845	0	0.0165362	0.151533	1
AC007381.2	0	0	0	0.0743029	0	0	0.373901	1
AC007382.1	0	0.170355	0.157105	0	0	0.187573	0.604582	1
AC007383.3	0.540482	0.806634	0.7129	0.787726	0.437658	0.33306	0.349747	1
AC007386.2	0	0	0	0.0132466	0	0.0261372	0.156863	1
AC007386.3	0	0.0597122	0.110136	0	0	0.262989	0.755929	1
AC007386.4	0	0.140414	0.0647464	0	0	0	0.167183	1
AC007389.3	0	0.0209858	0	0	0	0	0.373901	1
AC007390.5	3.87601	4.3718	4.24325	3.26107	4.03765	3.36386	0.0994754	1
AC007391.2	0.739231	0.137907	0	0	0.0748245	0	0.306463	1
AC007392.3	0	0	0	0.0482715	0	0.0238114	0.159755	1
AC007401.1	0	0.0181855	0	0.0405925	0	0	0.640912	1
AC007403.3	0	0	0	0.0684059	0.133021	0	0.15533	1
AC007405.2	0.153992	0.0820796	0.181669	0.201534	0.124696	0.0903752	0.993587	1
AC007405.4	0.229869	0.068613	0.0790955	0.0191442	0.0372276	0.0377738	0.146028	1
AC007405.6	0.288965	1.15003	0.629721	0.441207	0.194992	0.55399	0.342054	1
AC007405.8	0	0.12531	0.077042	0.0932359	0	0	0.49021	1
AC007431.1	0	0	0	0	0	0.0459914	0.373901	1
AC007461.1	0	0	0.0904076	0.109411	0	0	0.899955	1
AC007463.2	0	0	0	0.0487263	0	0	0.373901	1
AC007464.1	0.107061	0.252988	0.135074	0.0743029	0.0866932	0.17593	0.391883	1
AC007551.2	0	0	0	0.0747324	0	0	0.373901	1
AC007551.3	0.367882	0.454674	0.324372	0.268085	0.34444	0.236145	0.117617	1
AC007560.1	0.206681	0	0	0	0	0	0.373901	1
AC007566.10	0.132872	0.148727	0.228598	0.110659	0.322781	0.545861	0.292443	1
AC007618.3	0.254489	0.284857	0.218917	0.476879	0.412148	0.522744	0.0042911	1
AC007620.3	0.0959743	0.0716177	0.0660474	0	0.0194289	0.039428	0.0163645	1
AC007682.1	0	0	0.00813645	0	0	0	0.373901	1
AC007690.1	1.33783	1.90244	1.6155	1.17725	1.34903	1.9288	0.657966	1
AC007740.1	0	0.011588	0	0	0	0	0.373901	1
AC007743.1	0	0.00935968	0	0	0	0.0103056	0.949087	1
AC007750.5	0	0	0.00832454	0	0	0.00993893	0.906908	1
AC007773.2	1.77279	0.858086	1.18702	1.35672	1.16394	1.49595	0.827202	1
AC007773.3	0	0.0629574	0	0	0	0.0693204	0.949087	1
AC007796.1	0	0.248232	0	0.069261	0.134684	0	0.879552	1
AC007875.3	0	0	0	0	0.0733687	0	0.373901	1
AC007879.7	0	0	0.0266192	0	0	0.0317815	0.906908	1
AC007919.19	0	0	0.125438	0	0	0	0.373901	1
AC007919.2	0	0	0	0	0.146169	0	0.373901	1
AC007952.5	0	0.00537673	0	0	0	0.0247109	0.487165	1
AC007952.6	0.0798899	0.00636316	0	0	0	0	0.324835	1
AC007956.1	1.38347e-13	7.1146e-33	1.73635e-07	8.66603e-31	0.28528	0.105976	0.192296	1
AC007969.5	1.57187	1.57148	1.34197	2.42006	4.92238	2.18422	0.128613	1
AC008063.2	0	0	0.0500773	0	0	0	0.373901	1
AC008065.1	0	0	0	0.111454	0.108366	0	0.116195	1
AC008073.9	0.171534	0	0	0	0	0.0704694	0.614726	1
AC008074.3	0	0.144201	0.0443285	0	0.0521598	0	0.379491	1
AC008079.9	0	0.0266507	0.0689607	0.0726824	0.0313288	0	0.927947	1
AC008088.4	0.338838	0.157101	0.105268	0.184696	0	0.0966853	0.295482	1
AC008132.1	0	9.94971e-29	0	2.22114e-07	4.47138e-25	0	0.373901	1
AC008132.12	0	0.182975	0.185582	5.85217e-32	0.449152	0.398148	0.360573	1
AC008132.13	0	2.17748e-07	0	2.43031e-07	0.00490461	0.00497657	0.116124	1
AC008132.14	5.106e-30	4.76441e-44	0	0	0	0	?	?
AC008154.4	0	0	0	0	0	0.0924272	0.373901	1
AC008174.3	0	0.118474	0.0364199	0	0.128562	0.0434828	0.916969	1
AC008264.4	0	0.0946935	0.174657	0.211369	0.102756	0.312792	0.205421	1
AC008265.2	0	0	0.0206904	0	0	0.024703	0.906908	1
AC008267.1	0	0.0297794	0	0	0	0	0.373901	1
AC008269.2	0	0.0537964	0	0	0	0	0.373901	1
AC008394.1	0	0	0	0.0200342	0	0.0395298	0.156863	1
AC008427.2	0	0	0	0	0	0.0584197	0.373901	1
AC008443.1	0.689541	0.650065	0.897495	0.516065	0.567159	0.969531	0.724768	1
AC008592.3	0	0.08314	0	0.18558	0	0	0.640912	1
AC008697.1	0	0.0174636	0.112737	0.038981	0	0.0384572	0.662133	1
AC008731.1	5.87051e-20	0.00961442	0.00391366	0.0417988	0.0014941	0.0160086	0.276252	1
AC008738.1	1.2975	0.0871126	0.0658672	0.0127428	0.00156205	0.0550107	0.321596	1
AC008746.12	0.722039	1.14495	1.05589	1.42817	0.657759	1.33482	0.578425	1
AC008746.3	0.880369	0.656947	0.787606	0.879837	0.356442	0.723343	0.508941	1
AC008753.3	0	0	0	0.136571	0	0	0.373901	1
AC008753.6	0	0.0791629	0.146011	0.0883511	0.171807	0.174327	0.241427	1
AC008781.7	0	0	0.103219	0.0624576	0	0.0616181	0.870916	1
AC008850.3	0.257301	0.192003	0	0	0.104176	0	0.245799	1
AC008865.1	3.13827e-24	8.7201e-19	3.10597e-16	7.8234e-27	4.37757e-19	1.83724e-27	?	?
AC008937.3	0	0	0.0350651	0	0	0	0.373901	1
AC008982.2	2.55057	0.845903	1.4302	0.786737	0.76494	2.48372	0.745346	1
AC009005.2	0.767061	0.490624	0.226232	0.319415	0.310566	0.18007	0.239066	1
AC009041.1	0	0.0331925	0	0	0	0	0.373901	1
AC009061.1	0.139675	0.044669	0.123568	0.0997073	0.107376	0.108951	0.931272	1
AC009065.1	0.780529	0.064716	0.23873	0.28891	0	0.356284	0.577678	1
AC009093.1	0.0245372	0	0	0	0	0	0.373901	1
AC009107.1	8.55369e-22	0	2.37712e-32	4.11125e-27	3.56604e-33	2.62838e-29	?	?
AC009120.3	0.787679	1.02862	0.948611	0.246001	0.558099	1.13258	0.362968	1
AC009120.4	0.658162	0.589358	0.434815	0.701615	0.682176	0.778709	0.0913038	1
AC009120.6	0.205917	0.349439	0.614065	0.646098	0.352978	0.556004	0.433106	1
AC009133.12	0	0.0926733	0.0569769	0.172383	0.0335214	0.0340132	0.603918	1
AC009133.14	0.7178	0.140285	0.141135	0.241969	0.318299	0.252759	0.764851	1
AC009133.15	5.87466	0.698862	0.878871	3.19082	1.24096	1.32913	0.771134	1
AC009133.17	0.309352	0	0	0	0	0	0.373901	1
AC009133.20	0	0	0	0	0	0.0649658	0.373901	1
AC009227.3	0	0.0680088	0	0	0	0.149765	0.645235	1
AC009229.4	0	0.0463367	0	0	0.150846	0.10204	0.217195	1
AC009237.10	0	0	0	0.0209016	0	0	0.373901	1
AC009237.5	0.182634	0.136284	0.086117	0.00858139	0.101331	0	0.0829246	1
AC009238.8	0	0	0	0.109257	0	0	0.373901	1
AC009245.3	2.07594e-25	3.55135e-35	0.0899835	0.059147	0.0569859	2.79091e-29	0.819134	1
AC009263.2	0	0.0280488	0	0	0	0.0617673	0.645235	1
AC009274.6	2.13977	0	0.17324	0	0.101923	0.310256	0.411828	1
AC009299.3	0.254703	0.0146203	0	0	0	0	0.338066	1
AC009299.4	0	0	0	0.054095	0	0.106736	0.156863	1
AC009299.5	2.32586e-11	0.119923	1.30804e-20	1.12756	0.305779	0.162952	0.179912	1
AC009302.2	0	0.214563	5.9384e-36	0	0.229267	1.91486e-38	0.964895	1
AC009303.3	0.661528	0.0987287	0.455248	0	0.21427	0.652242	0.669193	1
AC009312.1	0	0.880553	0.108275	0.327586	0.127404	0.258546	0.762304	1
AC009336.24	1.20479	1.14705	1.05783	1.62618	1.98482	1.12644	0.154568	1
AC009362.2	0	0.342389	0	0.0955324	0.0928855	0.282745	0.758343	1
AC009403.2	0.747137	0.825966	1.14258	0.806604	0.963515	0.93218	0.974262	1
AC009404.2	0.642683	0.916342	0.939845	0.688172	0.566881	0.829795	0.320978	1
AC009410.1	0.344464	0.051409	0.237052	0.172128	0.223145	0.11321	0.673148	1
AC009411.1	0	0.126834	0.0584845	0.0707776	0.0688167	0.0698264	0.837239	1
AC009411.2	0	0	0.059461	0	0	0	0.373901	1
AC009413.2	0	0	0	0	0.0945151	0	0.373901	1
AC009469.1	0.0102636	0.492194	0.00624046	0.0176104	0.0924796	0.0293273	0.492135	1
AC009473.1	0	0.150661	0.0463143	0	0	0.0552961	0.382809	1
AC009487.5	0	0	7.77161e-20	0	0	1.26836e-32	?	?
AC009492.1	0	0	0	0.069634	0	0	0.373901	1
AC009495.3	0.184077	0.206043	0.126678	0.0766524	0.149057	0.226867	0.687148	1
AC009495.4	0	0.0934207	0.172309	0.104264	0.101375	0.308588	0.383807	1
AC009501.4	0	0.0149537	0	0.0166894	0.048681	0.0164651	0.131986	1
AC009502.1	0	0	0	0	0.0492318	0	0.373901	1
AC009502.4	0.110471	0	0.0217211	0.0131434	0	0	0.308889	1
AC009505.2	0.144542	0	0	0.0722274	0	0	0.677653	1
AC009506.1	2.77434	1.88417	1.86634	1.63556	2.12033	1.71603	0.35413	1
AC009506.2	0	0.283954	0.0334169	0.111285	0.000829949	0.188121	0.959151	1
AC009541.1	0.0524848	0.261101	0.397308	0.160273	0.297499	0.373737	0.750719	1
AC009542.2	0	0.0321188	0.0148103	0	0	0.0530474	0.923573	1
AC009784.3	1.37721	1.54155	1.72095	1.14698	0.763035	1.28046	0.058584	1
AC009784.4	0	0	0	0.0843177	0	0	0.373901	1
AC009948.5	0.477239	0.807794	0.921193	0.649505	0.508978	0.526011	0.283007	1
AC009948.7	0	0.0976318	0.134851	0.653677	0.687588	0.536674	0.000840533	1
AC009950.2	0.018086	0	0	0	0	0	0.373901	1
AC009951.1	0.219825	0.11717	0.151279	0.117692	0.203434	0.116111	0.704539	1
AC009961.2	0	0	0.0418948	0.0507008	0	0	0.899955	1
AC009961.3	0.222258	0.114821	0.117656	0.042716	0.152286	0.15452	0.530233	1
AC009963.3	0	0	0	0	0.273272	0	0.373901	1
AC010084.1	0	0	0.0573336	0	0	0	0.373901	1
AC010127.5	0	0	0.0125291	0	0	0	0.373901	1
AC010132.10	0.249046	0.123895	0.0571292	0	0.134444	0.136417	0.502678	1
AC010148.1	0.0626593	0	0	0.0130461	0	0	0.481515	1
AC010150.1	0.276116	0.206043	0.126678	0.383262	0.298115	0.226867	0.185573	1
AC010170.1	2.62012e-12	1.94762e-12	4.26453e-15	1.61861e-11	7.95154e-16	1.03819e-10	?	?
AC010296.1	4.59302e-27	3.39631e-33	4.89099e-39	3.74259e-41	3.73721e-39	0	?	?
AC010327.2	0.243432	0.0681199	0.0837621	0.11404	0.07392	0.125008	0.661368	1
AC010335.1	2.99564e-06	2.38743e-10	4.4593e-10	1.84428e-14	8.95724e-08	2.40878e-09	0.387323	1
AC010336.1	0.314473	0.373998	0.412538	0.417407	0.358096	0.3795	0.618391	1
AC010423.1	0	0.0170858	0.0157569	0.0381378	0	0	0.904717	1
AC010441.1	1.53308	1.60182	1.63935	2.31787	1.68069	1.93789	0.10793	1
AC010468.1	0.24576	0.239121	0.324195	0.126812	0.148036	0.107522	0.00873672	1
AC010468.2	0	0	0.0731724	0	0	0	0.373901	1
AC010492.2	0	0.154284	0.071142	0	0.0418552	0.0849387	0.553378	1
AC010504.2	0.238828	0.237624	0.60264	0.198903	0.128928	0.32705	0.352783	1
AC010524.2	0.470996	0.351466	0.37324	0.618106	0.381392	0.422168	0.409199	1
AC010524.4	0	0	0.0648775	0	0	0	0.373901	1
AC010525.1	3.39201e-26	6.16971e-11	4.71659e-16	4.13525e-11	4.8929e-09	9.5913e-17	0.373918	1
AC010525.6	2.77521	1.10017	1.49206	1.37232	0.842716	1.14011	0.273238	1
AC010525.7	0.584755	1.87009	2.32826	1.98279	1.52199	2.23069	0.602114	1
AC010536.1	1.32042	1.18505	1.16655	1.5455	1.06922	1.6127	0.356578	1
AC010547.9	0.177093	0.149435	0.110783	0.271875	0.0591466	0.255136	0.522871	1
AC010642.1	0.970666	0.393033	0.571911	0.650335	0.67704	0.866486	0.663889	1
AC010642.2	0	0	0	0	0	0.0315457	0.373901	1
AC010646.3	0.108912	1.79927e-42	0	0	0.0261511	0	0.500985	1
AC010677.5	0.339113	0	0	0	0.0915328	0	0.519777	1
AC010733.4	0	0.0171279	0.0157957	0	0	0.018859	0.604582	1
AC010733.5	0.81297	0.0866646	0.239772	0.0967235	0	0.477314	0.515868	1
AC010746.3	0	0	0.070906	0	0	0	0.373901	1
AC010761.10	0.649081	0	0.223341	0.540573	0	0.133327	0.804601	1
AC010761.14	0	0	0	0	0.191429	0	0.373901	1
AC010761.6	0	0	0	0	0.250076	0	0.373901	1
AC010761.8	0.103607	0.0386568	0	0.302006	0.0838966	0.170255	0.121017	1
AC010761.9	0.0893888	0.133407	0.184546	0.297782	0.434298	0.220335	0.0564296	1
AC010878.3	0.711695	1.7592	1.59176	0.926126	0.936485	1.20606	0.381889	1
AC010883.5	1.17014	0.0873178	0.724737	0.292358	0.568516	0.865286	0.821883	1
AC010884.1	0	0	0	0.082174	0.0798973	0	0.116195	1
AC010894.3	0	0.351479	0.283624	0.784549	0.429082	0.483753	0.0833759	1
AC010894.5	0	0	0.0701302	0	0	0	0.373901	1
AC010900.2	0.251544	0.107261	0.148377	0.0299276	0.0872952	0.177152	0.307041	1
AC010907.2	0	0.0501479	0	0.0559685	0.0544178	0	0.464582	1
AC010975.1	0.278455	0.623363	0.622785	0.46381	0.73281	0.343183	0.976643	1
AC010980.2	0	0	0	0	0.0440727	0.0149065	0.20339	1
AC010982.1	8.38479e-26	0.191778	0.379733	0.137865	0.357455	0.18135	0.798589	1
AC010983.1	0	0	0.0311765	0	0	0	0.373901	1
AC010984.3	0	0	0	0	0.036296	0	0.373901	1
AC010987.6	0	0	0	0	0	0.0527791	0.373901	1
AC011196.3	0	0	0.0538647	0	0	0.0643107	0.906908	1
AC011239.1	1.83415	1.36868	1.15246	1.19546	1.35607	1.7691	0.967168	1
AC011242.6	1.39317	2.76238	2.49274	1.32602	1.41821	1.50443	0.130871	1
AC011247.3	0	0.149152	0	0	0	0	0.373901	1
AC011288.2	0.0941791	0	0.032406	0.0784351	0	0	0.694732	1
AC011294.3	0	0.0498065	0.0114832	0.0138969	0.0135118	0.0548404	0.748833	1
AC011322.1	0.0391687	0.0292283	0.026955	0.0652416	0.063434	0	0.636866	1
AC011330.5	0.0533044	1.42181e-34	0.0505683	0.0467798	0.0284021	0.0444898	0.787467	1
AC011330.6	0	0.219953	0	0	0	0	0.373901	1
AC011366.3	0.179813	0.13418	0	0.0748767	0.0728022	0.0738704	0.598564	1
AC011385.1	0	0.0254971	0.0470279	0.0569129	0.0553361	0.056148	0.0785244	1
AC011484.1	0.140346	0	0.0321944	0.0974037	0.018941	0.0384378	0.908857	1
AC011498.1	0.15137	0.508298	0.486124	0.630327	0.306432	0.497485	0.553589	1
AC011526.1	0.119906	0.0357904	0.024755	0.0399445	0.0679662	0.0788154	0.951329	1
AC011530.4	1.70724e-25	0.0539049	0.0504077	0.0700595	1.94253e-28	0.180131	0.42844	1
AC011551.3	0.3858	0	0	0.0459008	0	0.0452839	0.490457	1
AC011558.5	0.275571	0	0	0	0	0	0.373901	1
AC011718.1	0	0	0	0	0	5.45309e-35	?	?
AC011718.2	0	0.0163638	2.63953e-25	4.6075e-07	0.034389	2.81257e-38	0.660661	1
AC011737.2	2.60758	1.67621	1.37842	2.93932	3.21809	1.81623	0.24523	1
AC011738.4	0.0958262	0.131097	0.0879273	0.279324	0.155191	0.144346	0.123911	1
AC011742.5	0	0	0.0738467	0.089369	0	0.0881679	0.419975	1
AC011747.3	0.719252	0.939257	0.711523	0.486699	0.364011	0.443222	0.0123523	1
AC011747.4	0.457603	0.748909	0.858852	0.606304	0.496869	0.628063	0.428022	1
AC011747.6	0.576993	1.29169	1.36139	0.961072	0.867699	1.62541	0.839634	1
AC011747.7	0.768657	0.877248	0.793458	0.809614	0.549197	1.00306	0.858134	1
AC011753.5	0	0	0	0	0	0.0627293	0.373901	1
AC011897.1	1.97108e-27	0.0146645	0.0181211	0.0138074	0	1.56491e-38	0.430018	1
AC011933.1	2.40759e-06	1.01464e-07	1.54161e-07	0.00241757	5.14536e-05	6.09089e-06	0.359187	1
AC011933.2	0	0.108935	0	0	0	0	0.373901	1
AC011997.1	0	0	0	0	0.0365422	0.0370784	0.116138	1
AC011999.1	0	0	0.0312983	0.0378771	0.0368277	0.037368	0.0613466	1
AC012005.2	0	0	0	0	0	0.0124025	0.373901	1
AC012065.4	0	0	0	0.0565396	0.0549731	0	0.116195	1
AC012065.5	0	0	0.170931	0	0.100564	0	0.740645	1
AC012065.7	0	0.0483681	0.0446061	0.026991	0	0	0.287697	1
AC012066.1	0.067106	0.0500757	0.277085	0.391215	0.271697	0.275684	0.0936978	1
AC012074.1	0	0	0	0.317919	0.206074	0	0.133914	1
AC012074.2	0	0	0.152981	0	0.180007	0.273973	0.351325	1
AC012123.1	0.0841148	0	0	0	0.0227041	0	0.519777	1
AC012146.7	1.63218	2.88251	2.02181	1.99368	1.32167	1.16225	0.200882	1
AC012215.1	0.0095443	0	0.00797251	5.84767e-12	0	0	0.119309	1
AC012307.3	2.03814	2.11405	2.07585	2.10481	1.17178	1.75834	0.219143	1
AC012309.5	2.17206	1.46584	1.31037	0.902609	1.02442	1.41637	0.1565	1
AC012313.1	0.44074	0.0730862	0.101102	0.0815692	0.0396546	0.160946	0.419529	1
AC012314.19	0	0	0	0	0	0.117018	0.373901	1
AC012314.8	0.268811	0.242382	0.323732	0.24253	0.181393	0.3405	0.675692	1
AC012317.1	0	0.0239095	0.0110249	0.0800539	0.0259453	0.0658151	0.0605831	1
AC012318.3	0.0588266	0.443598	0.472161	0.31598	0.472866	0.379233	0.67078	1
AC012322.1	0.37863	0	0	0	0	0	0.373901	1
AC012354.6	0	0	0	0.0144455	0	0	0.373901	1
AC012354.8	0.101023	0	0.0714468	0.16827	0	0	0.983492	1
AC012358.7	0.152527	0.151758	0.0349885	0	0.0411698	0.0835478	0.194198	1
AC012358.8	0.0153905	0	0.0211827	0	0	0.0126454	0.353032	1
AC012360.4	1.03646	0.206246	0.142654	0.46037	0	0.170318	0.472835	1
AC012360.6	0	0.0133202	0.0491368	0.0297326	0.0144544	0.029333	0.823742	1
AC012363.13	0	0	0	0	0	0.0689457	0.373901	1
AC012363.4	0	0.0604391	0.0557382	0	0	0	0.116767	1
AC012370.2	0	0	0.0604707	0	0	0	0.373901	1
AC012379.1	14.5251	8.86247e-05	0.0140944	9.46738	3.10141	5.50841	0.831167	1
AC012414.1	0	0.102063	0.282374	0.797366	0.332242	0.112378	0.260245	1
AC012442.5	0.0513873	7.19929e-16	0.210627	8.08747e-19	1.55767e-10	0.187657	0.794588	1
AC012442.6	1.14448	0.854031	0.48468	0.366599	0	0.361672	0.0609657	1
AC012456.4	0	0	0.0571292	0	0	0	0.373901	1
AC012487.2	0.349724	0.043495	0.20056	0.194173	0.188794	0.335237	0.7012	1
AC012493.1	0	0	0.0421704	0	0	0	0.373901	1
AC012531.23	2.40644e-07	0.0079741	9.75975e-05	0.074226	7.76881e-05	0.00292668	0.398241	1
AC012531.25	1.98103	1.63389	1.99711	1.69328	1.04129	1.74191	0.211964	1
AC012615.1	1.24254e-08	3.57312e-06	5.14018e-05	6.31803e-07	9.06966e-06	5.54385e-06	0.473211	1
AC012668.2	0	0	0.0158035	0	0	0	0.373901	1
AC013262.1	0	0	0	0	0	0.151845	0.373901	1
AC013268.5	0.236149	0.0289688	1.53749e-11	0.0565083	0.0228902	0.0889123	0.695818	1
AC013269.1	0.0380954	0	0	0.0549123	0	0	0.813729	1
AC013271.3	1.81108e-14	0.068787	0.11144	0.0552831	0.069139	0.062363	0.949919	1
AC013275.2	0	0.0665438	0	0	0	0	0.373901	1
AC013394.2	7.78891	10.7912	9.83935	8.37958	10.4042	7.37735	0.581183	1
AC013436.6	0	0.329408	0	0.183821	0.0893638	0.18135	0.733251	1
AC013444.1	0	0	0	0	0.0198065	0	0.373901	1
AC013449.1	0	0.0853584	0	0.287671	0.185199	0	0.21971	1
AC013460.1	0	0.0107294	0.0296846	0.119747	0.0582148	0.0945103	0.0176032	1
AC013463.2	0	0.0547284	0	0	0	0	0.373901	1
AC013472.3	0	0	0.0125047	0	0.0294276	0.0149297	0.324649	1
AC013718.1	0	5.01532e-39	0	2.93602e-28	0	0	?	?
AC015688.3	2.1504e-14	1.37179e-10	5.18058e-07	4.48999e-15	2.04483e-06	1.45384e-09	0.508782	1
AC015849.12	0	0.169939	0.0783606	0	0.0922042	0	0.419878	1
AC015849.13	0	0.0825475	0.152254	0.184257	0	0.0908904	0.855036	1
AC015849.14	0	0.220525	0	0	0	0.161455	0.839463	1
AC015849.16	0.291629	0.247844	0.295464	0.161918	0.183671	0.212989	0.0123331	1
AC015849.2	0.1407	0.157489	0.0968263	0.0585893	0.0569661	0.231208	0.803731	1
AC015922.7	0	0	0	0.0346948	0	0	0.373901	1
AC015933.2	0	0	0	0.0881503	0.085708	0	0.116195	1
AC015971.2	0	0.0121512	0	0	0.0131859	0	0.956755	1
AC015977.5	0	0	0.109759	0.132829	0.129149	0.131044	0.0613466	1
AC015977.6	0	0.122584	0.169574	0.136812	0	0.472406	0.517726	1
AC015987.1	0	0.0432245	0	0	0	0	0.373901	1
AC015987.2	0.139186	0	0	0.0463672	0.0450825	0	0.76089	1
AC016251.1	0	0.0912139	0	0	0	0.100433	0.949087	1
AC016292.1	0	0	0	0.165047	0	0	0.373901	1
AC016292.3	0.231778	0	0.087971	0	0	0.0982734	0.381114	1
AC016559.1	0.705629	0	0.161866	0	0	0.193257	0.3704	1
AC016586.1	0.643	0.377	0.553122	0.497258	0.65084	0.622653	0.510389	1
AC016629.3	0.24949	0.062058	0.0858468	0.0346305	0.067342	0.0683301	0.27527	1
AC016629.7	0.0524757	4.62925e-22	9.02517e-34	4.67384e-06	0.0571853	0	0.954479	1
AC016629.8	0.266751	0.37469	0.475127	0.394002	0.254121	0.386774	0.736371	1
AC016683.6	0	0	0.00204202	0	0.00720832	0.00731409	0.173374	1
AC016700.2	0	0	0	0	0.168355	0.170825	0.116138	1
AC016700.4	0	0	0.102723	0	0	0	0.373901	1
AC016700.5	3.58784	1.4174	2.46907	1.6405	1.25325	1.15604	0.150939	1
AC016708.2	4.48132e-25	0	0.20218	0.122311	0.238192	0	0.612775	1
AC016712.2	0.184643	0	0.084787	0.102609	0	0	0.429838	1
AC016716.1	0	0	0	0	0.0547764	4.50922e-23	0.373901	1
AC016722.1	0	0	0.0141374	0.017109	0.016635	0.0337582	0.0725488	1
AC016722.2	0	0.0245601	0.0566245	0	0.0266513	0.0270423	0.649391	1
AC016722.4	0	0	0	0	0	0.0208528	0.373901	1
AC016723.4	0	0.0376925	0.0347608	0	0	0	0.116767	1
AC016725.4	1.24398	0.580175	0.42804	0.194254	0.188872	0.319406	0.111854	1
AC016732.2	0	0	0.0462475	0	0.0544178	0.165649	0.320425	1
AC016734.1	0	0.107195	0.0197714	0.0478546	0.0930575	0.141634	0.290726	1
AC016734.2	0.994354	0.481583	0.108681	0.178988	0.688879	0.131839	0.566622	1
AC016735.2	0	0	0.0232327	0.014058	0	0	0.752453	1
AC016738.4	0	0.0698042	0.0275892	0.0779062	0.0757477	0.0658793	0.119722	1
AC016739.1	0	0	0	0	0	0.0433351	0.373901	1
AC016739.2	6.79667	6.77421	4.07941	4.82084	12.1119	5.51752	0.555778	1
AC016745.3	0.275029	0	0	9.79433e-34	0.148471	0.0753246	0.874181	1
AC016747.3	2.10052	2.02648	1.86886	2.04927	2.10183	2.2313	0.213286	1
AC016757.3	0.048078	0	0.0110287	0	0.0259543	0	0.549311	1
AC016773.1	4.02675	3.05735	3.32342	4.29442	2.77775	4.5183	0.558423	1
AC016831.6	0	0	0.018601	0	0	0.0222083	0.906908	1
AC016831.7	0.403466	0.494621	0.515648	0.528029	0.466727	0.828757	0.308037	1
AC016885.1	0	0.0737845	0	0.164697	0.0800669	0	0.347049	1
AC016894.1	0	0	0.309159	0.124714	0.242518	0.492153	0.287196	1
AC016907.3	0.0883291	0.0247173	0.0911792	0.0735631	0.0536437	0.145149	0.554495	1
AC016995.3	0.0526827	0.0196564	0.0906377	0.0438757	0.0426601	0.0649291	0.868493	1
AC016999.2	0.206069	0	0	0	0.0834326	0.169314	0.862555	1
AC017002.1	0.0615212	0	0	0	0	0.050548	0.897048	1
AC017002.2	2.3788	1.34119	2.40098	2.86163	1.32697	2.99691	0.608568	1
AC017035.2	0.167073	0.0311682	0	0	0	0	0.267103	1
AC017040.1	0	0.275501	0.181481	0.131776	0	0.26001	0.853448	1
AC017048.3	0.548515	0.56524	0.557226	0.19578	0.148054	0.343375	0.00512608	1
AC017048.4	0	0	0	0	0.0539507	0	0.373901	1
AC017060.1	0	0.0786256	0	0	0	0	0.373901	1
AC017074.2	0	0.185842	0.228517	0.27655	0.134444	0.204625	0.45546	1
AC017076.5	0	0.0714337	0	0	0	0.0786534	0.949087	1
AC017079.3	0	0.083741	0.0772277	0.186921	0.0908712	0	0.553572	1
AC017079.4	0	0	0	0	0	0.0788966	0.373901	1
AC017081.1	0	0	7.4713e-17	0	0.0989804	0	0.373901	1
AC017081.2	0	0	5.91349e-30	6.64638e-32	0	0	?	?
AC017099.3	0.166595	0.329437	0.372602	0.284427	0.161881	0.27376	0.539809	1
AC017104.4	0	0	0	0	0.117481	0	0.373901	1
AC017104.6	0.204133	0.0870445	0.0200686	0.0971475	0.23614	0.191684	0.351527	1
AC017116.11	0.935504	1.99981	1.90094	3.09906	1.38438	1.89524	0.447609	1
AC018442.1	0.0225966	0.0674478	0	0.131734	0.0731907	0.111397	0.0451506	1
AC018462.3	0.0377598	6.13643e-10	0.38633	0.039647	0.104901	3.67928e-10	0.502905	1
AC018463.4	0	0.0404302	0.0594024	0	0	0	0.130279	1
AC018463.5	0	0	0	0	0	0.0768371	0.373901	1
AC018470.1	0	0	0	0	0	0.0246711	0.373901	1
AC018470.4	0.433854	0.384453	0.270578	0.203246	0.175658	0.323051	0.123239	1
AC018641.7	0.058507	0	0.0402632	0	0	0	0.129507	1
AC018720.10	7.50446e-36	0	0.011171	0	0	0.0133374	0.906908	1
AC018737.1	1.06309	1.09841	1.20995	1.39616	1.29126	1.49498	0.0213447	1
AC018737.3	0	0.0239507	0.0441757	0	0.02599	0.0263714	0.751107	1
AC018737.6	0	0	0	0.0777277	0	0	0.373901	1
AC018738.2	0	1.24013e-13	2.77163e-05	0	0	0	0.373901	1
AC018742.1	0	0.0828229	0.106933	0	0.10785	0.14591	0.714868	1
AC018755.1	1.17937	0.532135	0.603995	0.502529	0.444188	0.630987	0.310794	1
AC018755.16	1.17062	0.472181	0.457228	0.447938	0.281812	0.363932	0.23503	1
AC018755.17	0	0.0882043	0.0271146	0	0	0.064746	0.644663	1
AC018755.2	2.83333e-14	1.54298e-05	5.79541e-05	4.20217e-05	0.0115938	0.0147908	0.121415	1
AC018766.4	7.64861	9.7028	9.416	8.8472	5.71178	8.7283	0.392127	1
AC018766.5	12.4282	8.25499	8.05154	7.27951	5.30837	8.04198	0.17532	1
AC018766.6	1.63578	0.718027	0.529744	0.560957	0.311666	1.26495	0.606265	1
AC018799.1	0	0	0	0.0253173	0.0492318	0	0.15533	1
AC018804.6	0	5.92385e-22	0	1.35643e-15	6.94748e-16	1.44088e-22	?	?
AC018804.7	2.25283	1.7112	1.53887	1.80719	1.67691	1.69887	0.651527	1
AC018816.3	0	0.0555596	0.0256191	0.0620082	0.0602902	0.0917623	0.0804619	1
AC018865.5	0	0	9.50455e-05	0	0	0	0.373901	1
AC018865.8	0.0403716	0.0301258	0.0342569	0.0480324	0.0454492	0.0543403	0.022594	1
AC018865.9	0	0	0	0	0.0361915	0	0.373901	1
AC018890.6	0.604008	0.600962	0.623497	0.503036	0.652131	0.403223	0.283109	1
AC018892.9	0	0.0240169	0	0	0	0	0.373901	1
AC019097.7	0.132466	0.0963394	0.182847	0.106962	0.211722	0.159175	0.604323	1
AC019100.3	0	0	0	0.12696	0	0.0626266	0.159755	1
AC019117.1	0	0.0415203	0	0	0	0.0457167	0.949087	1
AC019117.2	0	0	0.0357695	0	0.0420888	0.0427063	0.426742	1
AC019118.2	0	0.0148262	0.013673	0	0	0	0.116767	1
AC019118.3	0	0	0	0.122225	0.0792259	0.0803884	0.0026663	1
AC019129.1	0	0	0	0.148606	0	0	0.373901	1
AC019171.1	0	0.0482674	0	0.0538696	0	0.106291	0.342294	1
AC019171.4	0	0	0.323732	0	0.25395	0	0.873556	1
AC019181.2	0	0	0	0	0	0.0674865	0.373901	1
AC019181.3	0	0	0	0	0.12165	0	0.373901	1
AC019185.3	0	0.107593	0	0.120081	0	0.118467	0.460702	1
AC019185.4	0.895607	0	0	0	0	0	0.373901	1
AC019186.1	0	0.0637661	0.0588064	0.0711672	0	0	0.613611	1
AC019221.4	4.90454e-44	4.81786e-24	1.39204e-30	0.0799078	1.67605e-15	3.01529e-19	0.373901	1
AC019294.1	0	0.0276252	0.0764296	0.0308316	0	0.0608345	0.891496	1
AC020550.7	0	0	0.589868	0.237952	0	0.234754	0.862691	1
AC020571.3	0	0.0216257	0	0	0	0	0.373901	1
AC020594.5	0	0.102818	0	0.114752	0.111573	0	0.464582	1
AC020663.1	2.48607e-08	4.32178e-07	2.23421e-07	3.15405e-08	3.06436e-06	3.38759e-08	0.467235	1
AC020743.3	0	0	0	0	0	0.0473575	0.373901	1
AC020907.1	0	0.0273857	0	0	0	0	0.373901	1
AC020907.2	0.120402	0.197662	0.314861	0.340933	0.116995	0.474848	0.447199	1
AC020910.2	1.65991	1.42562	1.83202	1.66934	1.34412	1.44104	0.367875	1
AC020922.1	2.24583	1.2206	1.44242	1.58276	2.03348	1.38129	0.939551	1
AC020947.2	0	0	0	0.0397399	0	0.0392058	0.116135	1
AC021016.7	0.187034	0	0	0	0	0	0.373901	1
AC021106.1	0	0	0	0	0.0621302	0.0630419	0.116138	1
AC021188.4	0	0.0469628	0.0433101	0.0524137	0	0.0517093	0.850662	1
AC021218.2	0.606018	0.602961	0.707717	0.917653	0.713783	0.694079	0.160942	1
AC021224.1	0.21737	0.0405513	0.0373973	0.045258	0	0	0.245861	1
AC021593.1	0.0203299	1.04787e-06	4.8037e-08	3.09244e-11	4.63342e-12	1.24629e-10	0.373866	1
AC021860.1	0.221067	0.655262	0.510878	0.649504	0.477302	0.423252	0.726678	1
AC021876.4	0	0.0968036	0	0	0	0	0.373901	1
AC022007.5	0.478034	0.342997	0.379583	0.091874	0.163769	0.105746	0.0036786	1
AC022153.1	0	0	0	0	0.0512733	0	0.373901	1
AC022154.7	0	0.0261297	0.0963894	0.145896	0.0567322	0.0288375	0.469913	1
AC022182.2	0	0	0	0	0	0.0177336	0.373901	1
AC022201.5	0.486811	0.121089	0.111671	0	0	0	0.124085	1
AC022210.2	0.37338	0.33079	0.512616	0.589896	0.763104	0.510252	0.0806377	1
AC022311.1	0	0.0672846	0.0620513	0	0.0121689	0	0.15032	1
AC022400.2	0.944018	0.234814	0.433101	0.349425	0.594551	0.517093	0.832857	1
AC022431.1	0.892408	1.01051	1.00034	0.911902	1.37591	0.740822	0.839526	1
AC022498.1	0.143739	0.122584	0.141312	0.0513044	0.0332553	0.118101	0.0624325	1
AC022532.1	0.18844	0.301322	0.25936	0.403555	0.196187	0.464487	0.296843	1
AC022819.3	0.142931	0.14221	0.286888	0.188475	0.202543	0.234874	0.737826	1
AC023085.1	0	0.0313651	0.0289255	0	0	0.103605	0.70868	1
AC023137.2	0	0	0	0	0.12244	0.124237	0.116138	1
AC023481.1	0	0	0.0341679	0	0	0.0407941	0.906908	1
AC023490.1	0.829802	0.644116	0.914104	0.854473	0.757459	0.538751	0.554479	1
AC023490.2	0.64348	0.126591	0.272113	0.416889	0.240813	0.311194	0.887551	1
AC024084.1	0	0.0763791	0.211315	0.426221	0.248647	0.168197	0.132237	1
AC024257.1	0	0.152758	0.264144	0.170489	0.186486	0.168197	0.662803	1
AC024560.2	0.664855	0.425252	0.479326	0.711914	0.435823	0.832411	0.377315	1
AC024560.3	2.07755	2.91293	2.72575	3.31342	3.07394	2.99675	0.108991	1
AC024568.1	0	0	0.260565	0	0	0	0.373901	1
AC024580.1	0	0	0	0.054095	0.0525963	0	0.116195	1
AC024592.12	0.191701	0.194187	0.212329	0.194779	0.298136	0.442278	0.194072	1
AC024592.9	0	0	0	0	0	0.0322095	0.373901	1
AC024704.2	0	0.167079	0	0	0	0.183966	0.949087	1
AC024937.4	0	0.000260571	1.87721e-23	0	0.0396765	0.0314175	0.122469	1
AC024937.6	0	0.0583468	4.11531e-24	0	3.17283e-34	7.19512e-18	0.373901	1
AC024940.1	0.57143	0.426411	0.294934	0.261747	0.323903	0.492983	0.536101	1
AC025165.8	0	0.0278689	0.0514026	0.0777589	0.0302418	0.0920566	0.166936	1
AC025171.1	0.554223	0.802077	0.785924	0.321703	0.176794	0.234585	0.00655065	1
AC025263.3	0	2.21755e-41	0	0	0	0	?	?
AC025278.1	0.178631	0.0380849	0.0175614	0.052917	0.0826554	0	0.589004	1
AC025335.1	1.87833	1.85512	1.96428	2.63789	2.89286	2.34522	0.0108945	1
AC025442.3	0.0968223	0.0722505	0.066631	0	0.156805	0.0795527	0.996464	1
AC025627.4	0	0.144802	0.13354	0.323218	0.314263	0.398592	0.00925133	1
AC025627.7	0	0	0.175134	0.15139	0.0588783	0.0896133	0.553679	1
AC025750.6	0.162648	0.0404569	0.0746205	0.0451527	0	0	0.120409	1
AC026150.5	0	0.00814067	0.00750749	0	0.00883381	0.00896343	0.865045	1
AC026150.6	0	0	0.0554489	0.0331024	0.0643705	0	0.621365	1
AC026150.8	1.00847	1.05938	0.663738	1.24577	0.954892	0.873378	0.534074	1
AC026202.1	0	0.137907	0.084787	0	0	0.10123	0.48325	1
AC026202.3	0.346514	0.258575	0.0953854	0.23087	0.0561184	0.0569418	0.273693	1
AC026271.5	0.859544	0.859226	0.667343	0.717337	0.888874	0.464459	0.491181	1
AC026471.6	1.45032	0.721505	0.665387	1.27498	0.587204	0.529618	0.69176	1
AC026703.1	0.218961	0.39833	0.360865	0.38514	0.0188209	0.563731	0.984561	1
AC026740.1	1.18933	1.40131	1.8954	3.54497	2.53438	2.82872	0.0157391	1
AC026806.2	0	0	0.0723465	0	0	0.0863767	0.906908	1
AC026882.1	0.484112	0	0	0	0	0	0.373901	1
AC026904.1	0.380551	0.724622	0.95724	1.09288	0.988214	1.34773	0.083584	1
AC026954.6	0.144073	0	0	0	0	0.0295939	0.479841	1
AC027228.1	0	0.164704	0.151893	0	0.0297879	0.06045	0.246995	1
AC027307.3	0.465715	0.442305	0.553582	0.952023	0.548531	0.904442	0.0754109	1
AC027601.1	0.0516773	0.0077125	0	0	0	0.00849198	0.357823	1
AC027612.1	0	0.102734	0	0.0384091	0.183252	0.111099	0.228984	1
AC027612.3	0	0.0396063	0.0210622	0	0.0495368	0	0.862442	1
AC027612.4	0	0.0145104	0	0.0819017	0.0472378	0.031954	0.0347577	1
AC027612.6	1.26195	1.44506	1.09352	1.15295	1.10658	0.939993	0.171329	1
AC027763.2	0.651452	0.831813	0.846816	0.639001	0.808858	0.951567	0.843844	1
AC034102.1	0.000621891	0.0692905	0.0819314	0.00161318	0.00159262	0.0116438	0.147601	1
AC034110.1	0	0	0	0.0165966	0	0	0.373901	1
AC034187.2	0	0.24779	0.0571292	0	0.067222	0.341042	0.801765	1
AC034193.5	2.54551	2.53579	2.89084	2.78834	2.74155	3.2042	0.247565	1
AC034198.7	0.230552	0	0	0	0	0	0.373901	1
AC034220.3	0.47289	0.474561	0.504981	0.271612	0.330108	0.41534	0.0279409	1
AC034243.1	0.793382	0.769647	0.928179	0.330376	0.385467	0.260749	0.00117393	1
AC037459.4	1.69737	0.0143657	0.0520173	0.185425	0.30957	0.000154816	0.493697	1
AC040160.1	2.25147e-21	0.00104595	1.75274e-05	1.94918e-18	8.38407e-11	6.3368e-10	0.363202	1
AC040173.1	8.32068e-23	1.16529e-13	8.07347e-18	2.01785e-28	1.17353e-12	1.01225e-23	?	?
AC040977.1	0.624523	0.46603	0.24559	0.445818	0.794687	0.366522	0.626134	1
AC046143.3	0.335392	0.0715072	0.0659455	0.0798069	0	0.118101	0.391433	1
AC051649.12	0	0.109606	0.323248	0.47962	0.505872	0.251768	0.0977092	1
AC051649.6	0	0.0962673	0.0443899	0.0537204	0	0	0.430513	1
AC053503.4	0	0	0.020056	0	0.0235992	0	0.914429	1
AC055811.5	0	0.158506	0.182722	0.0442259	0.0430006	0.130895	0.557841	1
AC055876.1	3.83263	2.59594	2.24659	2.75799	1.32084	3.13738	0.543417	1
AC060834.2	0.113811	0	0	0.0189571	0	0	0.457195	1
AC060834.3	0	0	0	0	0.0610219	0.123835	0.159867	1
AC061992.1	0.437291	0.163157	0.300934	0.728378	0.177049	0.808413	0.273734	1
AC062017.1	0	0.396848	0.313698	0.253091	0.123039	0	0.47403	1
AC062029.1	0.500185	0.421931	0.434011	0.316954	0.290563	0.393102	0.039043	1
AC064834.2	0	0.122656	0.188526	0	0	0.135052	0.456295	1
AC064836.3	0	0	0	0	0.0535675	0	0.373901	1
AC064850.4	0.233191	0.596609	0.389729	0.55488	0.539507	0.739021	0.172137	1
AC064872.1	0.616842	1.95627	2.33473	2.56862	2.12283	3.42103	0.173272	1
AC066593.1	9.40792	7.75383	7.79495	6.93863	5.19244	5.99932	0.0374819	1
AC067852.1	4.10505e-28	1.88839e-41	7.70714e-44	1.51565e-30	0	7.00649e-45	?	?
AC067940.1	0	0	0	0	0.125705	0.382649	0.20682	1
AC067945.3	0	0.168701	0.10372	0	0	0.0619173	0.25827	1
AC067969.2	0	0.25183	0.0580607	0.0702647	0.273272	0.277282	0.368354	1
AC068039.4	0.354493	0.148798	0.243954	0.110712	0.161467	0.18204	0.196557	1
AC068044.1	0	0	0.016203	0	0.0190655	0	0.914429	1
AC068057.1	0	0.0490162	0	0	0	0	0.373901	1
AC068134.10	0.612489	0.847097	0.594504	0.980373	0.359118	1.23835	0.557735	1
AC068134.5	0	0	0	0	0	0.0439321	0.373901	1
AC068134.6	0.24256	0	0	0	0	0	0.373901	1
AC068138.1	0	0.0306459	0	0.0342029	0	0.0337433	0.460702	1
AC068282.3	0.294318	0.322979	0.405086	0.346047	0.392536	0.440971	0.29045	1
AC068491.3	0	0	0.0516467	0	0	0	0.373901	1
AC068499.10	0.0384254	0.143368	0.132217	0.0960053	0.0622303	0.0315717	0.3386	1
AC068522.4	0	0	0.142903	0.119513	0.112627	0.115285	0.225962	1
AC068533.7	0.000229121	5.86154e-06	0.210068	1.52433e-10	0.372291	0.00738055	0.710127	1
AC068580.5	0	0.551627	0.508722	0.615653	0.299298	0.759224	0.411268	1
AC068580.6	0.0231124	0	0	0	0	0	0.373901	1
AC068610.3	0	0.0189904	0	0.105973	0.0412148	0.0209098	0.133075	1
AC068620.1	0	0	0.284884	0.0861914	0.167607	0.170066	0.663806	1
AC068657.2	0	0	0	0	0	0.125049	0.373901	1
AC068718.1	0	0.0545994	0	0	0	0.0300588	0.71386	1
AC068831.10	0.0543267	0.0506744	0.0373864	0.0678673	0.0989804	0.0892735	0.0227794	1
AC068831.15	0	0.0437138	0.0403138	0.19515	0.0474359	0.433187	0.156506	1
AC068831.3	0.126898	0.0946935	0	0	0	0	0.124449	1
AC068831.6	0.32585	0.26186	0.206993	0.208752	0.365343	0.164757	0.803118	1
AC068987.1	0.0143316	0.0502282	0.000768551	0.035141	0.0511356	0.218692	0.257377	1
AC069154.4	0	0.063417	0.116969	0.141555	0.0688167	0	0.859696	1
AC069155.1	0.728946	0.785709	0.836074	3.50762	2.29548	2.39571	0.00747524	1
AC069213.1	2.80088	2.86184	2.81732	3.02124	2.60066	3.61758	0.440031	1
AC069257.6	0	0	0	0	0	0.24687	0.373901	1
AC069277.2	0.0462172	0.103464	0.0636113	0.0256607	0.149698	0.0886054	0.691781	1
AC069278.4	0.245436	0.595234	0.253356	0.459915	0.844659	0.655393	0.145739	1
AC069287.1	1.35299e-22	1.16035e-18	4.40436e-24	1.81661e-17	2.42023e-17	6.69133e-21	?	?
AC069368.3	0.111291	0.305568	1.00721e-16	0.113269	0.127949	0.0500528	0.674091	1
AC069513.4	0.553106	0.515922	0.589985	0.575804	0.33591	0.590788	0.573842	1
AC072062.1	0.265113	0.148374	0.167241	0.073598	0.125228	0.0726089	0.0620695	1
AC072062.3	0.0554423	0.020686	0.0572312	0.023087	0.0224473	0	0.106666	1
AC073043.1	0	0.0876408	0.096989	0.0717296	0.0507216	0.0578991	0.966049	1
AC073046.25	4.29891	1.24753	2.54752	3.58026	2.70749	3.04157	0.677583	1
AC073052.1	0.195679	0.340711	0.224436	0.380256	0.105635	0.375146	0.757349	1
AC073063.10	0	0.761328	0.263999	0.575083	0.310639	0.579137	0.574873	1
AC073069.2	0	0	0.145349	0	0.0855137	0.0867684	0.881076	1
AC073072.5	0	0	0	0	0.0276478	0	0.373901	1
AC073072.7	0	0.0999278	0	0.111486	0	0	0.942172	1
AC073109.2	0	0.0355343	0.229393	0.0396586	0.192799	0.117377	0.752766	1
AC073115.6	0	0	0.0577468	0	0	0	0.373901	1
AC073128.10	0	0	0	0	0.0373012	0	0.373901	1
AC073133.1	0	0.0128808	0.0356369	0.0575035	0.0419328	0	0.445662	1
AC073135.3	0	0.0601775	0	0	0	0	0.373901	1
AC073135.7	0	1.67202e-18	0.245272	0	5.26988e-26	0.00301617	0.379245	1
AC073150.6	0.0859254	0	0	0.0357806	0.104368	0	0.688626	1
AC073236.3	0.0934903	0.0099663	0.0275734	0	0.0108149	0.0109736	0.22915	1
AC073283.4	0.131114	0.0587036	0.0451147	0.0436781	0.148638	0.140046	0.491624	1
AC073283.7	0	0.0404099	0.0372669	0.0451002	0	0.133482	0.461062	1
AC073310.4	0	0.0336423	0.0310256	0	0	0	0.116767	1
AC073321.4	0	0	0	0.059306	0.0576629	0	0.116195	1
AC073342.12	0.450692	0.261578	0.172309	0.333644	0.0811001	0.370305	0.79988	1
AC073343.1	0	0	0.066036	0	0	0	0.373901	1
AC073343.13	0	0.0758788	0.0466514	0.0564573	0.0274465	0.0556985	0.824718	1
AC073387.2	0	0	0.0452038	0	0	0	0.373901	1
AC073410.1	0.553482	0.0590026	0.0544134	0.592657	0.128053	0.0649658	0.874247	1
AC073464.11	0	0	0	0	0.0706208	0	0.373901	1
AC073464.4	0	2.4884e-08	0	0	0	0	0.373901	1
AC073464.7	0	0	0.0934387	0.113079	0.109946	0	0.423487	1
AC073551.1	0	0	0	0	0	0.0917623	0.373901	1
AC073610.5	8.02075e-18	1.23931e-18	1.03983e-14	3.9339e-17	4.60697e-16	3.21628e-14	?	?
AC073621.2	0	0	0	0	0.0368277	0	0.373901	1
AC073636.1	0	0	0.0496122	0.120081	0	0.296168	0.235367	1
AC073842.19	0	0	0.187424	0	0	0.111886	0.746732	1
AC073869.1	0.0127036	0	0.00879795	0.0106219	0.0205737	0.0105003	0.251448	1
AC073869.19	0	0.0186741	0	0	0	0	0.373901	1
AC073869.2	0	0	0.0311306	0	0	0	0.373901	1
AC073869.20	0.0405412	0	0.0294657	0	0.0168	0.0180944	0.432619	1
AC073934.6	0	0	0.129493	0	0	0.0773028	0.746732	1
AC073957.15	0.261149	0.129916	0.179717	0.0724975	0.211467	0.357616	0.8077	1
AC074091.13	0	0	0	0	0	0.0133793	0.373901	1
AC074117.10	3.05698	2.72606	2.69356	2.26158	2.10788	2.25838	0.00825512	1
AC074117.13	0	0	0.0807292	0	0	0	0.373901	1
AC074138.3	1.43234	1.00776	0.788564	1.36331	1.49123	1.21049	0.246714	1
AC074183.4	0.0595544	0.0444405	0.0411446	0	0.0482245	0	0.130946	1
AC074212.3	0.118589	0	0	0.0141092	0.0137183	0	0.489515	1
AC074212.5	2.651	2.67327	2.44069	2.58077	1.69702	2.14872	0.168397	1
AC074212.6	1.12371	1.24227	1.43206	1.00518	1.04473	1.5388	0.736941	1
AC074286.1	0.46456	0.798941	0.704366	0.504325	0.43564	0.44654	0.129621	1
AC074289.1	0.0379711	0.0283347	0.0130654	0.0316234	0	0.0155992	0.410008	1
AC074338.4	0	0	0.187424	0	0	0.447542	0.620312	1
AC074363.1	0	0.0752219	0.0693712	0	0.0816267	0.0828244	0.865045	1
AC074367.1	0	0.0617822	0.0284884	0.0689531	0.0335214	0.10204	0.226197	1
AC074391.1	0.0886836	0.0567233	0.0261557	0.0211024	0.0615531	0.0416375	0.504266	1
AC078852.1	1.41394	1.31888	1.2163	1.39836	0.572471	1.08913	0.297344	1
AC078852.2	2.95692	0.630431	1.23547	0.879504	0.513082	1.12799	0.346205	1
AC078883.3	0	0.0322679	0.0297581	0.252092	0.140061	0.142117	0.0148992	1
AC078899.1	0.039703	0.0592559	0.0546717	0.0666637	0.128527	0.0653499	0.175312	1
AC078899.3	0.12553	0	0	0	0	0	0.373901	1
AC078941.1	0.167043	0.137115	0.126451	0.0556473	0.162317	0.178423	0.791641	1
AC078942.1	0	0	0	0.0658508	0	0	0.373901	1
AC079135.1	0.208841	0.0311682	0.0287439	0	0.067644	0.0343183	0.425657	1
AC079145.4	0	0.192713	0.177724	0.358467	0.139414	0.21219	0.273776	1
AC079154.1	0	0	0.0591319	0.0715611	0.0695785	0	0.423487	1
AC079210.1	0.232728	0.221907	0.498271	0.269199	0.345497	0.339943	0.995373	1
AC079250.1	1.10717	0.601414	0.669433	0.764387	0.525315	0.382396	0.2913	1
AC079305.10	2.70656	0.626799	0.321137	2.33183	0.755742	0.99688	0.880599	1
AC079305.11	0.54153	0.955143	0.880853	0.656002	0.797284	1.05168	0.817163	1
AC079341.1	0.0209499	0	0	0	0	0	0.373901	1
AC079354.1	0	0	0	0.0145867	0	0	0.373901	1
AC079354.2	0	0.241337	0	0	0	0	0.373901	1
AC079354.3	0	0.0224717	0.0310858	0.0376199	0.0121925	0.0247429	0.585638	1
AC079354.5	0	0.223489	0.206106	0	0.121259	0	0.280191	1
AC079466.1	0	0.0234129	0	0	0	0	0.373901	1
AC079586.1	0.168356	0	0	0.0175265	0.0340818	0	0.532093	1
AC079602.1	0	0	0.0130548	0	0	0	0.373901	1
AC079610.2	0	0	0.0742316	0.0224587	0	0.0221568	0.72183	1
AC079742.4	0	0.0973459	0	0	0	0	0.373901	1
AC079753.4	0	0.830563	1.00785	0.536664	0.664102	0.721979	0.933269	1
AC079753.5	0.766259	0.508263	0.41014	0.141814	0.413655	0.489678	0.227704	1
AC079776.1	0	0	0	0	0.133966	0	0.373901	1
AC079779.4	0.0505114	0.188463	0.382369	0.462741	0.163608	0.456522	0.326952	1
AC079779.6	0	0.0230914	0.0212953	0.0257715	0.0250575	0.127126	0.268832	1
AC079780.3	0.224983	0	0	0.374745	0	0	0.749124	1
AC079781.8	0.523276	0.0976194	0	1.0895	0	0.107486	0.641644	1
AC079807.2	0	0.527783	0.262087	0.226555	0.484611	0.0894039	0.986027	1
AC079922.2	0	0	0	0.216298	0	0.106821	0.159628	1
AC079922.3	0.690972	0.807798	0.634016	1.15092	1.32419	0.870516	0.0462782	1
AC083799.1	0.668245	1.07403	0.813618	0.428103	0.166497	0.211175	0.015312	1
AC083843.1	0.297915	0.555773	0.481793	0.440399	0.500569	0.605825	0.480433	1
AC083843.2	0	0.0409335	0.113249	0.0456845	0.0888375	0.135212	0.411037	1
AC083843.3	0.538399	0	0	0	0	0.147456	0.522315	1
AC083862.6	0.299978	0.0559622	0	0	0.0303636	0	0.306463	1
AC083873.4	0.057459	0.0382137	0.0295444	0.132097	0.149653	0.175923	0.00186874	1
AC083884.8	0	0	0	0.0136044	0	0.0268431	0.156863	1
AC083899.3	0.167894	0.15914	0.152268	0.148736	0.306469	0.303741	0.149427	1
AC083949.1	0	0	0	0	0	0.0404064	0.373901	1
AC084018.1	2.26047	2.76792	2.66096	3.37056	2.51499	3.09453	0.219306	1
AC084082.3	0.0784693	0.0585552	0.0270004	0.0326758	0.254164	0.0644732	0.427383	1
AC084121.16	0	0	0	0	0	0.0241114	0.373901	1
AC084125.4	0.10407	0.194148	0	0	0	0.042754	0.215169	1
AC084149.2	1.63984	0.367104	0.338551	0.136571	0.398361	0.269471	0.303721	1
AC084219.3	0	0	0.0149834	0	0	0	0.373901	1
AC084219.4	0.226983	0.368648	0.36754	0.333596	0.400036	0.274261	0.814301	1
AC084809.2	0	0.0588029	0.162688	0.196884	0	0.129492	0.664659	1
AC084809.3	0	0	0.125193	0	0	0.0747361	0.746732	1
AC087163.2	0.327584	0	0	0	0	0	0.373901	1
AC087163.3	0	0	0	0	0.197961	0	0.373901	1
AC087269.1	0.345282	0.206007	0.135934	0.000290087	2.80413e-19	0	0.0204434	1
AC087294.2	0.214615	0.480449	0.654071	0.306408	0.571011	0.503817	0.946717	1
AC087380.14	0.126039	0.117566	0.0216844	0	0.0255152	0	0.081592	1
AC087392.1	0.0538447	0.00349442	0.000233623	0.112109	0.119903	0.143783	0.0058533	1
AC087393.1	0	0	0	0	0	0.0510198	0.373901	1
AC087477.1	0	0	0	0.374745	0.0910907	0.0924272	0.119793	1
AC087491.2	0	0.169249	0.104057	0	0.12244	0.124237	0.896689	1
AC087499.4	0	0	0	0.182035	0	0	0.373901	1
AC087645.1	0	0	0	0.153457	0	0	0.373901	1
AC089999.1	0	0	3.51099e-22	0	0	0	?	?
AC090044.1	0.057143	0.119395	0.141568	0.161807	0.101798	0.178413	0.29553	1
AC090044.2	0	0.0699246	0.386915	0.624324	0.0758783	0.384958	0.350721	1
AC090186.1	0.450511	0.0840447	0.0387539	0	0	0	0.21654	1
AC090286.2	0.952059	0.0592036	0.163796	0.0660752	0.128489	0.391123	0.546891	1
AC090425.1	0	6.49828e-05	2.43514e-05	2.54168e-08	0.000116278	1.00406e-09	0.84511	1
AC090505.5	0	0	0	0.0211484	0	0	0.373901	1
AC090505.6	0	0	0.00766551	0.0185535	0.00901974	0.00915209	0.0755434	1
AC090587.2	0	0.202343	0.378026	0.136427	0.0530588	0.148053	0.514236	1
AC090587.4	0	0.131888	0.060815	0.220794	0	0.217827	0.376373	1
AC090587.5	0	0.211048	0	0	0.0763391	0.154919	0.939473	1
AC090616.2	1.19414	0.78242	0.781695	0.363847	0.400936	0.191444	0.0167082	1
AC090804.1	0	0	0	0	0.075726	0.0771685	0.116152	1
AC090939.1	0	0	0	0.171241	0	0	0.373901	1
AC090945.1	0.824545	0.319039	0.420321	0.381503	0.148373	0.426559	0.316066	1
AC090952.5	0	0.389602	0	0	0.253665	0.0857957	0.916489	1
AC090953.1	1.32723e-11	0	0.0829939	0	0	2.47242e-16	0.373901	1
AC090954.5	0	0	0	0	0.104464	0.317991	0.20682	1
AC090960.1	0	0	0	0	0	0.125049	0.373901	1
AC091133.1	0	0	0.199065	0.160605	0	0.0792233	0.874841	1
AC091167.3	0	0	0.164567	0	0	0.147362	0.941657	1
AC091171.1	0.493668	0.00621118	0.0035102	0.0903335	0.00672267	4.49755e-05	0.459146	1
AC091633.2	0	0.0733175	0.13523	0.0818273	0.477361	0.242183	0.178704	1
AC091633.3	0.0447373	0.166919	0.246298	0.149034	0.0362263	0.147031	0.579042	1
AC091654.7	0	0	0	0.0777277	0	0	0.373901	1
AC091729.7	0	0.0399914	0	0	0	0	0.373901	1
AC091729.9	1.39575	0.902662	0.864472	1.35616	0.904173	1.29971	0.58381	1
AC091801.1	0.053996	0.100732	0.0371588	0.0224847	0.0218618	0.0221825	0.0929367	1
AC091814.2	0	0	0	0	0	0.0781713	0.373901	1
AC091814.3	0	0	0.032406	0.0294131	0	0	0.948761	1
AC091878.1	0.0158353	0.0236331	0.0108975	0.0527523	0.0384681	0.0390325	0.0111096	1
AC092143.1	6.01245e-06	0.00274936	3.78478e-05	0.00143896	1.36788e-06	0.000642219	0.824337	1
AC092159.2	0	0	0.0557868	0	0.0328212	0.0333028	0.881076	1
AC092162.1	0	0	0.0060585	0	0.0356442	0.0361672	0.145289	1
AC092168.2	0	0.193877	0.268197	0	0	0.426944	0.946254	1
AC092170.1	0	0	0	0.2179	0	0	0.373901	1
AC092171.2	0	0	0.0425624	0	0	0	0.373901	1
AC092171.4	0.0143253	0	0	0.0238611	0.0116	0.0117702	0.154982	1
AC092192.1	0	0.0345109	0.0636534	0	0.0374494	0.0759978	0.867431	1
AC092198.1	0	0	0	0	0	0.0142196	0.373901	1
AC092295.4	0	0.0800749	0	0	0	0	0.373901	1
AC092295.7	0.872593	0.483707	0.669127	0.643667	0.625834	0.635017	0.738084	1
AC092299.6	0.187788	1.26546e-19	1.50418e-23	6.20511e-05	1.92814e-20	2.0906e-07	0.374043	1
AC092299.7	0	0	0	0.0672203	0	0	0.373901	1
AC092299.8	0.957702	0.931746	1.21346	0.62017	0.740977	0.932764	0.102711	1
AC092301.3	0	0.0454876	0	0	0	0	0.373901	1
AC092316.1	0	0.117012	0	0	0.126975	0	0.956755	1
AC092338.5	0	0.0269399	0	0	0	0	0.373901	1
AC092415.1	0	0.122656	0.188526	0.0912615	0.1331	0.270105	0.473301	1
AC092535.3	0	0	0.0296069	0	0	0.0176743	0.746732	1
AC092594.1	0.0471531	0.0234576	0.0108166	0	0.0381824	0.0258285	0.726852	1
AC092610.12	0	0	0.0859236	0	0	0	0.373901	1
AC092619.1	0	0	0.0162276	0	0	0	0.373901	1
AC092620.2	0	0.0679503	0.0609886	1.11197e-27	0	0.0364081	0.280882	1
AC092620.3	0.136975	0	0	0	0	0	0.373901	1
AC092660.1	0	0	0	0	0.101648	0	0.373901	1
AC092667.2	1.13457	0.873516	0.855149	0.674933	0.583318	0.606674	0.0242796	1
AC092669.3	0.083213	0	0	0	0.0224607	0	0.519777	1
AC092811.1	0.113797	0	0	0	0	0	0.373901	1
AC092835.2	0.795245	1.22394	1.07744	0.724394	1.04642	0.775915	0.31749	1
AC092839.1	0	0.681422	0.418948	0.760513	0.16432	0.333463	0.85286	1
AC092933.4	0	0	0	0.0410435	0	0.0404919	0.116135	1
AC092964.2	0	0.558273	0	0.934606	0.302904	0.768371	0.143043	1
AC093106.5	0	0	0	0	0.0743817	0	0.373901	1
AC093106.7	0.349992	0.209173	0.0526512	0.128991	0.117311	0.257243	0.728371	1
AC093107.7	0	0	0.052113	0.126134	0.0613196	0.124439	0.0345788	1
AC093142.2	0	0	0	0.22227	0	0	0.373901	1
AC093157.1	0	0.0183584	0.0507916	0	0	0.101069	0.786946	1
AC093323.3	6.14641	6.76704	7.08667	7.06576	8.17549	6.83834	0.235424	1
AC093375.1	0.139297	0	0.0159768	0.0193351	0	0.0190752	0.430546	1
AC093382.1	0	0	0	0	0.199005	0	0.373901	1
AC093388.3	0	0.258063	0.237991	0.288016	0.280036	0.473575	0.156	1
AC093391.2	0.0592406	0.0631519	0.0873601	0.0704818	0.0616761	0.076488	0.97175	1
AC093415.2	0.10062	0.0750844	0.101203	0.14826	0.062675	0.101751	0.672498	1
AC093484.4	0	0	0	0	0.0790598	7.00649e-45	0.373901	1
AC093495.4	0.0435655	0.292584	0.329787	0.315664	0.175378	0.387045	0.552765	1
AC093510.1	0	0.367474	0.145239	0.351536	0.398762	0.173406	0.341379	1
AC093616.4	3.70987e-09	0.0935952	0.132318	0.0407885	0.0842787	0.174051	0.682973	1
AC093620.5	0	0.238439	0	0	0	0	0.373901	1
AC093627.10	0.0633134	0.053995	0.0560197	0.0150655	0.0585924	0.0594521	0.419847	1
AC093627.11	0	0.122368	0.0564252	0	0.199181	0.0673677	0.690711	1	16.1324
AC093627.12	0.16227	0	0.0558353	0.135143	0	0	0.694732	1
AC093627.7	0.368154	0	0	0	0	0	0.373901	1
AC093627.9	0.67495	0.431708	0.287539	0.240908	0.208207	0.23767	0.106373	1
AC093642.3	0.179498	0.109591	0.145986	0.149491	0.0792814	0.147482	0.557278	1
AC093642.5	0	0.0177762	0.0327872	0.0511639	8.46307e-17	0.0195728	0.722763	1
AC093668.2	0	0.0758788	0.139954	0.224523	0.168324	0.423934	0.0838404	1
AC093673.5	2.44357	1.17987	0.791345	1.91536	1.33853	1.24007	0.963459	1
AC093677.1	0.0613591	0.228936	0.0844519	0.30661	0	0.252074	0.600636	1
AC093724.2	0	0	0	0.151764	0.0736083	0.149261	0.0082227	1
AC093734.1	0.00016811	0.0015427	9.28799e-05	0.000999885	4.91443e-08	1.84745e-06	0.667265	1
AC093787.1	0	0	0	0	0	0.184854	0.373901	1
AC093818.1	0.36161	0.113617	0.15717	0.269458	0.092468	0.140737	0.665863	1
AC093838.4	4.70782	4.59649	4.30746	6.07622	4.1621	5.69525	0.264594	1
AC093901.1	0	0.0709959	0.0654739	0.118854	0.0770409	0	0.658887	1
AC095067.1	0	0	0	0.0140479	0	0	0.373901	1
AC096559.1	0	0	0	0	0	0.00987226	0.373901	1
AC096568.3	0	0	0	0	0	0.0349451	0.373901	1
AC096574.4	0	0	0	0	0.019389	0	0.373901	1
AC096582.7	0	0.127454	0.100979	0	0	0	0.121432	1
AC096582.9	0	0	0.0621114	0	0	0	0.373901	1
AC096649.1	0	0.176858	0.0815509	0	0	0.0973661	0.42534	1
AC096649.2	0.0937053	0.209774	0.580373	0.0780405	0.151757	0.0769917	0.2658	1
AC096669.2	0	0.0570649	0.157879	0.0636882	0.0619237	0.0628323	0.857557	1
AC096669.3	0	0	0.0198818	0	0	0	0.373901	1
AC096670.3	0.203547	0.0303781	0.0373537	0.033904	0.0109882	0.0557472	0.382663	1
AC096677.1	0.128296	0.233779	0.176581	0	0.0519443	0.105413	0.0419425	1
AC096772.6	0.701156	0.302914	0.812665	0.184403	0.0896471	0.181925	0.0452894	1
AC097359.1	2.27158e-05	0.085372	0.00127867	0.173738	0.00757445	0.231548	0.209745	1
AC097359.2	0	0	0.138443	0.0837714	0.0814504	0	0.876141	1
AC097374.2	0.13686	0.106991	0.112124	0.146547	0.179428	0.139223	0.0776113	1
AC097374.3	0	0.0317085	0.0292422	0	0.0344083	0	0.594956	1
AC097381.1	0	0	0.0247486	0	0.0291209	0.0295482	0.426742	1
AC097382.5	0	0.0588029	0.162688	0.065628	0.0638097	0.064746	0.857557	1
AC097468.7	0	0.0628436	0.0579557	0.0701377	0	0.13839	0.549194	1
AC097500.2	0.128473	0.383476	0.0442062	0.0267491	0.0780239	0.105558	0.332169	1
AC097523.2	0.121756	0.0454281	0.0837895	0	0.0985922	0.100039	0.683526	1
AC097523.3	0	0.0533014	0	0	0	0	0.373901	1	5.38839
AC097533.1	0	0.458225	0.112501	0	0.0899503	0.131267	0.461585	1
AC097639.8	0	0.0788933	0.181893	0.176117	0.0428054	0.0868759	0.830449	1
AC097658.1	0.0364981	0.0272355	0.0251172	0.045595	0.0886635	0	0.589438	1
AC097662.2	0.663122	0.371125	0.272052	0.361098	0.330441	0.157167	0.316811	1
AC097711.1	0	0.0436864	0.0201442	0	0	0	0.167183	1
AC097713.2	0	0.111744	0	0	0	0	0.373901	1
AC097721.1	0	0.0554709	0.102313	0	0.030097	0.0305386	0.358615	1
AC097721.2	0.461104	0.105872	0.146456	0.11816	0.114887	0.0582862	0.284425	1
AC097724.3	0	0.0241672	0.0222875	0	0	0	0.116767	1
AC098614.2	0.187536	0.309632	0.0860389	0.156332	0.276009	0.181417	0.89747	1
AC098820.3	0.129816	0.121089	0.111671	0.0270287	0.0525596	0.0533308	0.0016285	1
AC098820.4	0.477167	0.0712141	0.0985128	0	0	0.0392058	0.198734	1
AC098823.3	0	0	0	0.0297326	0	0	0.373901	1
AC098826.5	0	0	0	0	0.0579286	0	0.373901	1
AC098973.1	0.164389	0.0368011	0.0226258	0.0273817	0.0665576	0.0270137	0.505665	1
AC099048.1	0	0.0435495	0.0602434	0.0486042	0.0236288	0.0239755	0.904414	1
AC099344.2	0	0.0327545	0.0302069	0.0365562	0	0.108195	0.461062	1
AC099344.3	0	0	0	0	0	0.061126	0.373901	1
AC099522.1	0.902628	0.815041	1.22065	0.979555	0.919912	0.511214	0.411385	1
AC099522.2	6.64355e-09	0.304356	0.287567	3.82216e-23	0.524602	0.247394	0.756654	1
AC099535.4	0	0	0.0863868	0	0.101648	0	0.914429	1	4.36556
AC099668.5	0.00672753	0.257575	0.095464	0.141126	3.19963e-39	0.225233	0.983276	1
AC099754.1	0	0	0.141187	0.085432	0	0.0842839	0.870916	1
AC099850.1	0.278455	0.207788	0.119766	0.405834	0.140925	0.0857957	0.939157	1
AC100791.1	4.90454e-43	0	0	3.76688e-24	0	0	?	?
AC100830.3	0	0.0647965	0.0796755	0.144634	0.117189	0.237818	0.0544178	1
AC100830.4	0	0.439111	0.289255	0.140022	0.748785	0.483491	0.381177	1
AC100830.5	0	0.144802	0.13354	0	0	0.159437	0.604582	1
AC100852.1	0	0	0	0	0	0.250097	0.373901	1	4.23066
AC102948.2	0	0	0	0	0.0552955	0	0.373901	1	4.16049
AC103564.6	0	0	0.0246724	0	0	0	0.373901	1
AC103564.7	0	0.185512	0.114055	0.0690145	0.134205	0.272348	0.507475	1
AC103564.9	0	0	0	0.335811	0.24488	0.248473	0.000744809	1
AC103801.1	0	0	0	0	0	0.0167242	0.373901	1
AC103801.2	0.0913168	0.0681422	0.251369	0.304205	0.221833	0	0.73911	1
AC103965.1	5.72849	3.68932	3.60806	2.69116	1.93984	2.64224	0.0594657	1
AC104057.1	0	0.0383582	0	0	0	0	0.373901	1
AC104058.1	0	0	0.215821	0	0	0.128838	0.746732	1	4.00974
AC104076.3	0	0.131142	0	0	0	0	0.373901	1
AC104134.2	0.053316	0	0.0183454	0.0222016	0	0	0.394591	1
AC104135.2	0	0	0	0.0508337	0	0	0.373901	1
AC104135.4	0	0	0	0	0.0297879	0	0.373901	1
AC104297.1	0	0	0	0	0.0433466	0	0.373901	1
AC104389.28	0	0.0125415	0	0	0.0272187	0.013809	0.346155	1
AC104451.2	2.27617	0.28001	6.00439e-33	0.989869	8.15011e-29	0.680618	0.722269	1
AC104472.1	0	0	0.020246	0	0.0238228	0	0.914429	1
AC104532.2	2.65493e-32	0.114444	0.126774	0.148035	3.9408e-17	8.00412e-19	0.651583	1
AC104532.4	0.316275	0.708031	0.32648	0.131702	0.256105	0.454761	0.34831	1
AC104534.2	0	0	0.0566245	0.0685267	0.0666282	0	0.423487	1
AC104534.3	2.63403e-06	4.18766e-06	5.48226e-07	7.92443e-07	1.40908e-11	0.146884	0.373919	1
AC104600.1	0	0.0244392	0.0901533	0	0	0	0.228904	1
AC104651.1	0	0	0	0	0	0.0889881	0.373901	1
AC104651.2	0	0.0472823	0.130814	0	0.102616	0.104122	0.861889	1
AC104651.3	0	0.131638	0	0	0	0	0.373901	1
AC104653.1	0	0.207168	0.238819	0.462428	0.112404	0.0570266	0.69577	1	3.80565
AC104654.2	0	0	0	0	0.041995	0	0.373901	1
AC104655.2	0	0	0.0526264	0.0636882	0	0	0.899955	1
AC104655.3	0.0461561	0.13777	0.127054	0.230641	0.112125	0.189618	0.177909	1
AC104695.3	0	0	0.0213592	0	0	0	0.373901	1
AC104698.1	0.00298091	1.56514e-05	1.00035e-05	4.25758e-05	2.13586e-06	7.27444e-08	0.374856	1
AC104782.3	0	0	0	0	0.0111904	0	0.373901	1
AC104801.1	0.147068	0.0365816	0.0337363	0	0	0	0.124085	1
AC104809.2	0	0	0	0	0	0.0163176	0.373901	1	3.71422
AC104809.3	0	0	0.0060608	0	0	0	0.373901	1
AC104809.4	0	0	0	0	0	0.014407	0.373901	1
AC104841.2	0.182395	0.20416	0.2092	0.37976	0.443086	0.324702	0.00638944	1
AC105020.1	0.153828	0.043046	0.0529306	0.0480423	0.0622816	0.0789944	0.610168	1
AC105053.4	0	0.0887676	0.163727	0.148606	0.240814	0.146609	0.170342	1	3.62757
AC105206.1	0.0983352	0.0293518	0.0541377	0	0.031851	0.0484775	0.242378	1
AC105339.1	0.0165323	0	0	0.0137686	0	0	0.903988	1
AC105344.2	0.0126108	0.0282311	0	0.0210052	0.0204233	0	0.986288	1
AC105393.1	0	0	0	0.0706487	0	0.139398	0.156863	1
AC105393.2	0	0.0515616	0	0	0	0	0.373901	1	3.56319
AC105402.2	0	0.194148	0.0895237	0.108341	0	0	0.430513	1
AC105402.3	0.341809	0.255064	0.294032	0.0711672	0	0	0.00137912	1
AC105402.4	0	0.0337813	0.085673	0.0188511	0.00916441	0.0278966	0.452818	1
AC105760.2	0.179045	0.118761	0.0547621	0.0662728	0.0322183	0.0817276	0.212312	1
AC105760.3	0	0.0311542	0.0287311	0.0173851	0	0.0171514	0.504748	1
AC106017.1	0.034588	0	0	0	0	0	0.373901	1
AC106053.1	0	0	0	0	0	0.207961	0.373901	1	3.50375
AC106706.1	0	0	0.057643	0.0697592	0	0.206465	0.315894	1
AC106782.20	0	0.0619474	0.0571292	0.0691375	0	0.0682083	0.850662	1
AC106786.1	0.228292	0.102213	0.125684	0.114077	0	0	0.103473	1
AC106827.1	0.65135	0.810082	1.0459	1.44657	1.31859	1.15954	0.0288829	1
AC106869.2	0	0.0513331	0	0	0	0	0.373901	1
AC107613.1	0.0380357	0.274269	0.0725969	0.204856	2.20022e-08	9.35159e-05	0.582506	1
AC107622.1	0	0	0	0.0190035	0.018477	0	0.116195	1
AC107982.4	1.46585e-06	1.45995	0.838001	8.7354e-06	0.823802	0.604631	0.585615	1	3.43156
AC107983.4	0	0.285533	0.174794	0	0.204989	0.105296	0.649679	1
AC108004.2	0.786018	0.498559	0.40569	1.17831	1.17749	0.904149	0.0232925	1	3.4239
AC108004.3	0.190399	0	0.0262056	0.0634279	0.246682	0.0625754	0.575425	1
AC108039.1	0	0	0	0	0.123847	0	0.373901	1
AC108039.3	0	0	0	0	0.105046	0	0.373901	1
AC108051.3	0	0	0	0.0811425	0	0	0.373901	1
AC108142.1	0.226523	0.162775	0.173209	0.272502	0.122286	0.303306	0.488437	1
AC108448.2	0	0.0952123	0	0	0	0	0.373901	1
AC108463.2	0	0.200303	0.461808	1.22953	0.108679	0.551367	0.310057	1
AC108479.2	0.339498	0.271241	0.166369	0	0.268386	0.182977	0.311535	1
AC108488.3	3.66553	3.85819	3.79708	3.30984	3.93674	3.48727	0.37254	1
AC108488.4	0.182395	0.635163	0.372552	0.134354	0.541425	0.42461	0.875092	1
AC108676.1	0	0	0	0	0	0.0128881	0.373901	1
AC108868.3	0	0.0684984	0.0627982	0	0	0	0.116866	1
AC109642.1	0.0157763	0	0	0.0131389	0	0	0.903988	1
AC109828.1	0.0295411	0	0	0	0	0.012136	0.614726	1
AC109829.1	0	0	0	0.0470135	0	0	0.373901	1	3.31895
AC110299.5	0	0.153772	0.189083	0	0.166865	0.282189	0.742175	1
AC110619.1	0.298563	0.125084	0.175787	0.109665	0.225941	0.151388	0.576437	1
AC110619.2	0.224486	0.074036	0.107288	0.169996	0.257288	0.120726	0.478038	1	3.29065
AC110769.3	0.685716	0.0998854	0.275272	0.190361	0	0	0.191512	1	3.28335
AC110771.1	0	0.194692	0.134662	0.108645	0.0528173	0.160777	0.972835	1
AC111186.1	0	0	0.0112533	0	0	0.0134357	0.906908	1
AC111200.7	4.63844e-06	9.92377e-27	1.11845e-07	0	4.03676e-14	1.12757e-05	0.620305	1
AC112198.1	0	0.00496748	0.00458112	0.00554405	0	0.0164086	0.461062	1
AC112229.1	0.0892745	0.011103	0.0102395	0	0	0.0366756	0.442007	1	3.2643
AC112229.4	0.65661	0.186103	0.0135006	0.130226	0.291452	0.505706	0.919616	1
AC112229.7	0.239945	0.053286	0.0346606	0.0167707	0.0407839	0.0461239	0.321799	1
AC112715.2	0	0	0	0.110818	0	0	0.373901	1
AC113189.5	1.89279	1.21535	1.45404	1.31976	1.14061	1.12118	0.19151	1
AC114546.1	0	0	0	0.0225895	0	0	0.373901	1
AC114730.11	0.0797458	0	0	0	0	0	0.373901	1
AC114730.2	0	0.182588	0	0	0	0	0.373901	1
AC114730.8	0	0.0736282	0.271606	0.082174	0	0	0.36356	1
AC114737.3	0	0.200882	0	0	0	0.442368	0.645235	1
AC114877.3	0	0.119424	0.275339	0.0666429	0.259186	0.131494	0.84149	1
AC115115.2	2.17898e-23	0.150934	0.138005	0.24047	0.153793	0.246323	0.108071	1
AC115522.3	0	0.0625045	0.115286	0	0	0	0.149922	1	3.21703
AC115617.2	0.0954619	0.035991	0.0991884	0.130239	0.116311	0.118872	0.0982014	1
AC115618.1	0.337475	0.193715	0.178648	0.237819	0.273272	0.277282	0.642046	1
AC116366.5	0	0.0347873	0	0	0	0	0.373901	1
AC116366.6	0	0.111804	0.14607	0.322351	0.141545	0.318019	0.0779168	1
AC116614.1	0.875405	0.783891	0.421704	1.1665	0.708863	1.0789	0.213812	1
AC117395.1	1.20389	1.37119	1.43896	1.21372	1.30836	1.24947	0.342418	1
AC117834.1	0.108356	0	0	0	0	0	0.373901	1
AC118138.2	2.12877e-37	0	0	2.77877e-41	3.36963e-34	8.31272e-39	?	?
AC119403.1	0	0	0	0	0	0.0639881	0.373901	1
AC119673.1	0.196742	0.0838926	0.174077	0.140445	0.20483	0.0923714	0.910314	1
AC123768.1	0	0.20686	0.127181	0	0.0748245	0	0.255704	1
AC123768.3	0.177415	0.217424	0.36628	0.459427	0.215494	0.291542	0.49893	1	3.13039
AC123768.4	1.56502	1.18353	1.10865	0.494318	0.797897	0.390837	0.0178409	1
AC123886.2	0	0	0.0858085	0.0519225	0	0	0.752453	1
AC124057.5	0.461104	0.344084	0.158661	0.0960053	0.0933454	0.37886	0.365526	1
AC124309.1	0.00542923	0.000381313	0.422374	0.0458999	0.167457	0.0027472	0.658392	1
AC124789.1	0.0746339	0	0.0256807	0.0621573	0	0	0.694732	1
AC124861.1	0	0	0	0	0	0.0891955	0.373901	1
AC124890.1	0	0.214654	0.158367	0.119784	0.256224	0.330888	0.280008	1
AC124914.3	0	0.13418	0	0.0748767	0	0	0.719189	1	3.08383
AC124944.5	0	0	0.0339867	0.123392	0	0	0.523316	1
AC124997.1	0	0	0	0	0	0.0153612	0.373901	1
AC125232.1	2.21915	1.78584	1.39449	2.00794	2.32655	1.99686	0.300671	1
AC125238.2	0.0323413	0	0.0222566	0	0	0	0.129507	1
AC125634.1	0	0.0247701	0.0228435	0.0552903	0.0537584	0.0229967	0.0997513	1
AC126182.1	0	0	0	0	0	0.194732	0.373901	1
AC126365.1	0	0.0231683	0	0	0	0	0.373901	1
AC127383.1	0	0	0	0.0215479	0	0	0.373901	1
AC127496.1	1.50231	1.06306	1.53296	1.57474	1.06968	1.7664	0.706339	1
AC127904.2	0	0.125347	0.317894	0.034974	0.238035	0.17252	0.994807	1
AC128709.1	0.12399	0.161916	0.00569505	0.00130739	0.00546057	0.128338	0.453171	1	3.00666
AC128709.3	0	0	0	0	0	0.13715	0.373901	1
AC129492.6	0.283973	0.134849	0.142126	0.193501	0.0627132	0	0.246371	1
AC129778.2	0	0.0214257	0	0.0137673	0.0133859	0.0135823	0.418468	1	2.99521
AC129929.5	0.0604041	0	0.0207844	0	0	0	0.201361	1
AC130709.1	0	0	0.0264435	0	0	0	0.373901	1	2.99385
AC131025.8	0	0	0	0.00755918	0	0.0149152	0.156863	1
AC131056.5	0	0	0	0	0.152678	0	0.373901	1
AC131097.3	0.436336	0.325601	0.120111	0.314941	0.23555	0.334608	0.992173	1
AC131180.1	1.23497e-26	3.54111e-05	0	6.17756e-22	2.56364e-10	0.0581896	0.374162	1
AC131180.4	0	0	0	0	0	1.51895e-27	?	?
AC131571.2	0.177078	0.018877	0.104452	0	0.0204843	0.0623545	0.21497	1
AC132008.1	0	0.364537	0.112061	0.271232	0.131859	0.133793	0.872253	1
AC132186.1	0.125319	0.268856	0.334186	0.260923	0.266378	0.411865	0.424269	1
AC132192.1	0.705629	0.131638	0.1214	0.293834	0.42854	0.434828	0.755535	1	2.96837
AC132217.4	94.6859	71.2961	65.5316	105.404	113.395	104.116	0.0313766	1
AC132872.1	0.118159	0.0125961	0.0116163	0.0843483	0.0273371	0.0554764	0.842538	1
AC132872.2	0	0	0	0.0198903	0	0	0.373901	1
AC133528.2	0.561103	1.17237	1.08119	0.560763	0.454356	1.47527	0.78793	1
AC133633.2	0	0	0.0625967	0.0757542	0	0	0.899955	1
AC133644.3	0	0	5.85581e-06	0.041394	0	0.0408376	0.116154	1
AC133680.1	0	0	0.0548793	0.132829	0.0645745	0.196566	0.0555854	1
AC133965.1	2.46674e-16	6.40378e-19	0.219674	6.76898e-35	1.00746e-32	2.96007e-21	0.373901	1
AC134873.1	0	7.32635e-11	0	0.199324	0	0	0.373901	1
AC135048.1	0	0.0957369	0.264872	0.0534244	0	0.158119	0.611393	1
AC135048.13	0.687661	0.602447	0.464374	0.127311	0.468758	0.219301	0.0608455	1	2.92134
AC135178.1	0.592448	0.653532	0.939504	0.450503	0.292014	0.465612	0.0539152	1
AC136289.1	0.167032	0.0906489	0.0731485	0.0252926	0.0491836	0.0998106	0.223334	1
AC136604.1	0	0	0	6.37743e-05	0	0	0.373901	1
AC137723.5	0	0.150879	0.139144	0.224522	0.0545753	0.0553761	0.851947	1
AC137932.1	0.152694	0.085457	0.0875669	0.190751	0.0927333	0.167278	0.321568	1
AC137932.5	0	0.0673498	0.124223	0.0751669	0	0.0741567	0.763318	1
AC137932.6	0	0	0	0	0.0831872	0	0.373901	1
AC137934.1	0	0.0250039	0.0225103	2.26342e-36	0.0141362	0.0121322	0.479702	1
AC138031.1	5.55421e-06	0.963475	0.115323	0.178315	1.98317e-05	0.332467	0.584303	1
AC138035.1	0.476435	0.524154	0.52684	0.639948	0.0964489	0.419814	0.479075	1
AC138035.2	1.59612	1.78797	1.70808	1.89932	1.42434	1.57765	0.69445	1
AC138430.4	5.73248e-05	4.66615e-05	6.13049e-38	4.78493e-08	0.000150388	1.41619e-07	0.784466	1	2.88652
AC138649.1	4.56066	3.08908	2.67334	3.28188	1.57173	3.73337	0.543415	1	2.88578
AC138655.1	0.19421	0.246369	0.294032	0.210267	0.37743	0.382968	0.283537	1
AC138655.4	0.48894	0.45607	0.336478	0.305403	0.395922	0.652813	0.842021	1
AC138783.11	0	0.0107992	0	0	0	0	0.373901	1
AC138783.12	0.415687	0.221218	0.606085	0.647251	0.433224	0.421448	0.552175	1
AC138951.1	0	0	0.34742	0.525557	0.306598	0.311097	0.12388	1
AC138969.4	8.09599	5.44725	6.39274	7.09711	4.19281	6.7024	0.616463	1
AC139099.3	0.244176	8.93415e-16	0.0567146	0.065851	0.0501868	0.0459306	0.565532	1	2.86593
AC139099.5	0.141932	0.198586	0.244187	0.10343	0.229861	0.116617	0.418354	1
AC139099.6	0	0.0103885	8.94734e-21	0.00285061	3.26906e-31	0.00187487	0.624239	1
AC139100.2	0.213119	0.204471	0.202535	0.135232	0.180792	0.183445	0.0656022	1
AC139143.2	0	0	0.026553	0	0	0	0.373901	1
AC139426.2	0.0336014	0.0680862	0.18499	0.161785	0.108836	0.220865	0.290408	1
AC139452.2	0	0	0.0680456	0	0.0800669	0.164018	0.326323	1
AC139887.4	1.13986	0.121512	0.784428	0	0.263717	0.40138	0.224705	1	2.84636
AC140061.12	0	0.282541	0.086855	0	0	0.103699	0.382809	1
AC140481.1	0.164963	0.00647884	0	0.0216925	0.014061	0	0.451816	1
AC140481.3	0.0380954	0	0	0.0549123	0	0	0.813729	1
AC140481.7	0.243405	0	0.0186118	0	0	0	0.326705	1
AC140542.2	0	0	0	0.0585451	0.0284615	0	0.161335	1
AC141586.5	2.71954	2.6276	2.78811	3.16652	2.85133	2.89731	0.0751124	1
AC141928.1	0.236717	0.399366	0.545373	0.325718	0.300025	0.388991	0.58224	1
AC142528.1	1.67352	0.820644	0.625195	0.716787	0.65821	1.10002	0.573042	1	2.82791
AC144449.1	0.182276	0.136018	0.0627192	0.113854	0.221398	0.112324	0.681058	1
AC144450.1	0	0	0	0.0493462	0	0	0.373901	1	2.82232
AC144450.2	0	0	0	0.0472713	0	0.023318	0.159755	1
AC144521.1	0	0.00472502	0	0	0	0	0.373901	1
AC144530.1	0.0839127	0	0	0	0.13593	0	0.761027	1
AC144568.2	0	5.07112e-30	0	0	0	0	?	?
AC144652.1	2.4949	2.01154	1.6972	2.67491	2.69368	2.4269	0.0985692	1
AC144831.1	0.0526034	0.130845	0.0603341	0.131429	0.0567945	0.158477	0.431929	1
AC145110.1	0	0	0.00578406	0	0	0	0.373901	1
AC145343.2	0.429891	0.320792	0.345148	0.238684	0.464142	0	0.396299	1
AC147651.1	0	0	0	0	0.0897894	0	0.373901	1	2.79516
AC147651.3	0.82357	1.06062	1.06954	1.69261	0.935797	1.09141	0.355073	1	2.79408
AC147651.5	0	0.0607561	0	0	0	0	0.373901	1	2.78726
AC156455.1	0.686746	0.379601	0.22755	0.550759	0.308942	0.417967	0.973329	1
AC159540.1	2.55534	3.62105	3.47224	2.07383	2.504	2.69435	0.105747	1
AC159540.14	0	0.0676119	0.0623531	0	0	0	0.116767	1
AC159540.2	0	0	0	0	0.0274266	0.027829	0.116138	1
AC159540.3	0	0	0.0577468	0.0698849	0	0	0.899955	1
AC174470.1	0.49359	0.67179	0.501087	0.541523	0.388001	0.18388	0.195694	1
AC187652.1	0.371829	0.138733	0	0.0774174	0	0.076377	0.346154	1
AC226118.1	0.0434031	0.0647763	0.0896071	0	0.105438	0.0356616	0.605116	1
AC226119.5	4.35302e-18	3.08286e-44	0.0724328	0	0	3.39389e-22	0.373901	1
ACAA1	6.12783	5.43833	5.11908	6.39704	5.68379	5.73489	0.372955	1
ACAA2	11.1447	9.99148	9.4347	13.2129	11.5823	11.4409	0.0677443	1
ACACA	5.28438	4.48102	4.82164	4.19248	3.21887	4.16114	0.0638341	1
ACACB	6.40735	5.67714	6.23609	8.96318	7.40166	8.7831	0.0135611	1
ACAD10	1.85222	1.40162	1.34647	0.812571	0.768933	0.947405	0.0150145	1
ACAD11	1.81431	1.77804	1.46679	1.49328	1.25323	1.3822	0.0759538	1
ACAD8	2.90179	2.58197	2.37222	1.74089	1.38777	1.82417	0.00900666	1
ACAD9	4.98328	5.51768	5.69587	4.29363	4.40999	4.46585	0.0101356	1
ACADL	0	0	0.0146245	0	0	0.0261909	0.719434	1
ACADM	9.02392	14.0712	12.2055	5.83538	7.19666	5.98114	0.0240971	1
ACADS	1.79392	1.58801	1.57343	1.50868	1.52384	1.69071	0.44777	1	2.73479
ACADSB	2.01741	2.33868	2.26949	1.59956	1.36837	1.46184	0.00348844	1
ACADVL	39.0281	31.0593	29.0322	42.6368	34.7427	37.6592	0.237482	1
ACAN	0.610537	0.490638	0.358456	0.629368	0.414868	0.540227	0.686322	1
ACAP1	0.106686	0	0.0129563	0.0365858	0.0203269	0.0051563	0.610817	1
ACAP2	2.5243	2.79261	2.91359	2.79492	3.078	2.85054	0.317431	1
ACAP3	4.6524	3.42435	3.53277	4.92697	3.52755	4.45244	0.489008	1	2.72278
ACAT1	7.61456	8.98687	8.19026	8.5713	9.04972	7.96275	0.630144	1
ACAT2	6.89949	7.24604	6.79973	9.08027	8.27689	7.8209	0.0228069	1
ACBD3	9.3065	9.20776	9.52169	7.83744	7.86272	6.73753	0.00815546	1
ACBD4	2.25704	1.5646	1.45988	1.10935	1.13854	1.07417	0.059773	1
ACBD5	5.21636	6.83997	6.95798	7.01709	6.8748	6.79932	0.378904	1
ACBD6	17.4149	17.096	16.4736	17.6809	16.7749	13.6915	0.487723	1
ACBD7	1.89335	1.92554	1.56182	1.99368	1.66152	2.12015	0.504262	1
ACCS	3.10956	2.72007	2.64053	2.38336	1.87069	2.14115	0.0288797	1
ACCSL	0	0	0.0343326	0.0415492	0	0.0204954	0.607101	1
ACD	11.187	8.70433	7.84804	11.2453	9.58609	9.61973	0.472643	1
ACE	0.0667023	0.00663659	0.0091806	0.0111103	0.0108025	0.00365367	0.391137	1
ACE2	0.391457	0.256705	0.293882	0.434689	0.211323	0.263156	0.89579	1
ACER2	0.343984	0.313728	0.302478	0.175071	0.247593	0.251226	0.0262451	1
ACER3	1.27435	1.76191	1.65904	1.484	1.38928	1.53658	0.571342	1
ACHE	1.01134	0.34473	0.446803	0.187172	0.252758	0.420606	0.224168	1
ACIN1	21.7419	20.0276	19.7468	21.4451	20.6813	19.5525	0.951147	1
ACKR2	0.144764	0.120735	0.0937634	0.028368	0.0551641	0.0629702	0.0172022	1
ACKR3	0.495003	0.446334	0.397425	0.584025	0.501039	0.728693	0.0934966	1
ACKR4	0	0.0152893	0.0141001	2.10457e-20	0	0	0.116767	1
ACLY	30.6817	23.7614	23.1603	35.85	28.5169	29.889	0.167843	1
ACMSD	0	0	0	0.0139268	0.0135409	0	0.116195	1
ACN9	2.93221	2.68604	2.43537	2.37466	2.04687	1.66152	0.0590425	1
ACO1	4.38271	4.79264	4.64963	2.7697	2.16738	2.93056	0.00161318	1
ACO2	10.3607	7.80021	8.31976	9.91477	8.05376	8.7021	0.950213	1
ACOT1	0.623542	0.568955	0.31856	0.284654	0.196979	0.411478	0.141506	1
ACOT11	0.00476777	0	0	0.00397073	0	0	0.903988	1	2.67047
ACOT12	0	0.0426586	0.0393406	0.0158699	0.0154303	0.04697	0.945937	1
ACOT13	4.18657	4.24718	3.8293	2.97472	3.29568	2.49932	0.0118258	1
ACOT2	2.8096	2.37149	2.46912	2.44327	2.03801	2.31671	0.187277	1	2.66662
ACOT4	0.295755	0.5591	0.407064	0.229892	0.0957956	0.145802	0.037221	1
ACOT6	0	0	0	0	0	0.0970369	0.373901	1
ACOT7	3.56046	1.7973	1.86715	3.29032	3.29938	3.33962	0.193011	1
ACOT8	4.88598	4.41315	3.97101	5.20156	3.85798	4.09624	0.941851	1
ACOT9	2.83343	2.60334	2.57869	2.75177	2.56343	2.72995	0.926346	1
ACOX1	3.24905	3.70183	3.4627	2.87388	2.56031	2.86661	0.01342	1
ACOX2	0.506868	0.234145	0.232544	0.381931	0.224764	0.257809	0.74188	1
ACOX3	1.84058	2.02407	2.07497	1.64382	1.0884	1.57198	0.0443866	1	2.65273
ACOXL	0	0.0120941	0.0278837	0.0539915	0.0196859	0.0266329	0.202896	1
ACP1	12.8407	13.5417	12.3114	13.0344	11.8755	11.3139	0.254467	1
ACP2	10.5601	9.48614	8.73911	6.89111	5.62859	6.52393	0.00743106	1
ACP5	1.0923	0.950939	0.740305	0.785647	0.857689	0.720696	0.271244	1
ACP6	1.60556	1.19052	1.30072	0.91824	0.831085	1.02279	0.0314257	1
ACPL2	17.7451	18.1007	16.7519	18.1719	15.4866	17.8898	0.729431	1
ACPP	1.06627	0.762516	0.657347	0.545762	0.50366	0.447169	0.0587805	1
ACPT	0.0345743	0.0257999	0	0.0287945	0	0	0.49781	1
ACR	0	0.0168783	0	1.96003e-07	0.0732618	0.0185842	0.332681	1
ACRBP	0.114668	0.110015	0.293101	0.231926	0.132647	0.080756	0.763036	1
ACRC	2.19932	2.46655	2.33667	8.65481	8.86294	9.92282	6.97742e-05	1	2.63036
ACRV1	0	0	0	0	0.0340972	0.0172988	0.156754	1
ACSBG1	0.0622463	0.0295586	0.0155769	0.0329894	0.0412398	0.00929887	0.661022	1
ACSBG2	0	0	0	0	0	0.0110784	0.373901	1
ACSF2	2.12894	2.26608	1.84104	2.50902	2.26386	2.4489	0.0866334	1	2.62875
ACSF3	2.62713	2.28018	2.3233	1.86777	1.77062	1.91834	0.00897099	1
ACSL1	1.01738	1.25775	1.05543	0.670253	0.743902	0.929485	0.0374395	1
ACSL3	2.49582	2.91364	2.72686	2.7536	2.44812	2.51576	0.41106	1
ACSL4	2.42477	2.73036	2.6429	1.71106	1.64015	1.6821	0.000586257	1
ACSL5	0	0	0	0	0.00873356	0.00886171	0.116138	1
ACSL6	0.447019	0.372531	0.321101	0.11685	0.0977599	0.136727	0.00233917	1
ACSM1	0	0	0.0111632	0.0270193	0.0262707	0.0399842	0.00918946	1
ACSM3	0.987189	1.21412	1.23291	0.768871	0.717962	0.743518	0.00751048	1
ACSM4	0	0	0	0.0156585	0	0	0.373901	1
ACSS1	6.8363	6.32673	6.0887	4.04536	3.2796	3.63849	0.000901855	1
ACSS2	4.64073	4.2433	3.80026	4.28958	3.02308	3.47217	0.226253	1	2.61669
ACSS3	1.03475	1.5954	1.56556	1.41305	1.19523	1.28779	0.631658	1
ACTA1	0.155758	0.0464916	0.0428756	0.12972	0.151351	0.102381	0.309592	1
ACTA2	2.29242	3.0539	3.07048	2.25515	2.1553	2.0858	0.070445	1
ACTA2-AS1	0.42789	0.166035	0.0942286	0.156798	0.124735	0.112502	0.391949	1
ACTB	411.192	295.863	278.784	331.536	292.577	293.904	0.630697	1
ACTBP11	0	0	0	0	0.0334937	0.033983	0.116137	1
ACTBP13	0	0.0149989	0.0138323	0	0.00813801	0.00825742	0.495776	1	2.60834
ACTBP14	0	0	0	0.0356163	0.0346295	0	0.116195	1
ACTBP2	0.0829413	0.0618961	0	0.10362	0.100743	0.0340738	0.406951	1
ACTBP6	0	0	0	0	0	0.0351054	0.373901	1
ACTBP7	0	0.123674	0.0570276	0	0.0671024	0.068087	0.737683	1
ACTBP8	0	0	0.0578511	0	0	0	0.373901	1
ACTC1	0.0903522	0.00749138	0.00690871	0.00836088	0	0.0247456	0.451473	1
ACTG1	230.208	165.901	159.016	202.487	162.005	172.89	0.829255	1	2.58951
ACTG1P1	0.371252	0.461725	0.283875	0.206127	0.200416	0.406713	0.300008	1
ACTG1P10	0	0	0.0296206	0.0716981	0	0	0.616345	1
ACTG1P11	0.0206985	0	0	0	0	0	0.373901	1
ACTG1P2	0.0206985	0	0	0	0	0	0.373901	1
ACTG1P3	1.33778	0.436746	0.517855	0.765974	0.609343	0.583934	0.72427	1
ACTG1P4	0	0.0806049	1.6434e-08	0.0692562	0.0002351	0.0362057	0.814887	1
ACTG1P9	0	0	0	0.0145929	0	0.0143961	0.116135	1	2.57203
ACTG2	0.0855421	0	0.0168195	0.0101774	0	0.0100406	0.357937	1
ACTL10	0.344464	0	0.110624	0.0573759	0.0371909	0.0377366	0.349955	1	2.56834
ACTL6A	8.16112	9.39027	9.1919	9.21371	9.5536	9.61045	0.24544	1
ACTL6B	1.22813	1.13466	1.08665	0.0487059	0.0157855	0	1.36701e-05	0.417158
ACTL7B	0.0589762	0.0880182	0.148816	0.360192	0.270619	0.581484	0.033572	1
ACTL8	0	0	0	0.0416831	0	0	0.373901	1	2.55566
ACTN1	4.92708	3.08736	3.18202	4.60569	3.54322	3.77779	0.738237	1
ACTN1-AS1	0	0.0749784	0.0345733	0	0.0813625	0.0825564	0.630699	1
ACTN2	0.859412	0.814462	0.857571	0.944782	1.04387	0.74143	0.503721	1
ACTN3	0.688576	0	0.0182255	0.0661691	0	0.0761598	0.455245	1
ACTN4	69.6241	58.2075	56.0704	79.201	68.0145	68.4455	0.130446	1
ACTN4P1	0	0.0239578	0.0442129	0.0534731	0.0779701	0.0527701	0.0639858	1	2.54163
ACTR10	5.19269	7.05169	6.63382	5.89414	7.34469	6.09342	0.844481	1	2.53412
ACTR1A	20.0513	16.6756	16.4345	19.2007	15.4198	17.7527	0.877925	1
ACTR1B	17.7446	14.8183	13.5658	18.0967	15.1134	14.7121	0.733133	1
ACTR2	19.9141	25.608	25.3284	17.4662	19.7833	17.3031	0.0546012	1	2.532
ACTR3	5.43831	6.43191	5.88376	4.81246	4.84188	4.69378	0.0174984	1	2.53109
ACTR3B	1.68973	2.00145	1.85772	2.3071	2.22888	2.15007	0.0197922	1
ACTR3C	0.284818	0.199682	0.307293	0.35897	0.239561	0.501553	0.280966	1
ACTR3P2	0	0	0	0	0.0300012	0	0.373901	1
ACTR5	1.35382	1.05687	1.21834	0.954042	0.80955	0.906994	0.0289717	1
ACTR6	1.18475	2.45172	2.26103	1.35289	2.20553	1.85654	0.747158	1
ACTR8	6.9296	7.96589	7.22809	6.58201	4.98059	6.1077	0.0586472	1
ACTRT1	0	0.0241337	0	0	0.0261886	0	0.956755	1
ACTRT3	0.30196	0.242661	0.271741	0.32886	0.45141	0.553457	0.0620831	1
ACVR1	2.62753	2.29186	2.7083	2.4606	2.1182	2.39875	0.260285	1
ACVR1B	10.6648	8.80723	8.27431	7.26641	5.67992	6.33487	0.0302939	1
ACVR1C	0.0253244	0.037795	0.0627396	0.0548363	0.0861275	0.0499378	0.241786	1	2.51184
ACVR2A	1.89231	2.16176	2.02677	1.56451	1.58246	1.62264	0.00537418	1
ACVR2B	3.83067	2.94902	3.15528	2.81092	2.37614	2.75126	0.0900224	1
ACVR2B-AS1	1.03616	1.60163	1.40065	1.15573	1.03381	1.58107	0.722565	1
ACVRL1	0.397337	0.461988	0.330669	0.531001	0.39657	0.334058	0.748038	1	2.50849
ACY1	2.68301	2.29503	2.06563	2.42198	2.11787	2.17125	0.614211	1
ACY3	0	0	0.0739604	0	0	0	0.373901	1
ACYP1	2.4538	2.2086	1.96719	1.89612	3.21603	2.12005	0.665651	1
ACYP2	1.69812	1.61021	1.66575	2.2034	2.20313	1.83462	0.0281881	1
AD000090.2	5.60699	4.63462	4.93374	4.80536	3.20537	4.09503	0.133619	1	2.49767
AD000091.3	0	0	0.111671	0.270287	0	0.133327	0.323281	1
AD000092.3	0.43583	0.841476	0.856938	1.34818	0.85708	0.665031	0.374562	1
AD000671.6	6.93821e-06	1.05346e-05	4.43048e-07	3.70934e-05	0.0753614	0.297384	0.23627	1	2.49292
AD000684.2	1.78769	1.02616	1.32488	1.52701	1.11353	1.24286	0.75344	1	2.48644
ADA	0.734824	0.365559	0.213513	0.0951974	0.0661142	0.093918	0.0851968	1
ADAD1	0	0.0128761	0	0	0	0	0.373901	1	2.48364
ADAD2	0.0113285	0	0.00779603	0.00943472	0	0	0.520634	1
ADAL	2.41428	2.55109	2.33364	2.02603	2.12659	2.43036	0.156694	1
ADAM10	6.33646	8.98993	8.89935	6.80872	7.39733	6.60196	0.275112	1
ADAM11	1.16185	0.888848	0.752524	1.03267	0.664102	0.898462	0.68982	1	2.47855
ADAM12	0	0.00352459	0.00975137	0	0	0	0.195538	1
ADAM15	7.71598	6.73897	6.52671	6.77744	5.13702	6.03402	0.166798	1
ADAM17	7.4093	7.56427	7.35014	7.93981	7.85742	8.02157	0.00330602	1
ADAM18	0	0	0	0	0.00985922	0	0.373901	1
ADAM19	0.434909	0.0766268	0.0872943	0.0653982	0.0293475	0.0297781	0.252339	1
ADAM1A	0.860697	0.957562	1.10924	1.00354	0.785657	0.720038	0.281618	1	2.46748
ADAM1B	0	0.0173763	0.0801237	0.0387861	0.0188558	0.0382649	0.984198	1	2.4672
ADAM20	0.0833122	0.435183	0.321068	0.222032	0.188895	0.246429	0.593899	1
ADAM20P1	2.23015e-11	0.213165	0.260168	0.142645	0.138752	0.175952	0.950658	1	2.46322
ADAM21	0.209782	0.025675	0	0	0.028312	0	0.359281	1
ADAM21P1	0	0.0756683	0	0	0	0	0.373901	1
ADAM22	1.76878	2.27852	2.30855	2.37155	2.08977	1.89179	0.996926	1	2.45864
ADAM23	1.21907	1.3483	1.24842	1.19054	1.01653	1.06126	0.0488749	1
ADAM28	0	0.0074329	0.0137095	0	0.00403289	0.00818412	0.554107	1
ADAM29	0	0.00583389	0	0	0	0	0.373901	1
ADAM30	0	0.0117288	0	0.0261803	0.0127275	0	0.347049	1
ADAM32	0.0834615	0.0899607	0.111682	0.0849557	0.112639	0.0914334	0.91808	1
ADAM33	0.0172936	0.00645238	0.00595052	0.00720129	0.00700177	0.00710451	0.491932	1
ADAM3A	0	0	0	0.012933	0	0.0127592	0.116135	1	2.4422
ADAM3B	0	0	0.0381542	0	0	0	0.373901	1
ADAM5	0	0	0.0112375	0.0135996	0	0	0.899955	1
ADAM8	3.26391	3.15535	2.74231	3.21324	2.50095	3.15405	0.742857	1	2.43627
ADAM9	6.15074	7.78204	7.4596	8.42147	8.24813	9.01135	0.0600085	1
ADAMTS1	0.804436	0.806939	0.821316	1.18615	1.03049	0.942671	0.0274554	1
ADAMTS10	0.105494	0	0	0	0	0	0.373901	1
ADAMTS12	0.119072	0.0319874	0.0327771	0.1904	0.181268	0.191755	0.0121535	1
ADAMTS13	2.118	2.16631	2.20041	1.43703	0.986658	1.19599	0.00195291	1
ADAMTS14	0.123743	0.0659565	0.0912398	0.0441672	0.0143145	0.0580981	0.0605098	1
ADAMTS15	0.106797	0.134866	0.13003	0.246305	0.146349	0.134997	0.226516	1
ADAMTS16	0.166809	0	0.0054664	0.00661541	0	0.013053	0.406158	1
ADAMTS17	0.0477657	0.0579208	0.0328713	0.0745887	0.077357	0.0686805	0.0238493	1
ADAMTS18	0	0.00520403	0.00959853	0	0	0	0.149922	1
ADAMTS19	0.0602812	0.00642613	0.0355579	0.0860639	0.048813	0.0778317	0.128122	1
ADAMTS19-AS1	0	0	0.0407754	0	0	0.048683	0.906908	1
ADAMTS2	0.0363509	0.00452094	0	0.015137	0.00490588	0.0149336	0.877116	1
ADAMTS20	0.492821	0.687114	0.580122	0.550847	0.519833	0.602051	0.658558	1
ADAMTS3	1.10329	1.21911	1.3287	0.683249	0.566962	0.592713	0.00123765	1
ADAMTS4	0.0315464	0.0100888	0.0124055	0.0187663	0.0182463	0.0222169	0.81475	1	2.41404
ADAMTS5	0	0	0.00353903	0	0.00416426	0.00422536	0.426742	1	2.41333
ADAMTS6	0.277244	0.628766	0.673387	0.91906	0.774744	0.830777	0.0756197	1
ADAMTS7	1.30135	0.730865	0.771178	0.946304	0.662406	0.765719	0.517443	1
ADAMTS8	0	0.00768351	0.00708589	0.00857531	0.00833773	0	0.858048	1
ADAMTS9	0.544416	0.676005	0.581465	0.319198	0.3033	0.300594	0.00178189	1
ADAMTS9-AS2	0.0128793	0.0480538	0.0443162	0.0697207	0.0469308	0.0582015	0.147672	1
ADAMTSL1	1.13494	0.775679	0.785908	0.694923	0.543971	0.644914	0.0982684	1
ADAMTSL2	0.149364	0	0	0.0248789	0	0	0.457195	1
ADAMTSL3	0.023873	0.0035629	0	0.00795287	0	0.00784599	0.648647	1
ADAMTSL4	0.284106	0.0467565	0.0370993	0.0339825	0.0141591	0.0466901	0.325617	1
ADAMTSL4-AS1	0	0.141847	0.130814	0.395777	0.0769623	0.546641	0.162859	1	2.3977
ADAMTSL5	0.734643	0.709968	0.704475	0.702102	0.565624	0.514552	0.0974623	1
ADAP1	0.344666	0.247219	0.291358	0.242601	0.190049	0.204178	0.0635225	1	2.3948
ADAP2	0.0248382	0.0370693	0.0427327	0.0517149	0.0301692	0.0612238	0.292843	1
ADAR	46.3313	41.09	42.1084	32.4507	27.6387	30.2238	0.003531	1
ADARB1	0.767279	0.700949	0.726434	0.515083	0.466923	0.481415	0.000530506	1
ADARB2	0.0326933	0	0	0.00680697	0	0	0.481515	1
ADAT1	5.39839	5.64747	5.58687	4.57376	3.42144	4.64024	0.029688	1
ADAT2	0.88275	0.65388	0.683425	0.416241	0.388941	0.383982	0.0090696	1
ADAT3	1.99444	1.76274	2.11387	2.74068	1.65671	2.50139	0.376378	1
ADC	0.639036	0.863647	0.684087	0.597256	0.55771	0.565893	0.0896527	1
ADCK1	0.797068	0.320269	0.37372	0.284495	0.219872	0.280671	0.197089	1
ADCK2	14.2128	14.006	12.9937	11.9833	7.96175	9.5104	0.0333529	1	2.37656
ADCK3	5.38167	4.34572	3.95429	6.61108	4.75444	5.58492	0.187056	1
ADCK4	6.00814	4.724	5.18002	4.35354	3.20906	3.60476	0.0348838	1
ADCK5	1.22288	0.823819	0.759744	0.820422	0.742678	0.725665	0.307825	1
ADCY1	0.512872	0.190073	0.239246	0.200667	0.114277	0.12161	0.180915	1
ADCY10	0.0834479	0.113219	0.0730889	0.18954	0.258004	0.218158	0.00472367	1
ADCY10P1	0.365172	0.236164	0.301563	0.581218	0.47969	0.586741	0.00821706	1
ADCY2	0.133555	0	0	0.0261715	0.00212053	0.0107582	0.523096	1
ADCY3	6.12701	5.14003	4.83017	3.95032	2.62699	3.21506	0.0184484	1
ADCY4	0.0288655	0	0.00397291	0	0.0140244	0.00474338	0.661228	1
ADCY5	0.0734815	0.00783332	0.0108361	0.00437125	0.0127504	0.00862501	0.362133	1
ADCY6	10.2478	8.73776	8.72482	11.3426	7.84083	10.0121	0.686216	1
ADCY7	0.102533	0.148997	0.122553	0.107864	0.0568076	0.0443394	0.0804379	1
ADCY8	0.0390635	0	0.00537653	0	0	0	0.292267	1
ADCY9	4.77495	3.80808	3.94198	4.00425	3.12018	3.82353	0.264292	1
ADCYAP1	0.0367187	0	0	0.0101935	0	0.0100565	0.68776	1
ADCYAP1R1	0.320572	0	0	0.0340827	0.00552307	0.0224164	0.466404	1
ADD1	10.5787	9.31259	9.29734	9.33991	8.23521	8.34436	0.119203	1
ADD2	1.10981	0.0959787	0.0556371	0.125482	0.0148787	0.0785044	0.372453	1
ADD3	6.68563	7.57105	7.22719	2.79288	2.98071	2.7144	8.76721e-05	1
ADGB	0	0.00447093	0.00824636	0	0.0145548	0	0.915241	1
ADH1B	0.00718364	0	0	0.0119655	0	0	0.749124	1
ADH5	8.01571	6.79614	6.9859	6.6837	5.54463	5.6575	0.0676808	1
ADH5P3	0	0.0305651	0.0281878	0.0341127	0	0.0336542	0.850662	1
ADH5P4	0	0	0	0.0344766	0.0337058	0	0.116167	1
ADH6	0.0634922	0	0	0	0	0	0.373901	1
ADHFE1	0.372275	0.611155	0.657557	0.516735	0.422032	0.449968	0.415861	1
ADI1	15.0519	14.926	13.7592	22.0025	22.233	19.291	0.00305718	1
ADIG	0	0.0336423	0	0.0375471	0	0.0370425	0.460702	1	2.33892
ADIPOQ	0	0	0	0	0.0080477	0	0.373901	1	2.33547
ADIPOR1	17.8672	19.9286	18.991	20.2981	18.0587	18.7788	0.902293	1
ADIPOR2	12.5738	13.279	12.3607	14.8071	13.0688	13.2996	0.181769	1
ADIRF	0	0.0696443	0	0	0.0377871	0.0383416	0.938811	1
ADIRF-AS1	0	0	0	0.00674776	0	0	0.373901	1
ADK	2.57163	4.41932	4.08981	4.57076	4.24096	3.87803	0.42412	1
ADM	0.445497	0.102288	0.0707494	0.171241	0.110998	0.112627	0.573031	1
ADM2	1.41588	1.05655	1.17675	0.489815	0.476245	0.483233	0.00226527	1
ADM5	2.20314	2.04403	2.05948	3.06591	2.14641	2.8841	0.105023	1
ADNP	12.6729	13.2374	12.585	10.1357	8.90843	9.89743	0.00173798	1
ADNP2	6.48034	6.59902	6.25435	7.12802	5.86823	6.53873	0.867656	1
ADO	7.64309	8.13972	7.83375	5.55278	5.73321	5.66316	0.000133615	1
ADORA1	1.71129	1.07798	0.978844	0.971736	0.980806	0.575206	0.194453	1
ADORA2A	0.799146	0.465786	0.416947	1.27145	1.01073	1.38548	0.0154854	1	2.31448
ADORA2A-AS1	0	0	0.00794681	0	0	0.00948794	0.906908	1
ADORA2B	0.164306	0.313331	0.326651	0.0456129	0.0886982	0.149999	0.045071	1
ADORA3	0.0103815	0.0154938	0.042866	0.00864604	0.00840649	0	0.175439	1
ADPGK	12.9091	11.4201	11.9206	12.569	9.78556	11.5485	0.444567	1	2.30588
ADPGK-AS1	0.13357	0.254719	0.0919201	0.383165	0.288425	0.207299	0.13241	1
ADPRH	0.232101	0.210849	0.312509	0.0840436	0.0898866	0.124371	0.0103385	1
ADPRHL1	1.77569	1.46057	1.43028	1.76453	1.25814	1.92319	0.705054	1
ADPRHL2	9.66052	8.33393	8.39666	9.69653	8.16179	8.55683	0.990479	1
ADPRM	0.977428	0.9868	0.731994	0.526725	0.465574	0.496026	0.00915695	1
ADRA1A	0.00796367	0	0.00548042	0	0	0.00654324	0.512995	1
ADRA1B	0	0	0	0	0.0216982	0	0.373901	1
ADRA1D	0	0.0129819	0	0	0.0140872	0.0285879	0.348039	1
ADRA2A	0.45741	0.700619	0.439034	1.88467	1.50105	1.86923	0.00128051	1
ADRA2B	0.184695	0.0212035	0.00977715	0.0354968	0.0115044	0	0.38321	1
ADRA2C	3.05913	1.51653	1.7519	2.5121	2.07873	2.07407	0.833514	1
ADRB1	0.113907	0.0485709	0.0223966	0	0.0263533	0	0.138316	1
ADRB2	0.273816	0.221354	0.314057	0.76014	0.73908	0.712428	0.000101408	1
ADRB3	0	0	0.0108901	0	0	0	0.373901	1	2.29034
ADRBK1	9.95014	8.3792	7.99673	7.89107	6.70487	7.09033	0.0892107	1
ADRBK2	1.22624	0.979586	0.822859	0.843269	0.758104	0.882103	0.21355	1
ADRM1	23.177	15.9647	14.7679	21.1132	19.4544	16.9709	0.69695	1
ADSL	3.40333	2.66084	2.2729	2.53807	2.26732	2.29424	0.295017	1
ADSS	6.19937	7.38465	7.41353	4.89852	6.05895	5.5529	0.0457627	1	2.28466
ADSSL1	1.22578	0.818414	0.91015	0.638041	0.600772	0.662595	0.0480666	1	2.28393
AE000658.22	0	0.0736282	0	0	0	0	0.373901	1
AE000661.37	0	0	0	0.0236213	0	0	0.373901	1
AEBP1	1.09027	0.519008	0.4463	0.547938	0.327265	0.455626	0.32095	1	2.27848
AEBP2	16.8106	21.0558	21.3097	17.3355	20.7895	17.0264	0.517674	1
AEN	7.39818	5.17998	4.86761	8.04333	6.99969	7.40754	0.121984	1
AES	33.3503	26.002	23.6409	34.3794	34.3587	28.6947	0.239055	1
AF001548.5	0.891321	2.9099	2.95193	1.8558	1.62394	1.55623	0.450989	1
AF001548.6	0	0.0631864	0.349631	0.211561	0.205699	0.487007	0.313104	1
AF003625.3	0	0.221824	0.204571	0	0	0.0814146	0.20594	1
AF011889.2	0.995422	1.27337	0.97861	1.30274	0.748473	0.876295	0.609857	1
AF013593.1	0	0.0233709	0	0	0	0	0.373901	1	2.27098
AF038458.3	0	0	0	0.155145	0	0.382649	0.181979	1
AF038458.5	0.776192	0.0579208	0.160247	0.0646436	0.125705	0	0.3036	1
AF064858.10	0.159492	0	0.219517	0	0	0.131044	0.353032	1
AF064858.11	0.182992	0.068276	0	0.228602	0	0.22553	0.505828	1	2.26787
AF064858.7	0	0.0217475	0.020056	0.072815	0.117996	0.191564	0.0324115	1
AF064858.8	0.230879	0.196898	0.136188	0.329627	0.240371	0.433596	0.0784056	1
AF121897.4	0.0702084	0.0261954	0.0241579	0.0194905	0.0284258	0.00961429	0.25875	1
AF127577.12	0	0	0	0.0869644	0	0	0.373901	1
AF127577.8	0	0	0	0.0496622	0	0	0.373901	1
AF127936.3	0.0999926	0.0186541	0.0172032	0.0208192	0.0202424	0.0410788	0.560052	1
AF127936.5	0	0	0.0461144	0	0	0.0550574	0.906908	1
AF127936.7	0.0662092	0.222329	0.209593	0.292247	0.300234	0.212159	0.149753	1
AF129075.5	0	0.175076	0.322917	0.195396	0.332469	0.144578	0.621646	1
AF129408.17	0	0.241897	0.0743608	0	0.0874978	0	0.379491	1
AF131215.2	0.216165	0.663147	0.628097	0.200032	0.447326	0.493358	0.511834	1
AF131215.3	0	0.159415	0.165393	0.088959	0.0864943	0.0877635	0.723932	1
AF131215.4	0.0544696	0.243877	0.374848	0.11341	0.242589	0.0895085	0.507684	1
AF131215.5	0	0.159488	0.235334	0.0355999	0.155761	0.22829	0.93058	1
AF131215.6	0	0.163157	0.100311	0.0606982	0	0.0598824	0.408118	1
AF131215.8	0	0.0491549	0.181327	0.219441	0.0533402	0	0.876907	1
AF131215.9	0.393106	0.207066	0.33418	0.423682	0.299595	0.360989	0.488324	1	2.24995
AF131216.5	1.65268	1.80245	1.60393	1.94107	2.29907	1.67126	0.211845	1
AF131216.6	0	0	0.00547855	0	0.00644642	0	0.914429	1
AF131217.1	0	0.0319221	0.00981307	0.0178136	0.0404135	0.0292903	0.254327	1
AF146191.4	0	0.0150836	0.0139104	0	0	0.016608	0.604582	1
AF146191.8	0	0	0	0	0.0534158	0	0.373901	1
AF165138.7	0	0.0183973	0	0	0	0	0.373901	1
AF186192.1	0.569931	0.486049	0.224122	0.406848	0.263717	0.334483	0.459122	1
AF186192.5	0.36158	0.503659	0.696728	0.381437	0.253753	0.336699	0.131765	1
AF186192.6	0	0.0366975	0.10153	0.0409569	0	0.0404064	0.592503	1	2.24294
AF196779.12	1.2185e-10	3.01386e-13	0.0668338	0.0518904	0.0744847	0.0964146	0.113343	1
AF196970.3	0.0503476	0.0751405	0.381129	0.041931	0.203846	0.16547	0.799374	1
AF196972.4	0	0	0	0	0	0.0287706	0.373901	1
AF196972.9	0	0.159659	0.147241	0.0593968	0	0.0585986	0.315477	1
AF207550.1	0	0	0	0.0477074	0	0	0.373901	1
AF213884.2	0.29168	0.290209	0.0669092	0.161946	0.0787297	0	0.197466	1
AF238380.8	0	0	0.0431352	0	0	0	0.373901	1	2.23192
AF240627.2	0	0	0	0.0441253	0	0	0.373901	1	2.23141
AFAP1	0.999927	0.634238	0.588348	0.720343	0.489865	0.517592	0.330808	1
AFAP1-AS1	0	0	0	0.00570804	0.00554989	0.00563133	2.595e-08	0.000791889
AFAP1L1	1.50931	1.20725	1.0794	2.53864	2.02896	1.97768	0.014034	1
AFAP1L2	0.0313191	0.0175282	0.0107766	0	0.0063402	0.00643323	0.0714637	1
AFF1	5.65385	6.33015	6.24085	6.25537	5.96261	6.08216	0.917844	1	2.22846
AFF2	0.967608	1.03965	1.05718	0.581542	0.613896	0.702132	0.00100855	1
AFF2-IT1	0	0	0.0723465	0	0	0	0.373901	1
AFF3	8.66276	7.985	8.72724	5.88968	5.25418	5.86345	0.000902245	1
AFF4	7.91514	9.24418	9.75644	9.6168	9.73757	10.1446	0.206333	1
AFG3L1P	0.830588	0.947928	0.975068	0.756842	0.648835	0.971475	0.296778	1
AFG3L2	9.16807	8.28939	7.7656	7.63545	6.73502	6.96093	0.0572897	1
AFG3L2P1	0	0	0	0	0.0213663	0	0.373901	1
AFMID	1.31155	1.15899	1.33012	1.38933	1.621	1.23831	0.294168	1
AFP	0.0714507	0.127963	0.206517	0.0833087	0.138858	0.129154	0.692131	1
AFTPH	3.39085	5.01221	4.60562	2.62808	3.34353	2.61942	0.0534157	1
AGA	0.783446	0.89642	0.886603	0.985966	0.817671	0.629403	0.704493	1
AGAP1	1.95053	1.34548	1.40689	1.64958	1.21852	1.51176	0.664668	1
AGAP10	1.17276	1.61611	1.45013	0.932639	1.05859	1.01222	0.037539	1
AGAP11	0	0.0289945	0.023503	0.0273215	0.0253724	0.0587679	0.233194	1
AGAP1-IT1	0	0.157014	0.434406	0.700954	0.283972	0.172883	0.408887	1
AGAP2	1.0918	1.02242	0.999972	0.399181	0.381396	0.444698	4.69368e-05	1
AGAP2-AS1	7.85507	5.21288	4.95699	3.41318	2.79065	2.39793	0.0319632	1
AGAP3	4.10751	3.20371	3.09688	4.32442	3.20644	3.35754	0.752899	1
AGAP4	3.07859	2.47244	2.46455	1.60657	1.50921	1.82447	0.0101666	1
AGAP5	1.18081	0.814978	1.3449	1.32794	1.18964	0.935256	0.856813	1
AGAP6	4.89115	4.64188	5.53932	5.98048	4.65101	6.04681	0.367549	1	2.2077
AGAP7	1.87966e-10	0.227594	0.0355455	0.115306	0.172049	0.230996	0.33772	1
AGAP8	0.515164	1.06233	0.713093	0.763113	0.7535	0.943249	0.758582	1
AGAP9	1.16848	0.652885	1.46588	0.849925	0.704529	1.10363	0.472339	1
AGBL1	0	0	0	0	0.00843281	0	0.373901	1
AGBL2	0.0594567	0.0253529	0.0642977	0.063665	0.0137558	0.0139576	0.403864	1
AGBL3	0.0493473	0.105869	0.161309	0.24145	0.159837	0.136841	0.178294	1
AGBL4	0.0061766	0.0506999	0.0382554	0.0257203	0.0300092	0.0253746	0.743743	1	2.20402
AGBL5	8.22471	6.14401	6.02406	6.05691	4.22586	4.98319	0.127326	1
AGBL5-AS1	0	0.170774	0	0	0.0926573	0	0.708198	1
AGER	1.86107	1.05412	1.28075	1.06442	0.962307	1.0317	0.19247	1	2.19993
AGFG1	1.68879	1.84929	1.75703	1.53131	1.56575	1.66673	0.0455666	1	2.19914
AGFG2	5.19445	3.34964	3.60395	5.57223	4.47471	4.58229	0.287496	1
AGGF1	8.58404	11.2356	10.6916	5.84365	6.14463	5.81057	0.00653442	1
AGGF1P1	0.359452	0.655184	0.659716	0.197907	0.398345	0.36064	0.110077	1
AGGF1P2	0.230267	1.71477	1.20151	0.931177	0.564183	0.352961	0.406481	1
AGGF1P3	0	0.25785	0.237795	0.191852	0.0310895	0.0630913	0.508236	1
AGK	2.68887	2.75493	2.52597	2.41118	2.44229	2.3437	0.0253471	1
AGL	3.44567	5.74814	5.71906	2.75927	3.07185	3.12596	0.0617021	1	2.1899
AGMAT	0	0	0.0128198	0	0.0150846	0.0153059	0.426742	1	2.18884
AGMO	0	0	0	0.0324389	0.0630803	0	0.15533	1
AGO1	15.3419	16.2624	16.7662	15.5279	13.0321	15.1919	0.157344	1
AGO2	5.72493	4.52417	5.12896	4.88846	4.04945	5.04489	0.373265	1
AGO3	1.72276	1.89072	2.16298	1.97508	1.92036	2.25469	0.491924	1
AGO4	1.42272	2.10897	1.8876	0.955376	0.840686	1.17422	0.0220829	1
AGPAT1	22.2146	17.0269	16.6295	13.8865	10.3964	11.7609	0.0329288	1
AGPAT2	12.6142	10.5726	9.64338	7.70116	5.80984	6.21432	0.0140985	1
AGPAT3	15.4937	13.823	14.0105	18.4833	14.7027	17.8926	0.11524	1
AGPAT4	1.01855	1.1032	1.17051	1.10771	0.964909	1.10907	0.600779	1
AGPAT5	2.99467	3.7195	3.4302	2.31176	2.20743	2.59949	0.0138787	1
AGPAT6	8.60571	7.83124	7.72675	8.4031	6.98273	8.16965	0.716409	1	2.18335
AGPAT9	1.70547	2.1545	2.02389	4.93214	5.35008	5.10861	6.13398e-05	1
AGPS	3.72708	5.7829	5.44259	5.81531	6.51451	6.19464	0.149041	1
AGR2	0	0.0244306	0	0	0	0	0.373901	1
AGRN	1.7276	0.436183	0.449932	0.55399	0.36814	0.46248	0.396187	1
AGRP	0.792448	0.272925	0.713143	1.42148	1.6289	0.701189	0.112426	1
AGT	0.121968	0	0	0.0169298	0	0.0167023	0.512753	1
AGTPBP1	1.80137	2.56174	2.37548	1.39812	1.32884	1.51107	0.0238336	1
AGTR1	6.93619	10.5417	9.76778	8.297	8.14301	8.70257	0.561468	1
AGTR2	0	0	0	0.0134581	0	0	0.373901	1
AGTRAP	9.49423	6.38487	5.94095	5.2767	4.247	4.79687	0.096766	1
AHCTF1	6.44958	9.94437	10.1073	7.25134	7.26811	7.82485	0.315233	1
AHCTF1P1	0.582189	0.638904	0.599927	0.349911	0.547723	0.521926	0.105905	1
AHCY	11.1467	8.07662	7.48148	11.3649	9.2293	9.94433	0.380428	1
AHCYL1	17.5724	20.3701	18.5421	13.7341	13.7596	13.0405	0.00338012	1
AHCYL2	3.40225	3.94424	3.55383	2.77727	2.40515	3.06718	0.0243067	1
AHCYP2	0.214946	0	0	0.0298355	0.0290089	0.0883036	0.776138	1
AHCYP5	0	0	0	0	0	0.0618172	0.373901	1
AHCYP7	0	0	0	0	0.0864943	0	0.373901	1
AHDC1	10.1902	6.94374	6.99474	11.115	8.75207	9.82683	0.21866	1
AHI1	1.71774	2.65146	2.78771	2.03668	2.36158	2.1676	0.602802	1
AHNAK	1.37109	0.937423	0.936966	0.723391	0.778916	0.760854	0.087682	1
AHNAK2	0.0868363	0.0444334	0.0443922	0.0495907	0.0421897	0.0407702	0.374875	1
AHR	0.859975	1.06955	1.10665	2.34662	2.1344	2.52188	0.000623441	1
AHRR	7.82789	6.11913	6.47873	10.2864	8.01708	9.70617	0.0419263	1
AHSA1	12.3854	9.96129	8.77339	12.8015	14.3785	12.1362	0.0948271	1
AHSA2	3.76151	4.14609	3.86948	3.70185	3.36083	3.78905	0.150495	1
AHSG	0	0	0.0136207	0	0	0	0.373901	1	2.16198
AIDA	7.82567	9.68674	8.5419	8.23799	8.28195	8.5596	0.587252	1
AIF1L	11.4285	9.95364	9.64697	14.7649	13.3109	12.5224	0.0204092	1	2.1612
AIFM1	10.7765	9.27151	9.31628	10.9343	9.75304	10.0118	0.506579	1
AIFM2	0.707967	0.433475	0.562162	0.695444	0.404236	0.566776	0.919921	1
AIFM3	0.375577	0.241156	0.180323	0.13821	0.0990175	0.078941	0.0563655	1
AIG1	2.13269	1.62605	1.56339	1.93706	1.9397	1.81579	0.540649	1
AIM1	0.191892	0.0173567	0.0240101	0.00968564	0.0141259	0.0143332	0.318441	1
AIM1L	0.172319	0.0744455	0.0748966	0.0453197	0.102816	0.0596142	0.361086	1
AIMP1	5.00981	5.74337	5.49887	5.18625	6.45902	5.57645	0.497666	1
AIMP1P1	0	0.0370891	0.444657	0.248364	0.201236	0.367539	0.499617	1
AIMP2	16.8245	14.0107	13.6533	14.8138	13.5211	13.324	0.441966	1	2.15603
AIP	16.8964	13.1593	12.8198	17.5483	16.2114	13.766	0.416512	1
AIPL1	0	0.0174417	0	0.0291991	0	0.00960223	0.530236	1	2.15563
AIRE	0.0497772	0	0	0	0	0	0.373901	1
AIRN	0	0	0.00732727	0.00886743	0	0	0.899955	1
AJ006995.3	0	0.121512	0	0	0	0	0.373901	1	2.15359
AJ006998.2	0.698573	1.00782	0.544841	1.35751	0.942788	1.79845	0.094402	1
AJ239322.3	0	0	0.0557382	0	0	0	0.373901	1
AJ271736.10	3.88569	2.14595	3.64153	3.1695	3.42688	2.57292	0.79333	1
AJAP1	0.0225255	0	0	0	0	0	0.373901	1
AJUBA	2.29002	1.95878	2.21382	1.7061	1.293	1.64477	0.0205193	1
AK1	14.71	10.5635	10.2479	10.934	9.66524	8.30689	0.246432	1
AK2	12.167	11.7573	10.5576	11.3373	11.2587	11.1	0.619821	1
AK2P2	0	0	0.158269	0.0957682	0.0931149	0	0.876141	1
AK3	7.24778	6.53466	6.0264	5.38697	6.60757	5.21917	0.199192	1
AK3P3	0.210414	0.157014	0.144802	0.233651	0.113589	0.230511	0.648185	1
AK3P4	0	0	0	0	0	0.0656344	0.373901	1
AK3P5	0	0	0	0.149465	0	0	0.373901	1
AK4	1.59708	1.96897	1.7886	1.18915	1.12254	1.14723	0.00441951	1
AK4P1	1.12608	0.659374	0.629059	1.0272	0.25039	0.619638	0.566074	1
AK4P3	1.26302e-05	1.98054e-12	5.57723e-25	1.09803e-20	9.12578e-26	7.3713e-21	0.373901	1
AK4P4	0	0.215186	0	0.0600405	0.350262	0.118467	0.411118	1
AK5	0.0808066	0	0.00463411	0.0224327	0.0054528	0.0055328	0.552847	1
AK7	0.130374	0.132033	0.224302	0.023267	0.0980304	0.0382572	0.0473398	1
AK8	0.255794	0.432657	0.281651	0.340852	0.138087	0.11209	0.237052	1
AK9	0.106075	0.165193	0.196778	0.103706	0.0709565	0.102312	0.0903247	1
AKAP1	4.48549	4.13889	3.69825	6.83193	5.32951	5.67701	0.0223769	1
AKAP10	3.85214	5.59854	5.07053	3.5202	3.81938	3.92278	0.110226	1
AKAP11	2.6262	4.98868	5.04683	3.15751	3.64447	3.81375	0.452993	1
AKAP12	3.09552	1.69369	1.83696	1.53529	1.88105	1.48839	0.282269	1
AKAP13	6.3522	6.21051	6.70895	7.23735	6.12004	7.2835	0.326181	1
AKAP14	0	0.118508	0.109291	0.0330658	0.0321496	0.0326214	0.318581	1
AKAP16BP	0	0	0	0	0.0138543	0	0.373901	1	2.13321
AKAP17A	5.31428	4.17456	3.79481	5.26826	4.37732	4.64343	0.559694	1
AKAP2	0.903161	0.351013	0.205628	0.638776	0.497155	0.694853	0.604785	1	2.13042
AKAP3	0.380901	0.435828	0.323291	0.169187	0.154218	0.229506	0.00795449	1
AKAP5	0.719156	0.652303	0.588768	0.562792	0.798207	0.789544	0.50058	1
AKAP6	0.384975	0.471027	0.498834	0.667232	0.629087	0.692461	0.00557607	1
AKAP7	12.5597	15.2248	14.3837	13.0641	16.324	13.2456	0.911974	1
AKAP8	5.23605	3.74543	3.81223	5.29067	4.48571	4.94344	0.299531	1
AKAP8L	13.8221	11.0598	10.0419	14.0687	12.3652	12.396	0.360426	1
AKAP9	2.46988	4.08192	4.2123	3.13455	3.92114	3.36609	0.860046	1
AKIP1	1.88311	1.64697	1.42133	1.50085	1.39369	1.59714	0.352235	1
AKIRIN1	13.0319	14.7327	14.6509	14.4899	12.7265	14.5046	0.789095	1
AKIRIN2	19.8494	23.1567	20.1852	23.0505	21.412	21.573	0.464352	1
AKNA	1.26961	0.865452	0.97651	1.33543	1.07432	1.44021	0.204167	1
AKNAD1	5.29901e-41	0	0.00609654	0.014756	0	0.0218365	0.206294	1
AKR1A1	6.98349	5.61207	5.01126	6.54927	5.20784	5.63981	0.925712	1	2.12239
AKR1B1	11.7574	8.18491	7.84601	11.4133	9.32488	10.4444	0.46105	1
AKR1B10	0.213631	0.159415	0.110262	0.111199	0.129742	0.109704	0.221187	1	2.12133
AKR1B15	0.0560259	0	0	0	0	0	0.373901	1
AKR1B1P1	0	0.036352	0.0335246	0.0405713	0.0394472	0.040026	0.225453	1
AKR1B1P7	0	0	0.0675437	0	0	0.0403213	0.746732	1
AKR1C1	0.059054	0.190917	0.171595	0.305134	0.243869	0.242152	0.0554583	1
AKR1C2	0.661151	0.409295	0.345407	0.401698	0.396491	0.330331	0.388453	1
AKR1C3	4.64125	3.9074	3.52148	3.67866	3.52049	3.89091	0.397915	1
AKR1C4	0	0.036314	0	0	0	0	0.373901	1
AKR1D1	0	0.0224717	0	0	0	0	0.373901	1
AKR1D1P1	0	0	0	0.0414382	0	0	0.373901	1
AKR1E2	1.8883	1.85481	2.1216	3.14525	2.44961	2.77052	0.0186703	1	2.11685
AKR7A2	20.6839	14.1463	13.1896	17.0737	14.7373	15.2749	0.905361	1
AKR7A3	0.435757	0.546292	0.844313	0.771186	0.74982	0.886676	0.208056	1
AKR7L	0.319675	0.453854	0.3242	0.378333	0.326979	0.365211	0.855216	1
AKT1	11.1122	9.70937	9.45101	11.9171	9.08865	10.6944	0.648797	1	2.11424
AKT1S1	8.14107	7.50586	6.58658	8.18755	7.17783	7.06282	0.915656	1
AKT2	10.0113	8.98228	8.9423	8.70401	6.99047	8.61497	0.139935	1
AKT3	4.93723	5.72797	5.76968	2.62229	2.77091	2.56153	0.000525765	1
AKT3-IT1	0.360321	0.0672195	0.123983	0.0750215	0	0.0740133	0.223101	1	2.1122
AKTIP	1.89735	2.57871	2.49939	1.53374	1.62998	1.49661	0.024283	1
AL008733.1	0	0.0737723	0	0	0	0	0.373901	1
AL020996.1	1.36777	1.23817	1.21902	1.28851	1.30728	1.5107	0.332072	1
AL021068.1	0.0954987	0.475085	0.525761	0.556739	0.747529	0.653877	0.121458	1
AL021546.6	3.67971e-11	0.136163	3.3678e-15	8.94052e-13	5.46633e-11	0.191907	0.824369	1
AL021707.1	2.12686e-09	4.3146e-12	4.88935e-12	8.87599e-13	8.97853e-20	1.57638e-14	0.371299	1
AL021707.2	1.15178e-23	1.49296e-22	3.82641e-23	3.93526e-19	2.0406e-28	1.45163e-24	?	?
AL021977.1	8.40779e-45	2.31523e-39	1.05275e-38	1.49455e-40	0	3.51572e-41	?	?
AL022341.1	0.287479	0.107261	0.0989182	0.179565	0.0581968	0.236203	0.939209	1
AL022341.3	0.119721	0.0893381	0.329558	0.299122	0.19389	0.590204	0.26605	1
[truncated: 28,492 more rows]
