# Supplementary material for: Somatic mutations of CADM1 in aldosterone-producing adenomas and gap junction-dependent regulation of aldosterone production
Source: Nat Genet. 2023 Jun 8;55(6):1009–21. doi: 10.1038/s41588-023-01403-0 (PMC10260400; doi:10.1038/s41588-023-01403-0)
Supplement: Supplementary file 6 — Number of RNA-seq reads matching to each gene for each sample consisting of three APAs (tumor) and their normal adjacent adrenal (normal) including APA 184T from the index case (P1). [file 41588_2023_1403_MOESM6_ESM.xlsx]

## Sheet: Sheet 1
Supplementary Data 3	Number of RNAseq reads matching to each gene for each sample. Total 3 APAs (Tumour) and their normal adjacent adrenal (Normal) were sequenced, including the Sample 184, the index case (P1)
	MB-7249-184N.alignments.sorted	MB-7249-184T.alignments.sorted	MB-7249-192N.alignments.sorted	MB-7249-192T.alignments.sorted	MB-7249-195N.alignments.sorted	MB-7249-195T.alignments.sorted	p-value(Normal vs. Tumour)
Gene	184 Normal (P1)	184 Tumour (P1)	192 Normal	192 Tumour	195 Normal	195 Tumour
7SK	0.594477	0.452009	0.67416	0.826714	0.524798	0.435778	0.854745
A1BG	0.12371	0.12428	0.0580685	0.0632179	0.142888	0.0130723	0.371671
A1BG-AS1	0.354875	0.405125	0.395617	0.0453367	0.204944	0.187497	0.426265
A2M	29.3377	34.6684	23.3388	27.2628	30.5572	30.6463	0.370715
A2M-AS1	0.470639	0.620858	0.771154	0.810588	0.65433	1.19725	0.269839
A2ML1	0.00522001	0.00619753	0.0159265	0	0	0	0.385766
A2MP1	0.0654872	0.16522	0	0.0271903	0.0491653	0.0337349	0.491058
A4GALT	2.22798	1.07653	1.42277	0.731441	1.75048	0.943084	0.0255443
AAAS	3.54685	4.61575	2.75459	3.96278	3.05708	3.59412	0.0678533
AACS	0.938294	0.981785	0.820519	0.767355	0.512317	0.325488	0.79101
AACSP1	0	0.0535153	0	0	0	0	0.373901
AADAC	30.4198	12.1563	17.4676	10.8937	3.46602	2.1349	0.357542
AADACL4	0.0242043	0	0	0	0	0	0.373901
AADAT	0.191824	0.273294	0.195088	0.191149	0.115211	0.210806	0.183978
AAED1	1.21139	0.777824	1.07486	0.841706	0.946588	1.00185	0.114828
AAGAB	2.81463	3.4952	2.42758	4.16248	2.25498	3.34728	0.0176587
AAK1	2.4717	2.52378	2.22615	2.67713	2.73371	2.25145	0.972977
AAMDC	5.31703	4.58895	4.63928	3.29109	5.03766	3.9889	0.0696923
AAMP	6.38198	6.74001	6.04552	4.94631	6.37022	5.10987	0.316369
AANAT	0.0174072	0	0	0	0	0	0.373901
AAR2	4.11828	3.80941	2.28797	2.79711	2.36273	2.54999	0.864738
AARD	0.553176	0.131353	0.0482219	0.26249	0.28478	0.15198	0.495416
AARS	7.77181	7.67759	6.9042	7.19271	8.4754	7.07862	0.45935
AARS2	1.25062	1.24261	1.15012	1.03115	1.3318	1.18187	0.322906
AARSD1	1.78542	1.51058	1.28746	0.83756	2.98258	2.21969	0.483031
AASDH	1.02632	1.00406	0.914357	0.763625	0.801346	1.28579	0.561732
AASDHPPT	1.56605	1.51527	1.26037	2.09916	1.44421	1.49913	0.264039
AASS	3.20518	3.76596	2.21678	3.5166	3.16688	3.20526	0.154988
AATF	2.16729	1.88186	1.69014	1.54454	2.2464	1.95518	0.325271
AATK	0.716505	0.741619	0.560536	0.722121	0.542523	0.6057	0.297812
AATK-AS1	0	0	0	0	0.0952425	0	0.373901
AB019441.29	0.182465	0.179562	0.931782	1.01663	0	0.167848	0.845383
ABAT	1.94443	2.97279	1.45031	2.11172	1.75646	1.84879	0.182455
ABC7-42389800N19.1	2.1928	3.00638	0.456566	0.575549	1.33363	1.08756	0.810532
ABC7-43041300I9.1	0.000138018	0.114614	0.207784	0.000345934	0.000324246	1.66455e-25	0.713963
ABCA1	14.4326	13.0238	12.3843	10.844	25.882	23.9091	0.792291
ABCA10	0.444489	0.613885	0.470504	0.617685	0.592498	0.685361	0.0560336
ABCA11P	0.799259	0.617621	0.599137	1.0246	0.257386	0.816934	0.245734
ABCA13	0.0123106	0.00974393	0.00939004	0	0.0154039	0.0140925	0.382644
ABCA17P	0.0289943	0.0275391	0.00884631	0.0674154	0.06095	0.0238977	0.761744
ABCA2	2.53747	2.86713	2.11236	2.0246	2.16369	1.90213	0.985174
ABCA3	1.60713	1.53691	1.52767	1.97954	1.70167	1.79167	0.317481
ABCA4	0.00439748	0.00522097	0.0134169	0	0.00660292	0.00604082	0.2557
ABCA5	2.1116	3.57655	1.94868	3.81002	2.73134	3.03599	0.0215918
ABCA6	1.39545	1.12904	1.49591	1.23932	1.59373	1.78001	0.619931
ABCA7	0.651692	0.849481	0.653513	0.544951	0.424259	0.219112	0.854266
ABCA8	8.04447	5.67361	6.43998	4.46373	7.00297	6.55988	0.106161
ABCA9	1.08037	0.990493	1.49541	1.06107	1.20256	1.3122	0.428835
ABCB1	20.8358	15.2819	19.3946	15.3811	25.7256	21.7617	0.191759
ABCB10	1.21818	0.861397	1.33911	0.803309	0.753168	0.836704	0.207195
ABCB11	0.0296034	0.0175735	0	0	0.0111126	0	0.500723
ABCB4	0.582495	2.1888	0.554389	2.7728	0.975946	1.6692	0.0122035
ABCB5	0.0123545	0	0	0	0.0185505	0.0113142	0.380393
ABCB6	0.903772	0.722322	0.468375	0.976081	0.966548	0.996025	0.545444
ABCB7	2.60996	2.312	2.53748	2.26839	2.05084	2.21063	0.488117
ABCB8	1.64504	1.63808	1.61284	1.55926	1.14616	1.0542	0.845019
ABCB9	0.204688	0.187472	0.254266	0.0582766	0.158063	0.196826	0.331228
ABCC1	3.71404	3.31015	3.15538	3.4101	3.9294	2.81369	0.226552
ABCC10	2.12704	1.54545	1.65481	1.48824	1.79165	1.51603	0.0730804
ABCC11	0.0420886	0	0	0	0.00789963	0.00722714	0.33899
ABCC13	0.00711094	0.00844256	0	0	0	0	0.909795
ABCC2	0.0917564	0.0798887	0.0933178	0.111752	0.11022	0.0420153	0.383391
ABCC3	17.5421	9.01066	20.4034	9.10114	21.6426	15.8508	0.029279
ABCC4	0.316422	0.235498	0.194525	0.266679	0.241103	0.278966	0.810154
ABCC5	2.549	2.83249	2.5263	2.24674	2.5616	2.70055	0.801921
ABCC6	0.333856	0.179629	0.415452	0.20943	0.113588	0.0484951	0.239994
ABCC6P1	0.0866775	0.0527666	0.0847503	1.8936e-17	0.0166834	0	0.194369
ABCC6P2	3.52425e-38	6.26335e-21	0	0.11614	0	0.144397	0.120774
ABCC8	0.602362	0.344338	0.723223	0.138945	0.410358	0.406071	0.0812891
ABCC9	1.55544	1.10962	1.55815	1.18632	1.73913	1.80658	0.33595
ABCD1	6.84444	5.38893	5.12451	5.96781	5.65241	4.35471	0.41075
ABCD2	0.189448	0.145112	0.419526	0.111645	0.302813	0.243454	0.150623
ABCD3	1.93367	1.45183	1.57731	1.80799	1.35843	1.63884	0.962838
ABCD4	1.51511	1.45833	1.45918	1.35232	1.10446	1.21248	0.905689
ABCE1	1.46037	1.59658	1.80083	2.22327	1.90041	1.98103	0.39897
ABCF1	3.53151	3.5624	3.24015	2.82758	3.59416	2.964	0.249623
ABCF2	2.45975	2.50317	1.85659	2.59058	2.27779	2.37822	0.196401
ABCF3	9.82511	10.0309	7.03631	7.96423	9.6299	7.62336	0.816166
ABCG1	3.41129	4.34572	3.83653	3.68049	6.17834	5.24192	0.959379
ABCG2	1.28173	0.765545	0.671765	0.483203	1.32239	0.561701	0.097384
ABCG4	0.0304098	0.00722089	0.0463909	0.0101009	0.00913222	0.041774	0.593833
ABCG5	0.0409911	0.0243336	0.0625329	0.0680782	0.0153873	0.0563095	0.626526
ABCG8	0.0143046	0	0	0.0237571	0	0	0.750359
ABHD1	0.0918043	0.027249	0.105037	0.0381172	0.0689232	0	0.0125097
ABHD10	3.41972	2.98141	3.52283	3.54182	2.70951	3.10289	0.978892
ABHD11	1.04922	0.810696	0.838417	0.774467	1.02528	0.366049	0.111312
ABHD12	3.00171	2.66627	2.86623	2.9173	2.35373	2.24499	0.66219
ABHD12B	0.0171565	0	0.039259	0	0.0386414	0	0.0120588
ABHD13	0.792715	1.15314	1.10036	1.31654	1.15811	1.01047	0.376346
ABHD14A	2.64144	2.06945	1.53637	1.58846	3.04919	1.49672	0.227912
ABHD14A-ACY1	0.000678253	0.107338	9.46432e-05	0.0330939	9.57122e-05	0.0266283	0.0991545
ABHD14B	7.18779	5.99942	5.79534	6.08891	7.02608	5.31796	0.159359
ABHD15	1.02946	1.15923	0.728565	0.405399	0.892395	0.714372	0.626808
ABHD16A	2.11124	2.34313	1.75038	1.85988	1.47478	1.70189	0.516701
ABHD16B	0.0214649	0	0	0	0.0322302	0	0.131853
ABHD17A	2.94343	3.11125	2.59564	2.63855	2.88115	2.14965	0.590919
ABHD17AP1	0	3.27413e-41	0	0.0381991	7.71975e-35	0	0.373901
ABHD17AP2	0	3.45392e-41	0	0.0403009	8.14453e-35	0	0.373901
ABHD17B	1.05643	1.42252	0.982691	1.64754	1.52823	1.02647	0.51829
ABHD17C	0.641143	0.748727	0.481023	0.855341	0.615492	0.822985	0.0174546
ABHD2	11.9581	18.8171	11.1982	17.1608	12.87	13.9313	0.0377685
ABHD3	0.480233	0.404297	0.599405	0.435039	0.629307	0.479779	0.0618819
ABHD4	3.38778	3.58658	4.38453	4.69208	3.85645	3.17534	0.918782
ABHD5	1.09366	0.713439	1.00837	0.718555	2.23766	1.13915	0.233719
ABHD6	1.97566	2.63568	1.18288	2.92837	1.83413	1.95522	0.0896523
ABHD8	3.50168	2.9491	2.4999	2.66429	1.96846	2.53546	0.90436
ABI1	2.21387	2.22243	2.1829	1.65904	2.67556	2.13872	0.213081
ABI2	1.24282	1.51259	1.5428	1.71779	1.2942	1.49977	0.13625
ABI3	2.59216	1.62171	1.58649	1.16005	1.58484	0.874219	0.153866
ABI3BP	0.941063	0.663778	0.784026	0.830482	0.750835	0.820484	0.537286
ABL1	5.24206	5.42319	4.80925	3.95452	5.53621	4.51419	0.301806
ABL2	1.92377	1.81288	2.01792	1.46139	1.99481	1.80524	0.0748394
ABLIM1	23.33	15.741	26.0821	14.2069	24.9817	22.3456	0.0483235
ABLIM2	0.397101	1.93076	0.634635	1.51791	0.511078	0.658061	0.0883688
ABLIM3	0.781876	0.620953	2.35331	0.921263	1.36439	0.936176	0.225033
ABO	3.35297	2.09923	2.41913	1.70535	1.90064	0.946322	0.147421
ABR	5.26785	6.32002	5.17536	5.45044	3.92067	3.89102	0.630935
ABRA	0.0276746	0.032857	0.105546	0	0.0415541	0	0.147201
ABRACL	0.794203	0.716626	0.242315	1.53006	0.715509	0.872797	0.206954
ABT1	1.77507	1.72612	0.928427	1.29152	1.59919	1.78817	0.607771
ABTB1	1.31946	1.44151	1.40806	1.27572	1.86958	1.50619	0.535213
ABTB2	7.38978	4.14107	8.01053	6.21285	5.83575	5.45476	0.110639
AC000003.2	0.0263454	0	0	0	0	0	0.373901
AC000032.2	0	0.0921804	0	0	0	0	0.373901
AC000041.8	1.69022e-22	2.64875e-33	1.50685e-16	1.92186e-20	6.99042e-07	1.89175e-43	0.373901
AC000068.10	0.0828733	0	0	0	0	0	0.373901
AC000068.5	0.181792	0.215835	0.0831983	0.030192	0.054593	0	0.768124
AC000068.9	0.0892781	0	0	0.44482	0	0.122641	0.306054
AC000078.5	0	0	0.0852722	0	0	0	0.373901
AC000081.2	0.256712	0.60957	0	0	0.578189	0.352645	0.870002
AC000089.3	0.14289	0.23396	0.370459	0.696457	0.858944	0.132864	0.725438
AC000095.9	0.0436175	0	0.133079	0	0	0.119835	0.7518
AC000120.7	1.18856	0.31312	0.858965	1.31236	1.42355	0.825124	0.363112
AC000374.1	0	0	0	0	0	0.210072	0.373901
AC002055.4	0.522077	0.512172	0.272249	0.795327	0.425083	0.862686	0.0709248
AC002056.3	0	0	0	0	0	2.63159e-32	?
AC002059.10	0.559438	0	0	1.06185	0.960013	0.768501	0.817923
AC002064.5	0	0	0	0.0863747	0	0	0.373901
AC002066.1	0	0	0	0	0	0.259033	0.373901
AC002115.5	0	0	0.160651	0	0	0	0.373901
AC002116.7	0	0	0	0.393858	0.356086	0	0.946701
AC002116.8	7.24999e-05	1.72367e-07	2.29247e-13	9.10398e-23	3.36991e-11	5.24611e-16	0.374924
AC002117.1	0.21909	0.715325	0.584899	0.818698	0	0.827652	0.040832
AC002128.4	0.0534667	0	0	0	0	0.0734472	0.83669
AC002310.12	0.208658	0.297278	0.318312	0.589116	0.219313	0.286633	0.24723
AC002310.13	2.13931e-14	1.23465e-13	1.04528e-05	0	5.94464e-32	0.825142	0.373906
AC002310.7	0.0397515	0.0235978	0.030321	0	0	0	0.340836
AC002366.3	0.0961052	0.152136	0	0.212816	0.0481015	0	0.347014
AC002398.11	0.0186871	0	0.0285077	0.0310356	0	0	0.706239
AC002398.12	0.173281	0.617189	0.528688	0.959283	0.693827	0.634762	0.225021
AC002398.9	0.13236	0.225334	0.165517	0.844036	0.110331	8.31538e-05	0.432488
AC002429.4	0	0	0	0.855577	0	0	0.373901
AC002429.5	0	0	0.0226375	0	0.0222813	0	0.116142
AC002451.1	4.84868	6.30401	2.88596	3.03626	4.01019	5.3285	0.434446
AC002451.3	0.0365501	0.0867892	0.446064	0.48562	0.493928	0.401671	0.996746
AC002454.1	0.057154	0	0	0	0	0.0785125	0.83669
AC002467.7	0.271191	0.183986	0	0.643422	0.290857	0.266097	0.355609
AC002472.13	6.45696e-21	0.00816683	0	0	0	0	0.373901
AC002480.2	0.0147075	0.0523849	0	0	0	0	0.526744
AC002480.3	0.0156751	0	0.071738	0	0.188292	0	0.14494
AC002480.5	0.0297361	0	0	0	0	0	0.373901
AC002511.3	0	0.0452606	0.116311	0	0	0	0.599608
AC002519.8	0.0682696	0.0486324	0	0.0680294	0	0.0375128	0.306385
AC002550.5	0	0	0	0	0	0.0379752	0.373901
AC002551.1	0.0643948	0.229361	0.0982359	0.534736	0.290071	0	0.574637
AC002984.2	0	0	0	0.141323	0	0	0.373901
AC002985.3	3.38802e-19	9.49398e-11	1.15162e-08	1.33683e-07	4.35772e-18	1.46148e-20	0.41359
AC002994.1	0.0588173	0.0698316	0	0	0	0.0807973	0.39318
AC003002.4	9.73686e-17	2.86493e-05	0	2.72755e-13	2.11025e-16	0	0.373901
AC003002.6	0.0460861	0.142189	0.0481016	0.0554615	0.128329	0.292844	0.296422
AC003005.4	1.56115e-22	0.101229	6.04281e-39	0	0	1.40309e-10	0.373901
AC003006.7	2.28783e-11	1.57044e-06	0.179564	0.557659	0.000887241	1.79996e-07	0.554637
AC003009.2	0.102203	0	0	0	0	0	0.373901
AC003029.1	8.25329e-14	1.50184e-12	0.286612	0	1.53905e-22	1.30371e-13	0.373901
AC003051.1	0.027406	0.0650763	0.083617	0.015172	0.0548677	0.100394	0.876007
AC003075.4	0.166056	0.0563293	0.253323	0.118194	0.106859	0	0.0980245
AC003080.4	0.397619	0.236039	0.758222	1.15564	0.447776	0.136552	0.945186
AC003090.1	0.115598	0.0762476	0.411479	0.0853271	0.0385719	0.0176441	0.32768
AC003101.1	0	0.0986069	0	0.137936	0	0	0.126995
AC003102.1	0	0.0315845	0	0	0	0	0.373901
AC003102.3	0.0987792	0.343454	0.0538179	0.187489	0.0635655	0.0969236	0.134407
AC003104.1	1.14671	1.08916	1.43834	0.931069	1.49224	0.945141	0.0353694
AC003665.1	0.210867	0.0894124	0.0459547	0.0250149	0.180927	0.103453	0.262025
AC003682.16	0	0.195933	0	0	0.247795	0	0.877556
AC003682.17	0.0501602	0	0.153041	0	0	0	0.207091
AC003956.1	0.107084	0	0	0	0	0	0.373901
AC003986.5	0.049963	0	0.190549	0.0829786	0	0	0.454052
AC003986.7	0	0.0654054	0.25212	0.182985	0	0	0.990642
AC003991.3	0.0809665	0.0640857	0.0823443	0.134469	0.0810489	0.0185373	0.800871
AC004012.1	0	0.169515	0	0	0	0.0980671	0.143665
AC004016.2	0.24862	0	0.126425	0	0	0.227686	0.662683
AC004017.1	0.14606	0.346824	0.891274	0.242577	1.09657	0.200643	0.199816
AC004019.10	0	0.119948	0.35962	0	0	0.138784	0.805012
AC004019.13	0.0622226	0.0984996	0	0	0.218001	0.0284917	0.512428
AC004019.18	0.000375771	4.76605e-06	2.25403e-18	1.36792e-17	7.93436e-16	0.219801	0.374622
AC004022.8	0.071523	0	0	0	0	0	0.373901
AC004041.2	0	0.0418692	0	0	0	0	0.373901
AC004053.1	0.0256885	0	0.0195942	0	0.0385719	0.0529324	0.607305
AC004057.1	20.4467	18.1285	8.27783	11.2332	6.09686	3.49229	0.920192
AC004067.5	0.0544596	0	0	0	0.0817725	0.0748112	0.586219
AC004069.2	0.0793246	2.07721e-37	0.143485	8.88231e-40	0.126696	4.41392e-38	0.00373292
AC004074.3	0.446576	0	0.935838	0.454891	0	0.481543	0.658769
AC004076.7	1.76767e-06	1.2222e-34	0	1.75224e-07	0.219734	0	0.373896
AC004076.9	0.172709	0.113035	0.110068	4.70694e-15	0.00108956	0.131166	0.848262
AC004112.5	0	0	0	0	0.110503	0	0.373901
AC004156.3	0	0.120246	0.030901	0.0672823	0.0912446	0	0.645726
AC004158.2	0.0322883	0.166117	0	0.0357497	0.0161606	0.0295696	0.251018
AC004160.4	0	0	0.103296	0	0	0.0930157	0.944595
AC004166.6	8.40986e-31	6.29458e-18	0	0	0	0	?
AC004221.2	0.0451679	0.0536263	0.13781	0	0	0	0.385766
AC004257.3	1.24479	1.10842	1.18685	1.2921	1.285	1.28248	0.873583
AC004381.6	0.259647	0.165144	0.141463	0.138607	0.125314	0.0891693	0.404907
AC004381.7	0	0	0.331371	0	0	0.745981	0.638229
AC004383.3	0	0.313222	0	0.219075	0.594195	0	0.929381
AC004386.4	0	0	0.07642	0	0	0	0.373901
AC004410.3	0.097748	0	0	0.649361	0	0.671382	0.141019
AC004447.2	0	0	0	0	0	0.130053	0.373901
AC004448.2	0	0	0.335513	0	0	0	0.373901
AC004448.5	0.0129051	0.0306436	0	0	0	0	0.621963
AC004453.8	1.00739	0.457005	0.706157	1.66984	0.696573	0.317886	0.980395
AC004463.6	0.105527	0.187933	0.764676	0.08763	0.158452	0.0724814	0.349907
AC004466.1	0.211396	0.0418305	0.161245	0.117029	0.370319	0.0483991	0.0571375
AC004471.10	0	0	0	0	0	0.0691781	0.373901
AC004490.1	0.0139232	0	0	0.0462474	0	0	0.539972
AC004538.3	0.0577477	0.0391782	0.100681	0.0548043	0.123871	0.0906606	0.257068
AC004540.4	0	0	0	0.0717831	0	0.059374	0.119665
AC004540.5	0.101021	0.18536	0.0840602	0.457572	0.262003	0.302777	0.162116
AC004549.6	0.0443792	0	0	0	0	0	0.373901
AC004562.1	0	0	0.403859	0.61554	0.159002	0	0.944359
AC004603.4	0	0.120824	0.0931484	0.0676056	0.061122	0	0.810136
AC004706.1	0.0779193	0.131525	0.410671	0.00013075	0.698182	0.0294616	0.13604
AC004771.1	0.29116	0.175968	0	0	0	0	0.751941
AC004797.1	0.407413	0.406226	0.773895	0.158125	0.667646	0.419716	0.105188
AC004832.1	0	0	0.0487905	0	0.048023	0	0.116142
AC004837.3	0.202775	0	0	0	0	0	0.373901
AC004840.8	0.0627002	0	0	0	0	0.0861313	0.83669
AC004840.9	0.737721	0.656902	1.01287	0.336933	0.886166	0.836061	0.180988
AC004870.5	0	0.102632	0	0	0	0	0.373901
AC004878.3	1.76329e-26	1.74523e-16	6.92582e-35	2.28708e-32	2.70854e-07	7.00014e-11	0.374012
AC004878.6	4.41067e-15	0.0330128	0	0	0	0	0.373901
AC004878.7	0.4967	0	0	0	0	0	0.373901
AC004889.1	0.0333259	0.00623444	0.0170179	0.0554614	0.0245052	2.94262e-05	0.821457
AC004893.10	0	0	0	0.0454506	0	0	0.373901
AC004893.11	0.636271	0.474837	0.540789	0.558553	0.54593	0.574373	0.429661
AC004899.3	0	0	0	0	0.033396	0	0.373901
AC004917.1	0.472536	0.506375	6.99613e-10	1.13851	0.683752	0.892769	0.167339
AC004941.3	0	0	0.0186396	0	0	0	0.373901
AC004945.1	0	0	0.0591614	0	0	0.0532735	0.944595
AC004947.2	0	0	0	0	0.0205828	0.0188306	0.952931
AC004951.5	1.80244e-08	4.09666e-23	0.0974369	0.443174	5.37726e-09	0	0.488546
AC004951.6	3.12574	3.78384	4.08274	2.88402	2.91419	2.44159	0.561444
AC004967.7	0	0	0	0.424917	0	0	0.373901
AC004980.10	0	0	0.585067	0	0	0	0.373901
AC004980.11	6.82658e-27	0	0	0	0	0	?
AC004980.7	2.57658	1.76698	1.78578	1.30179	1.91416	1.67519	0.145714
AC004980.9	0	0.140683	0.401053	0	3.41673e-38	0	0.573245
AC004985.12	0.132855	0.155287	1.15388e-29	0.0541134	0	8.3148e-25	0.708364
AC004987.10	0	0.0890956	0	0	0	0	0.373901
AC004987.9	0.352947	0.321006	0.318724	0.328992	0.239016	0.181413	0.675446
AC005000.1	4.73505e-07	8.51427e-26	2.10602e-18	1.19447e-22	9.51608e-23	3.04472e-22	0.373901
AC005003.1	0.339615	0.302409	0.194284	0.740293	0.414326	0.174948	0.649283
AC005009.2	0	0.0489833	0	0	0.0619489	0	0.877556
AC005013.1	0.208275	0.0265501	0.0391823	0.155171	0.00515802	0.066246	0.984177
AC005013.5	0.0648329	0.230921	0	0	0.194696	0.267183	0.47664
AC005022.1	0	0	0.0476686	0.155687	0.0469187	0	0.726349
AC005037.3	0.117539	0	0	0	0.117658	0.215284	0.939202
AC005041.17	0.185057	0	0	0	0	0	0.373901
AC005042.2	0.190609	0.282878	0.145389	0	0	0.0654598	0.970067
AC005042.4	0.0081859	0	0	0	0	0	0.373901
AC005062.2	0.0297361	0.052957	0.0226816	0	0.133949	0	0.329294
AC005076.5	0.12879	0.101938	0	0.142596	0.128921	0.707673	0.311799
AC005077.12	0.073994	0.0878505	0.225759	0.0491558	0.155546	0.162633	0.399408
AC005077.14	0.403578	0.246052	0.299514	0.0724609	0.687872	0.224755	0.0923913
AC005082.1	4.84069e-16	2.05552e-06	5.29277e-33	2.43279e-27	0.0148047	8.09435e-09	0.373961
AC005082.12	0.150012	0.0890518	0.143029	0	0.33787	0.386383	0.716864
AC005083.1	0	0.150701	0	0	0.190591	0	0.877556
AC005086.2	0	0	0.265551	0	0	0	0.373901
AC005152.2	0.0090229	0.00535628	0.00688232	0	0	0	0.340836
AC005154.6	1.38497	1.54197	1.99702	1.78738	1.16286	1.32167	0.906632
AC005154.7	1.54742	1.51998	2.50491	2.34348	1.6651	0.418292	0.492325
AC005160.3	0	0	0.305279	0.33235	0	0.274897	0.524357
AC005162.5	0	0.156611	0	0	0.198065	0.453009	0.407394
AC005220.3	0.0431241	0	0.131574	0	0	0	0.207091
AC005224.2	0.148816	0.206131	0.26486	0.247154	0	0.170357	0.429973
AC005253.4	0.0882448	0	0	0	0	0.121222	0.83669
AC005255.3	0.0851125	0	0.123999	0.134995	0	0	0.692124
AC005255.6	0.0409911	0.0486673	0	0	0	0	0.909795
AC005262.2	0	0.095891	0	0	0	0	0.373901
AC005264.2	0.0164389	0.0195173	0	0	0	0.0225821	0.39318
AC005280.1	0.20806	0.0696192	0.358747	1.06027	1.10362	0.106069	0.751212
AC005304.1	0.0941277	0	0.287188	0	0.28267	0	0.0253692
AC005306.3	0.570807	0.774512	0.248794	0.541713	0.36732	0.504075	0.17036
AC005307.3	0.00953282	0	0	0	0.0143138	0.0261905	0.939617
AC005326.2	0	0	0.280945	0	0	0	0.373901
AC005329.7	0.0213507	0.0760469	0.0977132	0.124108	0.144264	0.0439943	0.888303
AC005336.4	0.068149	0	0	0	0.092101	0	0.124926
AC005339.2	0	0.346382	0	0.161512	0	0	0.165935
AC005355.1	0	0	0.0814505	0	0	0	0.373901
AC005355.2	0.275496	0.0817716	0.105069	0	0	0.0473061	0.373227
AC005356.1	0.224245	0.399358	0	0	0.168355	0.154023	0.710445
AC005358.1	0.118921	0.00218134	0.00786277	0.00704387	1.55009e-08	3.39176e-05	0.365916
AC005363.9	2.3886e-19	4.19959e-26	3.68965e-18	0	5.99969e-33	0	?
AC005481.5	0	0.0130962	0	0	0	0	0.373901
AC005484.5	4.12864e-10	9.15759e-11	6.05735e-25	5.15836e-24	1.30912e-05	7.76301e-40	0.373884
AC005498.3	0.0344993	0.0409598	0.0526295	0	0	0	0.496692
AC005498.4	0	0	0	0	0	0.225238	0.373901
AC005518.2	0	0.0405561	0.0521108	0	0	0	0.869592
AC005519.4	1.37996	0.776628	1.10514	2.16291	1.33168	0.994881	0.933057
AC005523.2	0.0320171	0.0506837	0	0.0531741	0.0320497	0.0586426	0.039903
AC005523.3	0	0.108279	0	0	0	0	0.373901
AC005532.5	0	0.0731779	0	0	0	0	0.373901
AC005534.8	0.256885	0.243992	0.313507	0.255981	0.154288	0.141153	0.6623
AC005537.2	0.015056	0	0	0	0	0	0.373901
AC005540.3	0.331854	0.443248	1.07578	0.275572	0.31143	0.284917	0.406474
AC005544.1	0.00313103	0	0.182757	0	0	0	0.362964
AC005546.2	0.194996	0.115756	0	0	0.731979	0	0.290572
AC005559.2	0	0	0.114932	0	0	0	0.373901
AC005559.3	0	0.0341074	0	0	0	0	0.373901
AC005562.1	0.274269	0.236163	0.242758	0.278611	0.263978	0.234555	0.571418
AC005592.1	0.0681658	0.0404654	0.18198	0.056605	0.0511764	0	0.199793
AC005592.2	0.0631503	0.0499841	0	0	0	0.0289165	0.847253
AC005592.3	0	0	0	0	0.139612	0	0.373901
AC005594.3	0.0372404	0.0147381	0.018937	0.0206163	0	0.0341047	0.734719
AC005597.1	0	0	0	0.150744	0	0.374056	0.18269
AC005606.1	3.5883e-06	3.68091e-12	7.68539e-15	0.122027	7.87964e-08	0	0.373914
AC005606.15	0	0	0	0.12562	0	0	0.373901
AC005609.1	0.0264367	0.0156937	0	0	0	0.0181581	0.825262
AC005614.5	1.02509e-07	1.04173e-07	3.271e-05	1.95524e-10	0.338577	0	0.373839
AC005618.1	1.04978	1.64102	0.329111	0.705734	1.30752	1.19152e-08	0.849171
AC005618.6	0.0363295	0.0287551	0	0.020112	0	0.0332705	0.295883
AC005682.5	0.264518	0.129316	0.498477	0.232577	0.210272	0.299245	0.362448
AC005682.8	0	0	0	0.0937966	0	0	0.373901
AC005702.1	0	0.551958	0	0	0	0	0.373901
AC005702.4	0	0.551958	0	0	0	0	0.373901
AC005730.2	0	0	0	0	0	0.304464	0.373901
AC005740.6	0.637354	0.283765	0.607687	0.0661575	0.179438	0	0.104253
AC005754.8	0.0731002	0	0.0836371	0.121405	0.0548809	0	0.507178
AC005757.7	0	0	0	0.147927	0	0	0.373901
AC005758.1	0	0	0.186098	0	0	0.0837885	0.642496
AC005775.2	0.0459298	0	0	0	0.13793	0.252375	0.818833
AC005776.1	0.131454	0.312142	0.60161	0	0.197382	0	0.316226
AC005779.2	0.138624	0	0	1.41137e-32	0.208148	0.190428	0.586219
AC005785.2	0.0398972	0.0236842	0.030432	0.099392	0.0299533	0.0274034	0.537657
AC005786.5	0	0	0	0	0.310248	0	0.373901
AC005786.7	0.944609	0.640857	1.54396	0	1.62098	1.29761	0.168668
AC005789.11	0.0224114	0.106433	0.0341891	0	0.0336512	0.369438	0.306948
AC005795.1	0.0514029	0.0615599	0.158083	0.171877	0	0.55249	0.285051
AC005822.1	0.304472	0	0.177164	0.0649344	0.056657	0.0513178	0.130956
AC005831.1	0.0214891	0	0	0	0	0.0295196	0.83669
AC005838.2	0	1.20199e-12	2.50576e-31	0	1.49537e-24	0	?
AC005884.1	0.081357	0.581081	0.124907	0.945595	0	0.111716	0.122177
AC005932.1	0.159338	0	0	0.0661575	0	0.437767	0.476079
AC005943.4	0.142778	0.169515	0.108906	0.118563	0	0.196134	0.186796
AC005943.5	0.16222	0.385196	0.185603	0.0673539	0.21313	0.417828	0.412054
AC005944.2	0.135183	0.320997	0.206226	0.224513	0.101491	0.371403	0.0407092
AC005954.3	0.113121	0	0	0	3.67495e-27	0	0.373901
AC006001.1	0.0738793	0.175429	0.225409	0	0.332795	0.405952	0.909406
AC006003.3	0.0621888	0	0	0	0	0	0.373901
AC006007.1	0.0567288	0	0	0	0	0	0.373901
AC006011.4	6.02833e-15	0.000366469	2.25164e-09	0.000138151	1.58974e-26	0.0110328	0.344876
AC006014.7	5.0616e-11	8.54577e-08	2.24894e-41	0.000209484	0.479887	2.09207e-10	0.374089
AC006019.3	0	0	0	0.0256327	0	0	0.373901
AC006019.4	0.0125236	0	0.019105	0	0	0	0.133046
AC006023.8	0.0257579	0.0305815	0.196472	0.256673	0.0773524	0.0353837	0.936119
AC006024.4	0	0	0.034344	0	0	0	0.373901
AC006026.10	0	0.0357702	0	0	0	0	0.373901
AC006026.9	0	0	0	0.0351152	0	0	0.373901
AC006041.1	0.116225	0	0	0	0	0	0.373901
AC006042.8	0.103803	0.246484	0.0395886	0.0861983	0.0389658	0.285189	0.087911
AC006111.1	0.0462362	0.0823418	0	0.0767892	0.104137	0.0317573	0.712432
AC006115.3	0.0380837	0.135646	0.154927	0.105416	0.0571836	0.0523155	0.757961
AC006115.6	0	0.448124	0	0	0.28337	0	0.771518
AC006116.13	0.0771695	0	0	0	0.173808	0	0.171464
AC006116.15	0	0.123102	0.31635	0.344403	0.103791	0	0.913926
AC006116.17	0.0300526	0.0535206	0.183384	0.399292	0.0902495	0.144491	0.434102
AC006116.19	0.340982	0.161934	1.14439	0.792824	0.307195	0.843131	0.996202
AC006116.21	0.073311	0	0	0	0	0	0.373901
AC006116.22	0.0877976	0.0416956	0.0803625	0	0.0263661	0.144729	0.957089
AC006116.24	0.100748	0.0779011	0	0.326916	7.57889e-20	4.83746e-05	0.385462
AC006116.27	0.275552	0	0.384627	0.418735	0.227146	0.207772	0.538897
AC006126.3	0	0	0	0	0.106001	0	0.373901
AC006126.4	1.82321	2.16464	0.632127	0.963454	1.86655	1.70765	0.764829
AC006129.1	0	0	0.120032	0	0.177216	0	0.130624
AC006129.2	0.105894	0.0628619	0	0.0439671	0.0397505	0	0.737904
AC006129.4	0.0885522	0.157702	0.168861	0.47797	0.0997226	0.334522	0.100271
AC006132.1	1.01864	0.293186	0.188358	0.0512653	0.0926976	0.0848062	0.39333
AC006160.5	0.254145	0.120695	0.542786	0.0844169	0.152642	0	0.112144
AC006195.2	0.20651	0.245182	0.0630072	0.0685945	0.124032	0.113473	0.875638
AC006262.6	0.045145	0.0918841	0.0885469	0	0.0484188	0.0442969	0.636431
AC006272.1	0.180245	0.106999	0.137484	0	0	0.247602	0.897952
AC006272.2	0.138122	0	0	0	0	0	0.373901
AC006273.4	0.0442761	0.0525674	0	0	0	0	0.909795
AC006273.5	0.131454	0.208095	0	0.21832	0.131588	0.0601929	0.3304
AC006273.7	0.393008	0	0	0	0	0	0.373901
AC006277.2	0.0491259	0.0583255	0.224829	0	0	0	0.368394
AC006355.3	0.0376697	0	0	0	0	0	0.373901
AC006369.2	0.0695652	0	0	0	0	0	0.373901
AC006373.1	0	1.88063	0	2.27996	0	0	0.119768
AC006427.2	0.0535418	0.0635682	0.163359	0.266767	0.241183	0.147101	0.939791
AC006435.1	1.77104e-14	2.06136e-09	6.12384e-06	1.40304e-20	9.26711e-10	0	0.373948
AC006445.8	0	0.214844	0.0460092	0	0	0.0414302	0.358191
AC006449.1	0	0	0.158895	0	0	0.429245	0.586509
AC006486.1	0.0346719	0.0823293	0.211571	0.143958	0	0.0714431	0.816583
AC006486.9	6.87631e-09	8.61705e-10	1.48487e-21	4.42426e-19	3.4537e-14	3.33343e-13	0.434437
AC006538.1	0.0721547	0.0571111	0.220148	0.0399449	0	0	0.386163
AC006538.4	6.8232e-17	7.36911e-07	7.48802e-05	2.16429e-14	0.000157537	0.700316	0.374043
AC006547.14	0.0801438	0.0634346	0.0815076	0.0887354	0.120338	0	0.216287
AC006547.15	0.0653889	0	0	0	0	0	0.373901
AC006547.8	0	0.344187	0.442248	0.120366	0.326468	0.298676	0.990792
AC006942.4	0.293244	0.696316	0.894702	0.365265	0.440313	0.402829	0.806836
AC006946.15	0	0	0	0	0.126826	0	0.373901
AC006946.16	0.293758	0.570711	0.488874	0.532226	0.220542	0.29348	0.32902
AC006946.17	0.403405	0.179605	0.692329	1.17246	0.151431	0.138539	0.838162
AC006947.1	0.0787639	0	0.240313	0	0.118266	0	0.040011
AC006978.6	1.25126	1.08942	1.48464	0.692699	1.29428	0.763936	0.025044
AC006994.1	0	0.0539458	0	0	0	0.062417	0.11822
AC006994.2	0	0	0	0	0.113124	0.206987	0.71101
AC006995.8	0	0	0	0.0131627	0.0119004	0	0.946701
AC007000.10	0	0.37175	0.119416	0.130006	0	0.215063	0.0703146
AC007000.11	0.282383	0	0	0	0.424006	0	0.131853
AC007000.12	0.224784	0	0.634502	0	0.120128	0.109901	0.146521
AC007009.1	0.266586	0.211005	0	0	0.400285	0	0.329788
AC007014.1	0.566674	0.244652	1.25742	0.171115	0.232057	0.144111	0.175521
AC007016.3	0	0.185494	0.476686	0	0	0	0.599608
AC007036.4	0.261705	0	0.399238	0	0.523943	0	0.00644825
AC007036.5	5.94874e-17	0.0103532	8.52747e-13	2.36516e-10	4.44788e-07	0.445836	0.359125
AC007036.6	0	0.0671522	0	0	0	0	0.373901
AC007038.7	0.485406	0.432229	0.740499	0.403082	0.598698	0.714432	0.500025
AC007040.11	0.0187358	0	0	0	0	0.0384905	0.66844
AC007040.6	0	0	0	0.0870277	0	0	0.373901
AC007040.8	0	0	0.102027	0	0	0	0.373901
AC007041.2	0	0.039784	0	0	0	0	0.373901
AC007064.24	0.381217	0.181042	0.465245	0	0	0	0.226529
AC007091.1	0	0	0.410994	0	0	0	0.373901
AC007092.1	0.00688615	0.0408784	0	0.0114365	0	0.056757	0.0648005
AC007126.1	0	0	0	0	0	0.0109533	0.373901
AC007128.1	4.51783e-33	0	0	0	7.62587e-42	0	?
AC007131.2	0	0	0	0	0.047015	0	0.373901
AC007182.6	0.0176571	0.0419273	0	0.1173	0.0795379	0.0242556	0.484269
AC007193.9	0.0850932	0	0	0	0	0.233785	0.582257
AC007228.11	0.13049	0.177058	0.199066	0.154799	0.195934	0.128039	0.45518
AC007228.5	0.0737364	0	0	0	0	0	0.373901
AC007228.8	0	0	0	0	0.796287	0.368788	0.651639
AC007228.9	0.0587422	0.252848	0	0.144891	0.314332	0.558264	0.283398
AC007229.3	0	0	0	0.307343	0.288871	0	0.967166
AC007238.1	0.222002	0.450899	0.191432	0.0365202	0.296803	0	0.642026
AC007246.3	0.277058	0.275283	0.379595	0.253589	0.271725	0.349585	0.733496
AC007255.8	0.344155	0.66005	0	0	0	0.1091	0.57802
AC007256.5	0.234383	0.245536	0.652016	0.709835	0.227721	0.41667	0.682255
AC007272.3	0.0686878	0.163101	0.314355	0	0.103136	0.566139	0.683954
AC007276.5	0.0357699	0.0212341	0.0545678	0	0.040282	0	0.0158426
AC007277.3	0.0127968	0	0	0	0.0192148	0	0.131853
AC007278.2	0.0317681	0.0377171	0.145389	0.105521	0.143102	0.174559	0.988703
AC007278.3	0	0.0341074	0.350599	0	0.0431355	0	0.340796
AC007283.4	0	0	0	0	0.290562	0	0.373901
AC007283.5	1.28046e-19	1.35173e-10	2.76061e-06	1.61901	8.52674e-06	1.52931e-11	0.373904
AC007285.6	0	0.0474927	0	0	0	0	0.373901
AC007292.3	0.841539	0.799303	0.513516	0.279526	0.379078	0.375707	0.680986
AC007292.4	0.213567	0	0	0	0	0	0.373901
AC007292.6	0.459914	0.182013	0	0	0.306921	0.350991	0.668588
AC007292.7	0	0	0	0	0.410328	0	0.373901
AC007318.5	0.268566	0.808863	0.525908	1.31003	0.825818	0.184338	0.564849
AC007319.1	0.310775	0.0307477	0.276555	0.430113	0.155546	0	0.555533
AC007347.1	0.326071	0.816314	0.960861	1.53405	1.98098	0.690761	0.897123
AC007362.1	1.15214	1.48789	1.81929	1.40993	1.66927	1.5827	0.810208
AC007362.3	0	0	0	0	0.062016	0	0.373901
AC007365.3	0.0608002	0	0.185504	0	0.0912931	0.167043	0.444874
AC007382.1	0	0	0	0	0.280592	0	0.373901
AC007383.3	0.553023	0.306406	0.562434	0.612308	0.664303	0.354521	0.171331
AC007383.4	0.0270175	0	0	0.0448708	0	0	0.750359
AC007386.2	0.0130197	0	0	0	0	0	0.373901
AC007386.3	0.262005	0.0777673	0.299771	0	0.196704	0.0899791	0.00880592
AC007386.4	0	0.0914355	0	0	0	0	0.373901
AC007389.3	0	0	0	0.0382323	0.0345657	0	0.946701
AC007390.5	2.8076	2.81313	3.10708	4.12381	2.7536	3.1657	0.304979
AC007391.2	0.226915	0	0	0	0	0	0.373901
AC007392.3	0.0948892	0.253482	0.434267	0.827359	0.142479	0.130349	0.494531
AC007392.4	0	0.118328	0	0	0	0	0.373901
AC007395.4	0	0	0	0.187039	0	0	0.373901
AC007401.1	0.140092	0.11938	0.395617	0.231915	0.119813	0.0548067	0.46374
AC007401.2	0	0.105257	0	0	0	0	0.373901
AC007403.2	0.0462642	0	0.0705772	0.384179	0.0694669	0.127106	0.393076
AC007403.3	0	0	0.205135	0	0.100954	0	0.160007
AC007405.2	0.0360149	0.171037	0.164825	0.0897204	0.135193	0.0494736	0.878663
AC007405.4	0.0564488	0.0670196	0	0	0.0847593	0.180935	0.575209
AC007405.6	0.118268	0.140415	0	0.19642	0.177582	0	0.870034
AC007405.8	0.0458194	0	0	0	0.068799	0	0.131853
AC007461.1	0.0537683	0	0	0	0	0	0.373901
AC007464.1	0.0292121	0.0520236	0	0.0727732	0	0.300965	0.175252
AC007551.3	0.272903	0.256972	0.41632	0.312578	0.494551	0.413668	0.447578
AC007557.1	0.0970019	0	0	0	0	0	0.373901
AC007560.1	0	0.193245	0	0.267142	0	0	0.126262
AC007563.5	0	0	0.0643315	0.0700362	0.253278	0.173787	0.800837
AC007566.10	0.0543819	0.258263	0.331844	0.361271	0.408279	0.149409	0.948387
AC007618.3	0	0	0.0794476	0	0	0	0.373901
AC007620.3	0.216043	0.349772	0.0898851	0.326186	0.235923	0.107919	0.418553
AC007690.1	0.702514	1.3247	0.47281	1.37263	1.05484	0.567673	0.329315
AC007740.1	0	0	0.0193917	0	0	0	0.373901
AC007743.1	0.0718697	0.0365693	0.0469881	0.0511549	0.107914	0.0846235	0.468887
AC007750.5	0	0.011756	0	0.0657794	0	0	0.270986
AC007773.2	0.0784398	0.0465644	0	0.260546	0.176669	0.269382	0.295
AC007790.4	0	0.057878	0	0	0	0	0.373901
AC007875.3	0	0	0.33943	0.123176	0	0	0.581511
AC007879.2	0	0.0413338	0.0531102	0	0	0	0.869592
AC007879.4	0.0691864	0	0	0	0	0	0.373901
AC007879.5	0.0593796	0.105749	0	0	0	0	0.72166
AC007881.4	0	8.40779e-45	0	0	0	0	?
AC007952.4	0	0	0	0	0	0.15869	0.373901
AC007952.5	0.0287154	0.0803694	0.0563342	0.102216	0.129379	0.0651	0.745734
AC007952.6	0.0357437	0.0238766	0.0408882	0.044514	4.8146e-26	0.103514	0.306375
AC007956.1	0.00221391	0.104927	2.08534e-16	2.72147e-31	1.17455e-33	0.610074	0.275638
AC007966.1	0.0258979	0	0	0	0	0	0.373901
AC007969.5	1.04543	0.515596	0.377542	0.414521	0.143825	0.224995	0.653382
AC008063.2	0	0	0	0	0.0894387	0.409124	0.487787
AC008063.3	0	0	0	0.306847	0	0	0.373901
AC008065.1	0	0.130059	0	0	0.164485	0.150482	0.620958
AC008073.9	0	0	0	0	0	0.289325	0.373901
AC008074.3	0.0527272	0.0626011	0.0804366	0	0	0	0.496692
AC008074.4	0	0	0	0	0.200143	0	0.373901
AC008074.5	0	0	0	0	0	0.12207	0.373901
AC008088.4	0	0.107763	0	0	0	0	0.373901
AC008132.12	0.0748471	0.149002	1.68658e-34	2.56427e-38	8.18701e-17	0	0.679524
AC008132.13	0.0106195	7.36611e-06	3.37156e-30	2.57734e-18	2.01954e-13	1.00137e-33	0.374199
AC008132.14	0	0	2.22585e-27	3.69199e-17	0	0	?
AC008174.3	0.259921	0.0514325	0.066086	0.0719462	0.0650463	0.238036	0.915713
AC008264.4	0	0	0	0	0.155969	0	0.373901
AC008268.2	0.0153987	3.7064e-39	0	0	0	0	0.373901
AC008269.2	0.177036	0.49044	0.180048	0.490036	0.088608	0.243194	0.041595
AC008278.3	0	0	0.204773	0	0	0	0.373901
AC008443.1	0.214146	0.0973869	0.705359	0.19185	0.153956	0.542804	0.734235
AC008555.2	0.0735705	0	0.124264	0	0	0	0.141549
AC008592.5	0.0448491	0	0	0	0	0	0.373901
AC008592.8	0.209077	0.165486	0	0	0.104645	0.0957364	0.831562
AC008697.1	0	0.068232	0	0	0.0575284	0	0.91032
AC008731.1	0.0405059	0.00192206	0.0709588	0.00478023	0.0424915	0.0346874	0.059369
AC008738.1	0.0893176	0.00134327	0.448849	0.761061	0.528771	0.142387	0.850902
AC008746.10	0.0807664	0	0	0	0	0	0.373901
AC008746.12	0.960431	1.05257	1.91598	0.981592	0.443727	1.92827	0.705802
AC008746.3	0.0720638	0.0855587	0	0.119684	0.108206	0	0.870034
AC008850.3	0.105309	0	0	0	0	0	0.373901
AC008865.1	3.41241e-25	4.19722e-22	1.64019e-25	1.89044e-20	0	4.09553e-27	?
AC008982.2	0.850586	0.550838	0.707777	0.128423	0.464428	0.956005	0.650463
AC008984.2	0.0224464	0.0260417	0	0	0	0	0.921746
AC008984.7	0	0	0	0.470144	0	0	0.373901
AC009005.2	0.0448491	0.106495	0	0	0.471394	0	0.426212
AC009014.3	0	0	0.0348864	0	0	0	0.373901
AC009041.1	0.0382254	4.77026e-06	0.00058968	0.0130113	0.000861143	0.000122262	0.540177
AC009061.1	0.151966	0.116351	0.448443	0.135631	0.564069	0.322473	0.230607
AC009065.1	0.14198	0.252852	0.324892	0.353702	0.106594	0	0.933968
AC009093.1	0.261108	0.143079	0.520888	0.266861	0.241268	0.220728	0.248823
AC009107.1	1.27424e-40	2.09511e-26	0	0	5.89158e-14	0	?
AC009120.3	1.9343	2.67927	1.47541	2.40936	2.54134	1.66071	0.572702
AC009120.4	0.301698	0.307025	0.230124	0.250531	0.0970731	0.207221	0.533494
AC009120.5	0.0743114	0	0	0.123417	0	0	0.750359
AC009120.6	0.814687	0.600699	1.46678	1.0279	0.753181	1.20002	0.8242
AC009133.12	1.08435	0.683937	1.29235	1.06928	0.712329	0.605139	0.334471
AC009133.14	0.725005	0.398625	1.21315	0.418212	0.735202	0.461221	0.045505
AC009133.15	0.139385	0.49646	0.744222	0.462981	0.104645	0.191473	0.824466
AC009133.20	0.0760845	1.48937e-24	0.114071	0	0.291549	9.36874e-16	0.0729111
AC009228.1	0	0	0	0	0	0.167043	0.373901
AC009232.2	0	0	0.0717086	0	0	0	0.373901
AC009234.1	0	0	0.0801042	0	0	0	0.373901
AC009237.8	0.137845	0.200027	0.0817777	0.076311	0.103489	0.0841588	0.787307
AC009245.3	0.067674	0.179358	2.74557e-12	0.125514	0.0951174	1.17736e-32	0.475346
AC009274.6	0	0.366978	0.157177	0.684461	0.154705	0	0.294409
AC009299.3	0.0160378	0.0380821	0.0978639	0	0.0963244	0.176248	0.982893
AC009299.5	0.212711	0.618554	0.314728	0.928752	0.159324	0.119465	0.245273
AC009302.2	4.57064e-33	8.10372e-40	0	1.52181e-42	0	6.19415e-40	?
AC009303.3	0	0.900068	0.66086	0.719462	0.325232	0.297544	0.300652
AC009312.1	0.0643948	0	0	0	0	0	0.373901
AC009336.24	0	0.323001	0	0.282394	0.204249	0.140146	0.109063
AC009362.2	0.469479	0.222958	0	0.62377	0.704935	0.902894	0.539492
AC009403.2	0.249162	0.188249	0.345547	0.188095	0.408134	0.342273	0.242303
AC009404.2	0.24425	0.122688	0.229298	0.296437	0.409064	0.361335	0.72897
AC009410.1	1.6354	1.27212	2.49484	2.80973	2.03222	2.24655	0.919362
AC009469.1	1.1968	0.788942	0.293786	5.93098	1.30624	0.256182	0.490594
AC009495.2	0	0	0	0	0	0.0672244	0.373901
AC009495.3	0	0.178895	0	0.125124	0.226248	0.103494	0.48533
AC009495.4	0	0	0.156332	0	0.307746	0	0.156617
AC009501.4	0.0164035	0	0	0	0	0	0.373901
AC009506.1	0.66343	0.787667	0.50604	0.550914	0.842903	0.630938	0.910687
AC009506.2	3.16561e-08	0.357287	5.38561e-07	1.1449e-19	0.328096	0.00141396	0.952669
AC009541.1	0.0286414	0.0340049	0	0	0.0430058	0.0983618	0.555386
AC009784.3	0	0.246556	0	0.0492706	0	0.0407532	0.170463
AC009948.5	0.495459	0.701363	0.479664	0.284836	0.429198	0.340306	0.853907
AC009948.7	0.106933	0.063479	0	0	0	0.0734472	0.825262
AC009950.2	0.0444137	0.0351538	0	0.0491749	0	0.0610111	0.112391
AC009951.1	2.4653	2.06007	2.83802	2.83626	3.43522	3.41053	0.780429
AC009960.1	0	0	0.118443	0	0	0	0.373901
AC009960.3	0	0	0.163359	0	0	0	0.373901
AC009960.4	0	0	0	0	0	0.311713	0.373901
AC009960.7	0	0	0	0	0.332795	0	0.373901
AC009961.2	0	0.177492	0	0	0	0	0.373901
AC009961.3	0.0839686	0.116308	0.128096	0.0697276	0.210135	0.365268	0.685938
AC009963.3	0	0	0	0	0.414788	0	0.373901
AC009963.5	0	0	0	0	0.337704	0	0.373901
AC010084.1	0.272785	0.404835	0.20807	0.226521	0	0	0.74369
AC010096.1	0.0446129	0	0	0	0.167469	0	0.230845
AC010127.3	0.0397205	0	0	0	0	0	0.373901
AC010127.5	0	0	0.0454696	0	0	0	0.373901
AC010136.2	0	0	0	0	0.201552	0	0.373901
AC010148.1	0.0769359	0	0	0	0	0	0.373901
AC010150.1	0.527376	1.34172	1.03439	0	0.113124	0.82795	0.744907
AC010170.1	3.1824e-24	1.97758e-25	4.34049e-21	2.59539e-12	1.49718e-30	3.16163e-09	0.373373
AC010226.4	0.187792	0.111479	0.334228	0.103962	0.234978	0.300965	0.359572
AC010240.3	0	0	0	0	0.124708	0	0.373901
AC010296.1	8.42741e-42	2.29893e-38	8.76078e-41	8.22597e-32	4.91351e-41	2.35822e-40	?
AC010327.2	0	0	0	0.0413673	0	0	0.373901
AC010335.1	1.22248e-13	0.0171406	8.30259e-06	3.59834e-07	0.00103192	0.0122526	0.13803
AC010336.1	0.128708	0.133709	0.171804	0.146959	0.193259	0.0994536	0.18484
AC010441.1	3.18582	1.58161	3.29868	3.17436	2.81195	2.54604	0.24313
AC010468.1	0.0962396	0.063822	4.40812e-38	0.629627	2.10195e-44	0.261456	0.165324
AC010492.2	0	0	0	0.210808	0.0635303	0	0.540173
AC010504.2	0	0.0773685	0	0.432907	0	0	0.270986
AC010524.2	0.0584152	0.0416125	0	0	0	0	0.826273
AC010524.4	0.0771695	0.183241	0	0	0	0	0.621963
AC010525.1	2.3313e-15	1.04364e-11	0.000119353	0.0407713	1.43401e-27	6.19548e-25	0.375161
AC010525.6	0.283961	0.505705	1.08297	0.707404	0.852749	0.390077	0.465359
AC010525.7	1.0257	1.17718	2.60782	1.11733	0.770055	0.939333	0.537696
AC010536.1	0.102242	0.086706	0.200537	0.0727732	0.197382	0.180579	0.317399
AC010547.9	0.180901	0.0651957	1.91203e-08	4.09741e-05	3.22754e-07	5.95333e-11	0.579916
AC010642.1	0.328699	0.574001	0.495631	0.448836	0.431117	0.550948	0.16204
AC010646.3	4.51942e-09	5.91977e-15	0	1.32644e-13	0.0510591	5.78295e-08	0.373901
AC010733.4	0	0	0	0.124816	0	0	0.373901
AC010733.5	0.0950667	0.112869	0	0	0.428235	0	0.368738
AC010746.3	0	0.100134	0	0	0	0	0.373901
AC010761.13	0	0.0907025	0	0	0	0	0.373901
AC010761.8	0	0	0.129379	0.0704257	0.0636716	0.116502	0.969657
AC010761.9	0.0731703	0	0	0	0	0	0.373901
AC010886.2	0	0	0	0.0441357	0	0	0.373901
AC010890.1	0	0	0.0717971	0	0	0	0.373901
AC010894.3	0.33736	0.343316	0.0735217	0	0.14473	0.198614	0.973061
AC010900.2	0.0588298	0.0698465	0.0448732	0.0488524	0	0.323258	0.278278
AC010907.5	0	0	0	0.0784544	0	0	0.373901
AC010969.1	0	0.0187647	0	0.0524981	0.0237317	0.0651341	0.0780135
AC010980.2	0	0.0705268	0.0679653	0.0493282	0.0668961	0.102002	0.34633
AC010982.1	0.0671599	0	0.13781	0	0.100421	0.124094	0.260303
AC010984.3	0	0	0	0	0.0550922	0	0.373901
AC011196.3	0	0.0760682	0	0	0.288609	0	0.515727
AC011239.1	3.06802	2.86754	3.08703	1.51777	0.98015	1.79342	0.714406
AC011242.6	0.195496	0.348158	0.0497057	0.487021	0.342466	0	0.648526
AC011288.2	0	0	0	0	0	0.158851	0.373901
AC011330.5	0.0145933	0.0348371	0.0682525	0.0922743	0	0	0.686477
AC011385.1	0.055938	0	0	0	0.0419962	0	0.124115
AC011484.1	0.555264	0.431919	0.496557	0.190797	0.488746	0.34193	0.0591104
AC011498.1	0.103255	0.2697	0.126014	0.0685945	0.031008	0.283683	0.183923
AC011515.2	0	0.0781702	0	0	0	0	0.373901
AC011516.2	0.0342821	0.0814039	0	0	0	0	0.621963
AC011526.1	0.206116	0.209755	0.404275	0.0489027	0.250539	0.283142	0.310053
AC011530.4	0.0639672	1.02489e-15	4.29731e-18	3.47082e-25	1.57225e-21	3.48044e-16	0.373901
AC011551.3	0.0451145	0	0	0.0749262	0	0	0.750359
AC011558.5	0	0	0.344116	0	0	0	0.373901
AC011737.2	0.835523	0.629825	1.24574	0.657897	1.1758	1.68194	0.807765
AC011747.3	0.551956	1.87858	0.505213	0.0611126	1.98906	1.46589	0.878394
AC011747.4	1.02583	2.9008	0.922075	0.650376	2.07079	2.38567	0.454794
AC011747.7	0.0185057	0.153798	0.0564618	0.153672	0.0833603	0.0762638	0.0783707
AC011753.5	0.249979	0	0	0	0	0	0.373901
AC011816.1	0.3491	0.0828948	0.106512	0	0	0	0.309885
AC011891.5	0	0	0	0	0.397505	0	0.373901
AC011897.1	0.123145	0.102957	0.14099	0.119696	0.0542624	0.114542	0.827251
AC011899.9	0.106303	0.135918	0.124744	0.122225	0.0982252	0.0561646	0.856345
AC011933.1	3.89357e-05	0.00642429	6.39582e-05	9.26382e-08	0.0305443	0.000302529	0.485136
AC011995.3	0	0	0	0	0	0.0906018	0.373901
AC011999.1	0.0372283	0	0	0	0	0.0511405	0.83669
AC012005.2	0	0	0	0	0	0.0339471	0.373901
AC012065.4	4.55683	2.57312	0.084775	0.0922925	2.58668	1.29775	0.502625
AC012065.5	0.203316	0.24139	0	0	0	0.139648	0.575924
AC012065.7	0.0795861	0.787414	0	0.0881179	0.278835	0.14577	0.407468
AC012066.1	1.2634	0.84782	1.25697	1.64212	1.64959	0.679122	0.361381
AC012074.1	0	0	0	0	0.156396	0	0.373901
AC012146.7	0.356278	0.0528745	0.0679388	0.0739634	0.46809	0	0.10307
AC012181.1	0	0	0	0	0.590111	0	0.373901
AC012215.1	0.0203965	0.000945428	0.000961348	2.98152e-06	0.0366935	1.66175e-12	0.139261
AC012307.3	0.533871	0.713077	0.458119	0.637283	0.926874	0.618788	0.915355
AC012309.5	0.018498	0.0413905	0.186141	0.260547	0.282023	0.13256	0.870214
AC012314.20	0.0929798	0	0	0	0	0	0.373901
AC012314.8	1.45776	0.90347	0.951078	0.380668	0.743386	1.05794	0.41171
AC012318.3	0.248165	0.104992	1.25012e-38	0	0	1.4464e-16	0.623323
AC012354.8	0	0.0981791	0.126151	0	0	0	0.869592
AC012358.4	0.0265842	0.157812	0	0	0.159667	0	0.901821
AC012358.7	0.0832352	0.197644	0.317443	0.276475	0.24996	0.17151	0.983615
AC012358.8	0.125981	0.0299144	0.0768746	0.0209229	0.113498	0.17306	0.581359
AC012360.2	0	0	1.1878e-29	0	0	0	?
AC012360.4	0	0	0	0	0.0849269	0	0.373901
AC012360.6	0.0292233	0	0.0668712	0.024267	0	0	0.317414
AC012363.4	0.0662987	0.078714	0	0	0	0	0.909795
AC012368.1	0.0677118	0	0.103296	0	0	0	0.133046
AC012370.2	0.143856	0.170795	0.329183	0.477832	0.216003	0	0.932682
AC012379.1	0.0211877	0.0274367	0.0456311	5.0165e-10	0.00104402	0.000444779	0.445473
AC012414.1	0	0.033231	0	0	0.042027	0	0.877556
AC012442.5	0.139383	2.49886e-18	5.18272e-22	0	0.0391697	0	0.22486
AC012442.6	0	0	0.109935	0	0	0.296982	0.586509
AC012487.2	0.190847	0.339879	0	0.15848	0.143281	0.0655417	0.481857
AC012493.1	0	0	0.153041	0	0	0	0.373901
AC012501.1	0	0.0999129	0	0.559052	0	0	0.270986
AC012501.2	0.0193707	0	0	0	0	0	0.373901
AC012501.3	0.0446391	0	0.544784	0.0494244	0	0.0817609	0.435009
AC012531.25	0.583206	0.523536	0.694396	0.519731	0.405811	0.449425	0.507375
AC012613.2	0	0	0.0256588	0	0	0	0.373901
AC012615.1	0.0621351	0.0337269	0.0356527	2.08349	0.879016	1.72806	0.238266
AC013264.2	0	0.0994738	0	0	0	0	0.373901
AC013268.2	0	0	0	0	0	0.033139	0.373901
AC013268.3	0.0208657	0	0.100096	0	5.90862e-05	0	0.256188
AC013268.5	0.349357	0.470059	0.177495	0.112826	0.161859	0.238397	0.7327
AC013269.1	0.0588452	0.0337763	0.0784474	4.38513e-16	0.1496	0.143981	0.518758
AC013271.3	0.573998	0.481203	0.634139	0.673899	0.192128	0.356591	0.834266
AC013275.2	0	0	0	0.0303077	0	0.0250684	0.119665
AC013394.2	3.04434	2.55048	3.35108	2.78783	3.6833	4.06011	0.675881
AC013402.2	0.0224333	0	0.0228151	0	0	0	0.116145
AC013436.6	0	0	0	0	0	0.248189	0.373901
AC013439.4	0	0	0	0	0.0923983	0	0.373901
AC013449.1	0.280307	0.11183	0.144287	0	0.142114	0	0.0619262
AC013460.1	0.0470784	0.0139736	0.0359096	0.019547	0.159051	0.0970074	0.478339
AC013472.3	0.0148739	0.0176592	0	0	0	0	0.909795
AC013474.4	0.620254	0.849698	0.65507	0.713159	0.358202	0.327709	0.66271
AC013718.1	4.62467e-33	1.19347e-34	1.97384e-23	2.03521e-07	0	0	0.373901
AC013791.2	0.686878	0.815506	0	2.28154	0.773524	0.235891	0.395276
AC015660.1	0.288801	0	0	0	0	0	0.373901
AC015688.3	4.16735e-05	1.02293e-08	1.34712	0.846313	0.14277	0.0164024	0.703114
AC015691.13	0.0712556	0	1.12603e-05	0.236683	0.213984	0	0.880309
AC015849.13	0.543303	0.107507	0.828822	1.35348	0.135964	0.497557	0.738369
AC015849.16	0	0	0	0	0.0298699	0.0182181	0.755835
AC015849.19	0.0781183	0	0	0	0	0	0.373901
AC015922.7	0.0341005	0	0.316063	0	0.622182	0	0.128944
AC015933.2	0	0	0	0.143892	0	0	0.373901
AC015971.2	0	0	0	0	0	0.0183104	0.373901
AC015977.6	0.268936	0.478948	0.820538	0.334988	0.908583	0.277078	0.221477
AC015987.2	0.0227865	0.0811606	0	0.0378438	0	0	0.263044
AC016251.1	0	0.356382	0.610558	0	0.450715	0.549793	0.842307
AC016292.3	0.0972705	0.11688	0.160799	0	0	0.129435	0.952891
AC016559.1	0	0.228589	0	0	0	0	0.373901
AC016586.1	0.131584	0.111589	0.372793	0.156096	0.0846757	0.129112	0.516586
AC016629.3	0.0340373	0	0	0	0	0	0.373901
AC016629.7	3.33776e-15	0	0	0.195357	0	0.0549338	0.22479
AC016629.8	0.115598	0.137246	0.235131	0.170654	0.0578579	0	0.672993
AC016683.5	0	0	0	0	0.0532968	0	0.373901
AC016683.6	2.07915	2.73669	0.148214	0.0605091	0.386589	0.330323	0.877877
AC016700.5	0.287928	0.273478	0.0878484	0.191277	0.172933	0.949266	0.307825
AC016700.6	0	0	0.867465	0	0	0	0.373901
AC016708.2	0	0	5.34175e-42	0.22967	0.180811	0	0.875361
AC016716.1	0	0	0	3.30331e-38	0	0	?
AC016722.1	0.100896	0.11979	0	0.13964	0.0757487	0.0693002	0.240905
AC016722.2	0.0673529	0.0799657	0.102748	0.11186	0.0404528	0	0.87698
AC016722.4	0	0	0	0	0	0.0285383	0.373901
AC016725.4	0.222748	0.0755602	0.145632	0.369941	0.238901	0.174851	0.964161
AC016734.1	0.352761	0.167528	0.287011	0.35152	0.247184	0.484588	0.708767
AC016734.2	0.117964	0	0	0.291651	0.292161	0	0.774847
AC016735.2	0	0	0.0210785	0	0	0	0.373901
AC016735.3	0	0	0.204414	0	0	0	0.373901
AC016738.4	0.0328164	0.051949	0	0.0181672	0.0328498	0.0751332	0.252018
AC016739.2	1.10498	0.658261	1.68567	1.10109	1.65915	2.43999	0.890268
AC016745.3	0.0750428	0	0	0	0.112679	0.206173	0.939617
AC016747.3	0.847422	0.626999	1.08667	0.693502	1.03269	1.21472	0.510634
AC016753.7	0	0	0.478366	0.074398	0	0	0.450967
AC016757.3	0.0655914	0.124599	0.0200123	0.0435738	0.0590923	0.0540618	0.425389
AC016772.4	0	0	0	0	0	0.0830576	0.373901
AC016773.1	0.0848936	0.0473505	0.211398	0.142145	0.153055	0.24047	0.927462
AC016831.7	0.165131	0.364101	0.215924	0.0783573	0.247949	0.129623	0.845357
AC016894.1	0.122578	0.145532	0	0	0.368108	0.168385	0.650151
AC016907.3	0.0180757	0.032191	0.137875	0	0.0135706	0.0620766	0.602877
AC016910.1	0	0.0432701	0.111196	0	0.0547235	0	0.30995
AC016995.3	0.150934	0.0511997	0.0328935	0.0358103	0.032376	0.118479	0.942951
AC016999.2	0	0.100134	0	0	0	0	0.373901
AC017002.1	0	0	0	0.167273	0.302461	0	0.71564
AC017002.2	1.90392	1.48985	2.57443	1.86848	2.98873	2.91263	0.493718
AC017028.1	0.288801	0.171442	0	1.43892	0	0.198363	0.303052
AC017028.7	0.381217	0	0	0	0	0	0.373901
AC017035.2	0.170949	0.649479	0.730205	0.0567827	0.051337	0.375733	0.88089
AC017040.1	0.0863459	0.768866	0.0658614	0.215105	0.129651	0	0.366033
AC017048.3	1.02627	1.1423	1.10897	0.745691	1.09152	1.26294	0.880835
AC017048.4	0.109075	0.129501	0	0.362304	0	0	0.318476
AC017074.2	0.339766	0.242035	0.72565	0.451427	0.204067	0	0.398884
AC017076.5	0.195898	0.093033	0.179308	0	0	0	0.250015
AC017079.3	0	0.109062	0	0	0	0	0.373901
AC017081.1	0.200114	0.237588	0	0	0.450715	0.314168	0.847562
AC017081.2	0	0	0	2.38221e-44	0	0	?
AC017099.3	0.218189	0.129524	0.353656	0.317073	0.194522	0.243528	0.747643
AC017104.4	0	0	0	0	0.71328	0	0.373901
AC017104.6	0.190967	0.198387	0.32774	0.436092	0.788539	0.131166	0.424186
AC017116.11	0.094929	0.147675	0.004478	0.120683	0.00925484	0.229186	0.0418538
AC018442.1	0.16647	0.197644	0.169303	0.0307194	0.194413	0.406543	0.764975
AC018462.3	0.125907	0.369989	7.16917e-23	0.0824217	0.259507	0.0314451	0.812181
AC018463.4	0.0432829	0	0	0.0741306	0	0	0.737496
AC018470.4	0	0.0131763	0	0	0	0	0.373901
AC018634.9	0	0.225738	0.580106	0.631548	0	0	0.747152
AC018647.3	0	0	0	0	0.0200915	0.0183811	0.952931
AC018705.5	0	0.0254845	0	0.213894	0.0966905	0	0.559212
AC018730.3	0	0	0	0	0	0.0156275	0.373901
AC018735.1	0	0	0.0387188	0	0	0	0.373901
AC018737.1	0.334695	0.536451	0.459527	0.528069	0.175893	0.62069	0.0523189
AC018737.3	0	0.0311927	0	0	0	0	0.373901
AC018738.2	0.183015	0	0	0	0	0	0.373901
AC018755.1	0.112255	0.159931	0.102748	0.261006	0.337107	0.462613	0.399924
AC018755.16	0.258979	0.0614953	0.0790158	0.0860227	0.0777728	0.142304	0.55223
AC018755.17	0.0322519	0.076583	0	0	0	0.0443044	0.297089
AC018755.2	0.323126	0.246959	0.625701	0.0100779	0.220023	0.169183	0.152399
AC018766.4	2.15652	2.31258	2.33472	1.27087	3.55143	2.19792	0.241353
AC018766.5	2.31041	2.83155	1.81914	2.47557	1.84648	2.04762	0.172509
AC018766.6	0.157528	0.187027	0	0	0	0	0.909795
AC018804.6	1.89542e-30	0.365881	3.41659e-16	0	9.91875e-33	5.23329e-07	0.3739
AC018804.7	0.0279178	0.230515	0.0638839	0	0	0	0.589925
AC018816.3	0.030473	0	0.0929746	0	0	0	0.207091
AC018865.5	0	0.0392887	0	0	0	0	0.373901
AC018865.8	1.21089e-30	0	0	1.55664e-13	0	0	?
AC019097.7	0	0	1.12104e-44	6.02558e-44	0	0	?
AC019118.2	0.0325271	0.0386182	0.0992417	0	0.122101	0.0670237	0.210417
AC019118.3	0.0400438	0.142628	0	0	0.120254	0.0550082	0.830681
AC019171.1	0.158841	0.125724	0.323087	0.0879343	0.079501	0.145466	0.411884
AC019171.4	0.128356	0.152392	0.783241	0.213174	0	0	0.508014
AC019172.2	0	0	0	0	0	0.0730374	0.373901
AC019181.2	0.33617	0.239474	0.307702	0	0.908583	0.277078	0.182075
AC019181.3	2.45947	3.06604	1.87599	1.42964	2.95436	4.39214	0.590405
AC019186.1	0	0	0.106708	0	0.315087	0	0.203238
AC019221.4	0.230233	0.610775	0.791741	0.431693	0.89081	1.22833e-27	0.349651
AC019294.1	0	0.0359782	0	0	0	0	0.373901
AC020550.7	3.97589	3.33207	0	0.388421	2.45819	2.89148	0.969905
AC020571.3	0.0711669	0.112659	0.0723779	0.630369	0.0712393	0.228111	0.183379
AC020594.5	0.112786	0	0	0.187316	0	0	0.750359
AC020663.1	0.00260449	6.79574e-06	0.171775	0.258558	0.000154108	0.00313593	0.791451
AC020907.2	0.0197113	0.0234026	0	0	0	0.0541549	0.320109
AC020910.2	0.871647	0.913125	1.36883	1.19217	1.38579	1.2326	0.649952
AC020922.1	0.618768	0.943606	0.605074	0.476842	0.607158	0.678187	0.545502
AC020947.2	0.0390592	0	0.178757	0.129739	0.0586483	0	0.47071
AC021016.6	0.196757	0.0584007	0	0.0816938	0	0.405428	0.421024
AC021016.7	0	0.363539	0.182389	0.127134	0	0	0.449239
AC021016.8	0	0.0845992	0	0	0	0	0.373901
AC021106.1	0.0628061	0.149135	0	0	0.0943049	1.08096e-22	0.964982
AC021188.4	0.206063	0.183489	0	0	0	0	0.938723
AC021218.2	0.13529	0.0892361	0.298116	0.499311	0.248284	0.185848	0.827441
AC021224.1	0	0.105626	0	0	0	0.061106	0.143665
AC021593.1	5.45656e-05	0.00218969	0.0290728	1.5439e-06	0.10693	1.29053e-09	0.234629
AC021860.1	0.577574	2.34949	1.12761	1.30655	1.17742	1.22145	0.180519
AC022007.5	0.1505	0.0357367	0.344388	0.124976	0.316372	0.206742	0.131104
AC022182.2	0	0	0.0269363	0	0	0.024166	0.942657
AC022182.3	0.0443792	0	0	0.0737051	0.19991	0	0.433666
AC022210.2	0.200154	0	0.0722525	0	0	0.179564	0.730344
AC022400.2	0.0858598	0	0.654906	0.855577	0.128921	0.117946	0.920128
AC022431.1	1.28125	0.701367	1.25345	1.26016	0.712419	1.67811	0.7185
AC022486.1	0.0128529	2.71068e-17	0	0.0426923	0	0	0.539972
AC022498.1	2.01702	1.69627	2.76932	2.06576	1.99384	1.29303	0.164717
AC022532.1	0.066107	0.23546	0.302544	0	0.0992614	0.181623	0.876898
AC022819.3	0.399742	0.405146	0.490828	0.550545	0.614862	0.281259	0.420174
AC023085.1	0	0	0.052487	0	0	0	0.373901
AC023115.1	0	0	0.179354	0	0	0.0403761	0.491749
AC023115.2	0.0257753	0.122409	0.0393209	0	0	0.212446	0.224453
AC023137.2	0.123772	0.14695	0	0	0	0	0.909795
AC023469.2	0	0	0	0	0.0871244	0	0.373901
AC023481.1	0.0406415	0	0.371998	0	0	0.279146	0.781674
AC023490.1	0	0	0	0.0617044	0	0	0.373901
AC023490.2	0.0446914	0	0	0	0	0	0.373901
AC024084.1	0.41892	0.0994738	0	0	0	0	0.499336
AC024257.1	0.251352	0.522237	0.159768	0.695744	0.377412	0.460377	0.0349669
AC024560.2	0	0	0	0.0430406	0	0	0.373901
AC024560.3	0.988138	0.899114	1.08969	0.571143	0.676791	0.41201	0.200121
AC024592.12	4.66843e-21	0.0808119	0.0330823	1.32117e-09	1.28821e-18	0.0307007	0.371629
AC024704.2	0	0.108799	0	0	0	0	0.373901
AC024940.1	0.116938	0.138836	0	0	0.105351	0.0963825	0.941742
AC025165.8	0.0458561	0.0544433	0.0466364	0	0.0229514	0	0.361196
AC025171.1	0.467414	0.750806	0.713052	0.639291	0.619265	0.830936	0.196095
AC025263.3	0	0	6.49169e-20	2.11569e-24	0	7.25493e-19	?
AC025278.1	0.0208886	0	0	0.0346919	0	0	0.750359
AC025335.1	0.557732	0.644278	0.873829	1.00139	0.54321	0.600501	0.615964
AC025442.3	0	0	0	0.263254	0	0	0.373901
AC025627.4	0.714782	0.377171	0.48463	0.131901	0.596258	0	0.029217
AC025627.7	0.0892781	0.0706644	0.0453986	0	0.178738	0.167442	0.708074
AC025750.5	0	0	0	0	0.127202	0	0.373901
AC025750.6	0.266275	0.790347	0.135403	0.442231	0	0.121927	0.201053
AC025811.1	0	0	0.204414	0	0	0	0.373901
AC026150.5	0.0089299	0.0318064	0.0136228	0.0148308	0.0134085	0.024534	0.0848682
AC026150.6	0	0	0	0	0.0488526	0	0.373901
AC026150.8	1.07365	0.432068	0.497766	1.10591	1.08694	0.67234	0.6181
AC026188.1	0	0	0.0434971	0	0	0	0.373901
AC026202.1	0	0.0598685	0.230776	0	0.151431	0	0.202555
AC026202.3	0.113458	0.067352	0.259623	0.471076	0.170359	0.311713	0.458922
AC026214.2	0	0	0	0	0.207394	0	0.373901
AC026271.5	0.1929	0.228629	0.355141	0.112118	0.109582	0.0959358	0.426758
AC026310.1	0	0	0.0490144	0	0	0	0.373901
AC026471.6	0.0659546	0	0	0	0	0.0906018	0.83669
AC026703.1	0.413588	1.07545	0.655917	1.53397	0.140907	0.600523	0.0963117
AC026740.1	0.102478	0.121668	0.312665	0	0.0769365	0.351934	0.963756
AC026806.2	0.344214	0.204337	0	1.14334	0.129212	0.354635	0.254325
AC026882.1	0	0.0940968	0	0	0	0	0.373901
AC026904.1	0.150382	0.471863	0.360503	0.606546	0.387089	0.664005	0.040235
AC027119.1	0	0	0	0.135573	0	0	0.373901
AC027228.1	0.0602239	0.107253	0	0.10002	0.0904277	0.165459	0.0929815
AC027307.3	0.45053	0.329168	0.158606	0.057557	0.416296	0.190428	0.284386
AC027601.1	0.0169204	0.0301335	0.0258125	0.0140508	0	0.0116218	0.671596
AC027612.6	0.509017	0.498397	1.00219	1.0724	0.69277	0.639791	0.992649
AC027763.2	0.402903	0.619044	0.867725	1.23988	0.44483	0.781366	0.26474
AC034102.1	0.24249	0.0476866	2.88038	1.68688	1.21123	1.25854	0.650222
AC034193.5	0.195022	0.0974918	0.234877	0.119329	0.262007	0.141001	0.0085894
AC034220.3	0.480526	0.396188	0.346165	0.576376	0.501057	0.495074	0.548421
AC034228.3	0.082604	0	0	0.205783	0	0	0.608153
AC034243.1	0.259773	0.616839	0	0	0.0975141	1.78425	0.266978
AC037459.4	0.118271	5.63255e-05	0.000528602	0.762795	0.412232	0.397242	0.452123
AC040160.1	1.90676e-11	0.00563558	0.0832207	3.85677e-16	2.65671e-24	2.62921e-05	0.405085
AC040173.1	5.74863e-19	1.65335e-20	1.45221e-18	3.31989e-13	2.39215e-25	5.69207e-08	0.373897
AC040977.1	0.14606	0.260118	0.334228	0.242577	0	0	0.956292
AC046143.3	0	0.0465644	0	0	0.117779	0.0538764	0.898946
AC051649.12	0.979461	1.09067	0	0.83658	3.16299	0.15869	0.520921
AC051649.16	0.121021	0	0	1.20596	0	0	0.421304
AC051649.6	0	0	0	0	0.0792808	0	0.373901
AC053503.11	0.0734523	0	0	0.12199	0	0	0.750359
AC053503.4	0	0	0	0	0.0358202	0	0.373901
AC055764.1	0	0	0	0	0	0.221428	0.373901
AC055811.5	0	0.206434	0	0	0	0.179137	0.118106
AC055876.1	0.144788	0.368433	1.62135	0.435768	0.566964	0.982365	0.723678
AC060834.2	0.0305919	7.19088e-36	0.119151	7.42414e-20	2.11625e-30	0	0.234904
AC061992.1	0.178975	0.106245	0	0.148621	0	0.368788	0.215758
AC061992.2	0	0	0	0	0.0499919	0	0.373901
AC062017.1	0.373133	0.295338	0.189741	0.6197	0.560268	0.0854288	0.839009
AC062028.1	0	0.0155108	0	0	0	0	0.373901
AC062029.1	0.195816	0.21135	0.108626	0.147823	0.294022	0.35458	0.660996
AC064834.3	0	0	0	0	0.206273	0.0943564	0.647595
AC064836.3	0.0541502	0	0.0826074	0	0	0.0743861	0.581012
AC064850.4	0.163613	0	0.249595	0.407592	0.245668	0	0.578551
AC064875.2	0.616163	0.493	0.388249	0.0889848	0.261465	0.257607	0.415276
AC066593.1	0.5747	0.500368	0.526031	0.572677	0.575284	0.473679	0.271045
AC067852.1	0	3.29305e-43	0	7.71129e-34	5.07686e-29	9.66675e-34	?
AC067945.3	0.123371	0	0.376412	0	0.185245	0	0.040011
AC067959.1	0	0	0	0	0	0.356244	0.373901
AC067961.1	0	0.157702	0	0	0	0	0.373901
AC068039.4	0.598486	0.30145	0.249001	0.210841	0.490168	0.199307	0.126056
AC068057.1	0	0	0	0	0.0807345	0.147723	0.71101
AC068057.2	0	0	0	0.0168789	0	0	0.373901
AC068134.10	0.315179	0.168374	2.36549e-14	0.0491449	0.545979	9.14275e-16	0.265675
AC068134.6	0	0	0	0	0.397505	0	0.373901
AC068138.1	0.0672341	0.0399123	0	0	0.0504769	0	0.344118
AC068282.3	0.0283433	0.0168255	0	0.0470726	0.0851164	0.116806	0.594082
AC068286.1	0	0	0	0	0.122571	0	0.373901
AC068499.10	0.0314536	0.0746874	0	0.104476	0	0	0.207672
AC068522.4	2.20043e-05	0.136592	0	0.371958	0	0	0.193675
AC068533.7	0.674984	0.280835	0.0394926	0.0572513	1.52616e-07	0.39763	0.97792
AC068580.5	0.756384	0.179605	0.230776	0	1.13573	0.415618	0.152483
AC068580.6	0.0756759	0.0224618	0.0288614	0.125683	0.113629	0.129945	0.665331
AC068620.1	0.084715	0	0	0	0	0	0.373901
AC068831.10	0.0222349	0	0.0339199	0	0.0333863	0	0.0014326
AC068831.15	0.0479519	0	0.0731518	0.398193	0	0	0.529869
AC068831.3	0.103874	0.123326	0.158462	0	0.155969	0	0.0931667
AC068831.6	0	0	0	0.0340757	0.0308077	0.0281851	0.515053
AC068987.1	4.03309e-05	0.0528394	0.0390606	0.0420636	7.62427e-07	0.0431098	0.070455
AC069154.4	0	0	0	0.231068	0.208908	0.382247	0.362138
AC069155.1	0.198896	0.472284	0	0.660654	0	0.0910745	0.130765
AC069213.1	0.035842	0.079602	0.488992	0.268627	0.232992	0.050802	0.46408
AC069257.6	0.245947	0	0	0	0	0	0.373901
AC069278.4	0.0502263	0.536686	0.0766214	0.500495	0.075416	0.413975	0.000370937
AC069287.1	3.53415e-15	6.50262e-11	6.11171e-12	2.04739e-19	5.24999e-12	2.14073e-13	?
AC069363.1	0	0	0	0.111335	0	0	0.373901
AC069368.3	0.418114	0.578225	0.461089	0.861381	0.446773	0.46623	0.17751
AC069513.4	0.0679128	0	0	0	0	0	0.373901
AC069547.2	0	0	0.0373751	0	0.0367871	0	0.116142
AC072052.7	0.373742	0.14791	0.190051	0	0	0	0.307457
AC072062.1	0	0.0429417	0.0275881	0	0	0.0248424	0.435445
AC072062.3	0	0.0538816	0	0	0	0	0.373901
AC073043.1	0.0192275	0.0380469	0.0782188	0.0425775	0.0384941	0.0792385	0.732101
AC073046.25	0.879732	1.27658	1.49117	0.16234	0.880627	2.01415	0.912697
AC073052.1	0.747485	1.14102	0.488703	0.709386	1.0422	0.146689	0.789977
AC073063.10	0	0	0.287425	0.73013	0.0943011	0.25882	0.428273
AC073072.5	0.0838455	0.0663645	0.170544	0.324918	0	0	0.701246
AC073072.7	0	0	0.334228	0.181933	0	0	0.709454
AC073109.2	0.233876	1.15697	0	0.129474	0.292642	1.07092	0.148021
AC073115.7	0	0	0	0	0.537977	0	0.373901
AC073130.1	0	0	0.136302	0	0	0	0.373901
AC073130.3	0	0	0	0	0.186858	1.51132e-28	0.373901
AC073133.1	0.0141296	0	0	0	0.084864	0.116459	0.907124
AC073133.2	0	0	0	0.146557	0.132502	0	0.946701
AC073135.7	2.462e-11	8.42334e-19	4.34859e-24	0	0	0.000680095	0.373901
AC073150.6	0.140671	0.0417533	0	0	0.211221	0	0.179525
AC073283.4	0.0429299	0.0637114	0.0163726	0.0891226	0.177266	0.0147432	0.694075
AC073283.7	0.310293	0.210514	0.405737	0.220858	1.1315	0.8525	0.604945
AC073316.1	0.0388205	0	0	0	0	0	0.373901
AC073333.8	0	0	0	0	0.176669	0	0.373901
AC073342.12	0	0.0486673	0	0	0	0	0.373901
AC073343.1	0	0.0932566	0.0399421	0	0	0	0.627004
AC073343.13	0.0277451	0.0329407	0.126977	0	0	0.152454	0.873498
AC073410.1	0.711951	0.153686	0.296209	0.107492	0.485915	0.711278	0.488587
AC073415.2	0	0.295821	0	0	0	0	0.373901
AC073464.4	0	2.54564e-17	0	0	0	0	?
AC073464.7	0	0	0.50865	0	0.166883	0	0.206971
AC073479.1	0	0	0	0.0125895	0	0	0.373901
AC073551.1	0.137129	0.271346	0	0.151829	0.137268	0	0.614219
AC073610.5	1.14669e-28	3.56985e-07	1.5484e-33	0.285751	2.60289e-20	6.4671e-08	0.3739
AC073621.2	0.111685	0	0.0567926	0	0	0	0.15651
AC073842.19	0.222934	0.132341	0	0	0	0.153122	0.825262
AC073869.1	0.0322534	0.012346	3.24162e-14	0	0.0212029	0.0869475	0.623382
AC073869.20	0	0.0215832	5.02233e-17	0	0	0	0.373901
AC073934.6	0.154027	0.0914355	0	0	0	0	0.744383
AC073940.1	0	0	0.328563	0	0	0	0.373901
AC074011.2	0	0.233703	0	0	0	0	0.373901
AC074091.13	0.0666464	0.0633015	0.0813366	0.154961	0.1401	0.0549313	0.905161
AC074117.10	0.636852	0.464279	0.767	0.686568	0.369079	0.343425	0.579724
AC074138.3	0.803973	0.755668	1.27758	0.834526	1.15689	0.874331	0.152642
AC074183.4	0.048749	0.057878	0	0	0	0	0.909795
AC074212.5	0.439866	0.539645	0.536821	0.365265	0.616439	0.342405	0.225604
AC074212.6	0.408812	0.121342	0.0519711	0	0.204614	0.0467988	0.203789
AC074286.1	0.509404	0.562395	0.617922	0.6477	0.814901	0.778033	0.895348
AC074289.1	0.341899	0.424375	0.11854	0.335534	0.4667	0.27753	0.755893
AC074363.1	0.165029	0	0	0	1.11508	0	0.286755
AC074367.1	0.135544	0.160926	0.413551	0.393946	0.76321	0.279295	0.456717
AC074391.1	0.0207409	0.0123124	0	0.0172233	0.031143	0	0.516816
AC078852.1	0	0.171767	0.441409	0	0.434465	0	0.208825
AC078852.2	0	0.102632	0.263744	0	0	0.237496	0.830746
AC078883.3	0	0	0.107996	0	0	0	0.373901
AC078899.1	0	0	0.0490765	0.0536714	0	0	0.952654
AC078941.1	0.246123	0.454554	0.104296	0.862942	0.205311	0.338099	0.0899003
AC078942.1	0	0.0768431	0	0	0	0.266729	0.222039
AC079210.1	0.169336	0.46492	0.0484361	0.281233	0.143022	0.232617	0.0610216
AC079250.1	0.2965	0.109008	0.323653	0.181027	0.168595	0.256918	0.277034
AC079305.10	0.61117	0.181405	0.233089	0.253758	0.114711	0.104946	0.420698
AC079305.11	0	0.0956883	0	0	0	0	0.373901
AC079305.8	0	0.207617	0	0	0	0	0.373901
AC079341.1	0	0	0	0	0	0.0235573	0.373901
AC079354.1	0	0.00567388	0	0	0	0	0.373901
AC079354.2	0	0	0	0	0.397505	0	0.373901
AC079354.3	0.0246503	0	0	0	0	0.0169311	0.809046
AC079586.1	0.0172263	0	0	0	0	0	0.373901
AC079610.2	0	0.0262076	0	0	0	0.030323	0.11822
AC079741.2	0	0.213493	0	0	0	0	0.373901
AC079767.4	0.0774832	0	0	0	0	0	0.373901
AC079779.4	0.0413468	0.0981791	0	0.206007	0	0.0567981	0.0840107
AC079779.7	0.19959	0.0379146	0.219225	0.145851	0.0719256	0.0438683	0.204789
AC079781.8	0.321251	0	0.163359	0.177845	0	0.147101	0.647285
AC079807.2	0.178139	0.264372	0	0.22189	0.40122	0	0.837808
AC079922.3	0.0565604	0.0223841	0.0862843	0.0939357	0.169854	0.207192	0.957521
AC083799.1	0.336616	0.949173	1.02703	0.838579	0.568617	0.867017	0.306337
AC083843.1	1.12177	1.07849	1.20906	1.31627	1.03442	1.4656	0.252305
AC083843.2	0.0898038	0.106621	0	0	0.134843	0.0616818	0.727599
AC083843.3	0	0	0	0	0.330871	0	0.373901
AC083862.6	0	0.0364417	0	0	0.0460876	0	0.877556
AC083863.5	0	0.195933	0	0	0	0	0.373901
AC083873.4	0.143571	0.186312	0	0.115219	0.0344763	0.00651558	0.55786
AC083884.8	0.0668568	0.0317507	0.0815933	0	0.160619	0.146946	0.460595
AC083899.3	1.69697e-42	0.0280835	1.12104e-44	0.122259	1.12104e-44	1.96182e-44	0.246755
AC083900.1	0.081283	0.0965044	0	0	0	0.111658	0.39318
AC083949.1	0	0	0	0	0.0604443	0	0.373901
AC084018.1	0.717149	0.794625	1.21922	0.91304	0.573167	0.922309	0.850763
AC084082.3	0.0642321	0.0762604	0.293963	0.0533384	0.192892	0.0441178	0.134366
AC084121.16	0.0120106	0	0	0.0199473	0	0	0.750359
AC084125.4	0.170376	0.101141	0.0649784	0.141481	0.0639561	0.234046	0.32602
AC084219.4	0.120223	0.220593	0.0833653	0.0181516	0.180518	0.0900823	0.792932
AC084290.2	0.20386	0.121018	0	0.507856	0	0	0.445424
AC084809.2	0.0645038	0	0	0	0	0	0.373901
AC084809.3	0	0	0	0	0.223597	0	0.373901
AC087163.2	0	0	0.0681778	0	0	0	0.373901
AC087269.1	0.0197937	0.00402176	0.13604	0	0.000428111	0.132913	0.920737
AC087294.2	0.225869	0.417148	1.07199	0.208402	0.565248	0.689504	0.553156
AC087380.14	0.232135	0.0918685	0.393475	0.299857	0.077457	0.106295	0.578632
AC087392.1	0.0991694	0.0784935	2.43032e-06	0.183001	0.0330901	0.0908194	0.170919
AC087477.1	0.0920815	0.327975	0.421418	0	0	0.126492	0.907843
AC087499.4	0.178917	0	0	0	0	0	0.373901
AC090044.1	0.11226	0.0444275	0.0713566	0.0621474	0.0421404	0.167063	0.73132
AC090044.2	0.0767037	0.0910675	0	0	0	0	0.909795
AC090103.1	0	0.0171117	0.109935	0.119684	0.302976	0.0791952	0.521107
AC090186.1	0.138289	0	0.421927	0	0	0	0.207091
AC090286.2	0.19483	0.0776638	0.396291	0.107858	0	0.178425	0.556726
AC090340.1	0	0	0	0	0.895394	0	0.373901
AC090425.1	0.0728548	0.15685	1.05664e-10	0.00664742	0.408999	0.0883242	0.595765
AC090505.6	0	0	0	0	0	0.0125252	0.373901
AC090587.2	0.569435	0.50944	0.531849	0.512203	0.624288	0.497338	0.0647023
AC090587.4	0.144675	0.429417	0.331057	0.240276	0	0.397479	0.153858
AC090616.2	0.286092	0.481194	0.54555	1.22745	0.178989	0.327504	0.315959
AC090804.1	0.0765497	0	0	0	0	0	0.373901
AC090945.1	0.0499957	0	0.266944	0	0.0375349	0	0.187825
AC090952.5	0.0854747	0	0	0	0.128342	0	0.131853
AC090953.1	7.352e-12	2.99741e-31	1.15154e-09	4.39561e-27	4.21407e-15	0.0111474	0.373901
AC090954.5	0.1056	0	0	0	0	1.01544	0.423185
AC090960.1	0.249162	0	0	0	0	0.171137	0.809046
AC091133.1	0.078927	0	0	0	0	0.108422	0.83669
AC091150.1	0	0	0	0	0.106594	0	0.373901
AC091171.1	0.549042	0.195463	0.00157722	3.29433e-06	0.0601993	0.559912	0.849944
AC091492.2	0.280307	0.166399	0.85523	0.698302	0.631332	0	0.326143
AC091633.3	0.0732406	0	0.0558652	0	0.0549863	0.201221	0.9365
AC091654.7	0.0763963	0	0	0	0	0	0.373901
AC091729.9	0.0952091	0.158254	0.435732	0.284622	0.0571836	0.104631	0.923035
AC091814.3	0.0289093	0.022882	0.0147006	0	0.0434081	0	0.130519
AC091878.1	0	0	0	0	0.0778521	0	0.373901
AC092066.6	0	0	0	0	0.18057	0	0.373901
AC092143.1	0.0841987	6.17711e-07	9.74865e-08	0.0599119	0.00544723	0.242171	0.413866
AC092155.1	0	0.200357	0	0	0	0	0.373901
AC092155.4	0.416631	0.282658	0.31779	0.543669	0.491529	1.18553	0.391495
AC092159.2	0.0165891	0.137869	0	0.192858	0	0.0227884	0.0898204
AC092159.3	0.133526	0.0792654	0.101849	0	0	0	0.340836
AC092168.2	0.584852	1.19937	0.811097	0.441511	0.558836	0.29215	0.981383
AC092168.3	0	0.16107	0	0	0	0	0.373901
AC092171.2	0	0	0	0	0.0760169	0	0.373901
AC092171.4	0.0117262	0	0	0	0	0	0.373901
AC092198.1	0.0141664	0	0	0	0	0	0.373901
AC092295.4	0	0	0	0.145882	0	0	0.373901
AC092295.7	0.265301	0.363441	0.311326	0.508399	0.306428	0.616752	0.0542116
AC092299.6	3.08286e-44	0.168166	0	0.076097	0.0970806	0.32426	0.118672
AC092299.7	0	0.0784412	0.10079	0.109727	0	0	0.567732
AC092299.8	1.20168	1.86367	1.80352	2.67143	0.59181	0.315559	0.61821
AC092316.1	0	0	0	0	0	0.352645	0.373901
AC092415.1	0.0448491	0	0	0	0	0	0.373901
AC092535.3	0.158474	0.355395	0.16117	0.146219	0.185074	0.217695	0.312614
AC092574.2	0.349741	0	0	0	0	0	0.373901
AC092594.1	0.0128659	0.168028	0.0785091	0.19231	0.193185	0.0353478	0.633149
AC092597.3	0	0	0	0	0.0952425	0	0.373901
AC092614.2	0.125814	0	0.511821	0.0696509	0.0629711	0	0.213292
AC092620.2	0	1.79077e-36	0	0.0602404	0.272316	0.0498267	0.590754
AC092620.3	0	0.0665596	0	0	0	0	0.373901
AC092667.2	0.0294832	0.0350043	0	0.0244829	0	0.0810021	0.137139
AC092669.3	0.0681151	0.0269569	0	0.113126	0.0681843	0	0.976929
AC092687.4	0	0	0	0.162758	0.294297	0	0.71564
AC092835.2	0.386506	0.410581	0.558592	0.574341	0.641439	0.195611	0.366115
AC092839.1	0.747485	1.28189	0.126701	0.689681	1.49649	2.16773	0.369978
AC092933.4	0	0	0	0	0	0.0554157	0.373901
AC093074.1	0	0	0	0	0.205902	0	0.373901
AC093106.7	0.114882	0.0680763	0.354902	0.193825	0.346195	0.100967	0.158108
AC093107.7	0	0	0	0	0	0.255453	0.373901
AC093142.2	0.437376	0.129686	0	0	0.164014	0	0.30791
AC093157.1	0.0604148	0.0239094	0.0921642	0.133783	0.0302381	0	0.861124
AC093162.5	0.0541502	0	0	0	0	0	0.373901
AC093323.3	1.31966	1.56679	1.2834	1.28762	1.04029	1.85814	0.128757
AC093326.3	0.0500285	0.118794	0	0	0	0	0.621963
AC093375.1	0.0760154	0.0676878	0	0	0.0856043	0	0.424553
AC093388.3	0	0.224062	0	0	0	0	0.373901
AC093391.2	0.0900568	0.0740224	0.137384	0.092041	0.0624104	0.161776	0.73271
AC093415.2	0.114042	0.150442	0.125648	0.0736561	0.114158	0.0957364	0.649898
AC093484.4	0.479519	0.0948859	0	0	0.383779	0	0.162659
AC093495.4	0.0713222	0	0.108804	1.55885e-11	0	0.0441733	0.266747
AC093585.6	0.0890695	0	0	0	0	0	0.373901
AC093609.1	0.320351	0.0475426	0.183264	0.13301	0.180381	0	0.0498823
AC093616.4	0.0252807	0.0440514	9.91369e-20	0.169578	1.20012e-13	1.5972e-41	0.289749
AC093620.5	0.0653889	0.0776339	0.0997524	0	0.0981831	0.0898248	0.350788
AC093627.10	0.0962483	0.184593	0.0338837	0.135257	0.0667012	0.0610229	0.201482
AC093627.9	0.052618	0.0624714	0	0.0436941	0.0395036	0.0361407	0.396788
AC093642.3	0.253789	0.142728	0.2649	0.0665515	0.461296	0.605515	0.776589
AC093642.5	0.370493	0.481435	0.311379	0.0661417	0.577719	0.375013	0.491294
AC093668.2	1.08206	1.00109	0.0634887	0.622068	0.687389	0.473784	0.80605
AC093673.5	0.411809	0.488926	0.179493	0	0.441673	0.404073	0.799719
AC093690.1	0.0180672	0	0.0551238	0.060012	0	0	0.87285
AC093698.2	0	0	0.11687	0	0	0	0.373901
AC093724.2	0	0	0	0.0616482	0	0	0.373901
AC093734.1	0.00110552	0.000274388	3.03975e-05	2.96184e-10	3.32946e-07	3.98905e-06	0.487848
AC093802.1	0	0	0	0.019553	0	0	0.373901
AC093818.1	0.0934738	0.0369927	0.11883	0	0.0935689	0.0214008	0.00377466
AC093838.4	1.57978	1.81952	1.70699	1.6728	1.42847	1.60748	0.277369
AC093899.3	0.101388	0	0	0	0	0	0.373901
AC096559.1	0	0.0116771	0.0450121	0.0163345	0	0	0.737522
AC096574.4	0.00979993	0.0116351	0	0	0.0294297	0	0.386929
AC096579.7	0.161134	0.356761	1.15514e-27	0.842805	1.48542	5.1325	0.381222
AC096582.7	0	1.17289e-41	0	0	0	0	?
AC096649.1	0.0970019	0	0	0	0	0	0.373901
AC096677.1	1.10269	0.810451	1.11672	0.436038	0.216003	0.415676	0.471347
AC096772.6	1.96348	2.00839	1.38246	2.00674	2.67607	2.69723	0.627908
AC097359.1	0.00423545	0.00669458	0.0207665	0.310235	0.152991	0.279933	0.263416
AC097359.2	0	0	0	0	0	0.113105	0.373901
AC097381.1	0.0294376	0.139801	0.0449078	0	0.176805	0	0.603959
AC097382.5	0.129008	0.306332	0	0.107128	0.290562	0.531653	0.303976
AC097467.2	0	0.00942732	0	0	0	0	0.373901
AC097468.4	0	0	0.0291946	0	0	0	0.373901
AC097468.7	0	0	0	0	0.207019	0	0.373901
AC097500.2	0.262909	0.405784	0.441181	0.174656	0.197382	0.469505	0.69024
AC097523.1	0	0.0729357	0.0936932	0	0	0	0.869711
AC097523.2	0	0.0591641	0	0.413808	0.224474	0	0.60861
AC097533.1	0.27092	0	0	0	0	0	0.373901
AC097639.1	0	0	0	0	0	0.0126931	0.373901
AC097639.8	0.043271	0	0.132022	0	0	0	0.207091
AC097658.1	0.0448139	0	0	0	0.0448595	0	0.116117
AC097662.2	0.0417544	0.0867535	0.159243	0.0520093	0.0783691	0.157734	0.908407
AC097721.1	0.243395	0.288974	0.232066	0.656875	0.182732	0.041794	0.574072
AC097721.2	0.203238	0.137884	0.310045	0.192879	0.0871908	0.279189	0.968984
AC097724.3	0.132551	0.157373	0.040442	0	0	0	0.940459
AC098614.2	0.458104	0.365876	0.312245	0	0.384166	0.140585	0.132458
AC098617.1	0.0576853	0.0293519	0.125715	0.0958039	0.123737	0.316969	0.642526
AC098820.2	0.0572398	0.0679588	0	0	0	0	0.909795
AC098820.3	0	0.0315405	0.0405266	0.0441203	0.039889	0	0.936724
AC098820.4	0.0390592	0.0463735	0	0	0.0586483	0	0.500913
AC098823.3	0.0584465	0.0173479	0.111452	0	0.0438795	0	0.0373058
AC098831.4	0	0.0819938	0	0	0	0	0.373901
AC098973.2	0.0407719	0	0	0	0	0	0.373901
AC099048.1	0.167201	0.113435	0.43726	0.277687	0.143461	0.0984358	0.4787
AC099344.2	0	0	0	0.0596726	0	0	0.373901
AC099522.1	0.229263	0.0371095	0.220211	0.169227	0.203997	0.349933	0.739699
AC099522.2	0.208918	9.23631e-22	0.306082	0.152188	0.100422	6.33199e-27	0.119243
AC099668.5	2.42256e-25	8.88843e-28	5.1222e-24	0.149675	3.73391e-11	0	0.373901
AC099850.1	0.0854747	0	0.173858	0	0.171123	0.0782778	0.0396152
AC100791.1	4.21037e-39	1.38965e-39	1.28409e-32	1.90235e-05	8.20415e-30	0	0.373901
AC100830.3	0.118464	0.281296	0.325296	0.0786982	0.213452	0.130187	0.549366
AC100830.4	0.688118	1.14377	0.314922	0.114283	0.413291	1.13432	0.416515
AC100830.5	0	0.377171	0.48463	0	0	0	0.869592
AC103564.6	0	0.0348426	0	0	0	0	0.373901
AC103564.9	0.0825146	0	0	0	0	0	0.373901
AC103801.2	0.0747485	0.354985	0.114031	0	0.112237	0	0.887175
AC103965.1	0.849326	1.37198	0.733335	0.85974	1.27647	1.17007	0.461677
AC104058.1	0.513424	0.761962	2.54553	0.639522	0.963649	1.23426	0.511507
AC104134.2	0	0	0	0	0	0.0599517	0.373901
AC104389.28	0.07796	0.0163337	0	0.137745	0	0.0377971	0.451375
AC104395.2	0.0234451	0	0	0	0	0	0.373901
AC104451.2	1.29912e-33	3.83348e-12	2.66404e-12	1.98712e-30	6.70133e-14	1.55416e-32	?
AC104472.1	0	0.0285916	0	0	0	0	0.373901
AC104532.2	3.4427e-25	1.83171e-05	0	1.61504e-29	1.43351e-20	2.39652e-36	0.373901
AC104532.4	0.194168	0	0	0	0.291549	0.0889097	0.2184
AC104534.3	2.50049e-09	0.150695	2.58092e-09	8.16635e-07	2.82432e-08	1.06093e-06	0.373893
AC104600.1	0.0268085	0.0954864	0	0	0	0.0736538	0.191709
AC104634.3	0	0	0	0	0	0.340051	0.373901
AC104651.3	0	0	0	0.11991	0	0	0.373901
AC104653.1	0	0.0674524	0	0	0.170613	0.156089	0.820055
AC104654.2	0.0424518	0	0.323806	0	0	0	0.295791
AC104695.3	0.025406	0.0603273	0.0387575	0.0421944	0.0953695	0.157051	0.467728
AC104698.1	1.11635e-05	0.1057	0.000113613	0.221466	2.96073e-05	4.34096e-05	0.163401
AC104777.1	0.134231	0	0.102387	0	0	0	0.123271
AC104777.2	0	0	0.0230046	0.0500891	0	0	0.648899
AC104777.4	0	0	0.042951	0	0	0	0.373901
AC104809.2	0.0325132	0	0	0	0	0	0.373901
AC104809.3	0.0072091	0.00855911	0.0109977	0	0	0.0396126	0.467646
AC104809.4	0.0287061	0	0	0	0	0.0197168	0.809046
AC104820.2	0	0.0152701	0.0196207	0	0.019312	0.017668	0.82625
AC104841.2	0.348371	0.265891	0	0.371941	0.11209	0.102548	0.510003
AC105020.1	0.283316	0.261622	0.312148	0.156844	0.165436	0.540543	0.619778
AC105053.3	0	0	0	0.0740066	0	0	0.373901
AC105053.4	0.194747	0.809256	1.03982	1.61718	1.46209	1.53826	0.40333
AC105206.1	1.01421	0.611629	0.442061	0.238068	1.08777	1.82434	0.937648
AC105339.1	0	0	0	0	0	0.0371799	0.373901
AC105402.2	0.106485	0	0	0.353702	0	0	0.539972
AC105402.3	0	0.332188	0	0.11617	0.210058	0	0.543868
AC105402.4	0.00926409	0.0439957	0	0.0307717	0.0278205	0.0636304	0.0548533
AC105760.2	0.146559	0.232006	0.149053	0.432722	0.220063	0.178959	0.248145
AC105760.3	0	0.101436	0.130335	0.141893	0.230913	0.0704184	0.832073
AC106017.1	0	0	0	0	2.08446e-26	0.0209052	0.373901
AC106053.1	0	0	0.316063	0	0	0	0.373901
AC106782.20	0.0679532	0.242035	0.103664	0	0	0.373389	0.262409
AC106827.1	0.444309	1.16053	0.135561	0.73791	0.667142	0.12207	0.488813
AC106869.2	0.0563098	0	0	0.0935195	0	0	0.750359
AC106875.1	0	0.0386512	0	0.0540672	0	0	0.126995
AC107622.1	0.018678	0.0443514	0.113975	0.0310204	0.0560909	0	0.28545
AC107982.4	1.22737	0.669175	0.678936	1.10271	0.745681	0.009054	0.467301
AC107983.4	0.103593	0	0	0	0	0	0.373901
AC108004.2	0	0	0.098153	0	0	0	0.373901
AC108004.3	0.0311707	0	0	0	0.0936071	0	0.205226
AC108142.1	0.075543	0.11415	0.0628596	0.0798394	0.123742	0.226415	0.333375
AC108463.2	0	0	0	0	0.164959	0	0.373901
AC108479.2	0.0920412	0.111703	0	4.90454e-44	0	0	0.898505
AC108488.3	0.758013	0.599974	0.289092	0.577	0.853632	0.824349	0.869487
AC108488.4	0.371116	0.738354	0.493488	0.672933	0.645788	0.752018	0.058885
AC108676.1	0.0137876	0.0478317	0.0638478	0.0639737	0.196068	0.09119	0.694583
AC108938.2	0	0	0	0	0	0.00268936	0.373901
AC109642.1	0.0258277	0	0.0197004	0.150132	0.038781	0	0.685543
AC109826.1	0.0535418	0	0.285877	0.0889223	0.160789	0	0.135128
AC109828.1	0	0.0143548	0.0368891	0.0200801	0	0	0.955151
AC110299.5	0.0562267	0.133512	0	0.747052	0.0844259	0	0.346464
AC110619.1	0.0636903	0	0	0	0.0686752	0	0.11668
AC110619.2	0.0847048	0	0	0	0	0	0.373901
AC110769.3	0.0707758	0.0555344	0	1.24295	0.31741	0.25702	0.362909
AC110771.1	0.58731	0.253561	0.162901	0.0886732	0.801691	0.366722	0.241063
AC110781.3	0	0	0.0122073	0	0	0	0.373901
AC111200.7	3.06537e-06	9.92979e-07	0	0	0	0	0.555135
AC112229.1	7.14534e-09	0.0144602	3.42772e-08	0	0.0548195	0.0167309	0.699891
AC112229.4	0.786767	1.06831	0.587807	0.424917	0.533015	0.228535	0.826703
AC112229.7	0.217184	0.257456	0.418105	0.48222	0.344245	7.34143e-10	0.624855
AC112693.2	0	0	0.0586542	0	0	0	0.373901
AC113189.5	0.144128	0.256676	0.329805	0.0598419	0.649234	0.197988	0.270046
AC113607.1	1.77952	1.4581	0	0.208128	0.112901	0.0688597	0.945829
AC113607.2	0.100453	0	0	0	0	0	0.373901
AC113607.3	0.0647228	0	0	0	0	0	0.373901
AC114730.2	0.333816	0.158531	0.305546	0	0.200493	0.275137	0.204695
AC114730.3	0	0	0.025847	0.196973	0	0	0.437596
AC114730.5	0	0	0.31478	0	0	0	0.373901
AC114730.8	0	0.095891	0.369633	0	0	0	0.513096
AC114737.3	0.220357	0	1.00848	0	0	0	0.251868
AC114755.7	0	1.31714e-37	0	0	0.0688818	0	0.373901
AC114812.9	0	0.0620008	0	0	0	0	0.373901
AC115115.2	0.136055	0.227326	1.67775e-14	9.62587e-05	0.302547	0.500936	0.598579
AC115115.4	0.307433	0	0	0	0	0	0.373901
AC115617.2	0.157205	0	0.119897	0	0.17651	0	0.000808729
AC115618.1	0.0637487	0.0252289	0.0648335	0	0.0638136	0.0875716	0.36567
AC116050.1	0	0.025089	0	0	0.0317299	0	0.877556
AC116366.5	0.0381599	0	0	0	0	0	0.373901
AC116366.6	0.0919827	0.0242684	0.0311827	0.0339478	0.0306921	0.0842378	0.896968
AC116609.1	0	0.0641084	0	0	0	0	0.373901
AC116609.2	0.0712556	0	0	0.473366	0	0	0.44818
AC116614.1	0.28663	0.510457	0	0.476035	0	0	0.287736
AC117395.1	0.103733	0.184737	0.316493	0.215349	0.0778786	0.0356244	0.835373
AC117834.1	0	0	0	0.0294615	0	0	0.373901
AC117947.1	0	0.0855587	0.329805	0	0.108206	0.296982	0.894731
AC118138.2	0	0	0	1.76352e-19	6.16277e-31	4.85864e-30	?
AC118282.1	0	0	0.70067	0	0	0	0.373901
AC118754.4	0.103032	0	0	0	0	0	0.373901
AC119403.1	0.127497	0	0	0	0	0	0.373901
AC119673.1	0.0230065	0	0.140388	0.0382092	0.0345448	0	0.248603
AC120194.1	0	0	0	0.0638877	0	0	0.373901
AC123768.1	0	0	0.230776	0	0	0	0.373901
AC123768.3	0.367089	0.164125	0.221545	0.241191	0	0.498741	0.514137
AC123768.4	0.214457	6.33933e-19	6.99859e-21	1.03294	0.35568	0.054211	0.649342
AC123886.2	0	0	0	0.0847559	0.383138	0	0.489369
AC124309.1	0.049282	0.0390072	0	0.0818477	0.0246661	0.112831	0.107003
AC124789.1	0.0916388	0.181332	0.0465991	0.355119	0.091732	0	0.37998
AC124861.1	0.0888618	0	0	0	0	0	0.373901
AC124890.1	0.0706394	0.159088	0.0718414	0.430166	0.212134	0.129383	0.318548
AC124914.3	0	0	0	0	0.221007	0	0.373901
AC125232.1	0.676697	0.775863	0.651581	0.469719	0.672414	0.317301	0.340688
AC125634.1	0	0.0645197	0.0349508	0	0	0	0.707582
AC126182.1	0.0970019	0	0.147979	0.161101	0	0	0.706239
AC127496.1	0.614867	0.302073	0.517514	0.457767	0.60488	0.961145	0.979787
AC127904.2	0.309374	0.816241	1.36343	0.22836	0.722606	0.755532	0.609873
AC128709.1	0.0253734	0.0150625	0	0	0	0	0.744383
AC129492.6	0.0211318	0	0	0.280766	0	0.0290287	0.342491
AC129778.2	0	0.0279042	2.14253e-11	2.01039e-38	0.0818689	0	0.566501
AC129778.5	0	0.0310279	0	0	0	0	0.373901
AC129929.5	0.148334	0.117407	0	0.123176	0	0.135844	0.201121
AC130689.5	0	0	0	0.784058	0	0	0.373901
AC130710.1	0	0.136122	0.043726	0	0.0430382	0	0.74714
AC131025.8	5.55741	4.06074	2.62953	2.65294	2.8559	1.97452	0.523249
AC131056.3	0	0.0646118	0	0	0.367714	0.224273	0.859786
AC131097.3	0.214301	0.0565404	0.254272	0.118637	0.107259	0.130838	0.143689
AC131097.4	0.0565604	0.402913	0	0.65755	0.254781	0	0.292992
AC131180.1	0	0.0347515	0	0.0243198	0	0	0.12837
AC131180.4	0.0189566	0	0	0	0	0	0.373901
AC131571.2	0.621212	0.51628	0.505427	0.378294	0.808397	0.568906	0.208672
AC132186.1	0.19234	0.304477	0.215174	0.425918	0.462085	0.369904	0.455757
AC132192.1	0.866403	0.342883	0	0	0.433642	0	0.310478
AC132217.4	7.25146	6.54014	5.95578	3.27377	10.3704	17.1802	0.808461
AC132872.1	0.0967206	0.147642	0.042157	0.0458954	0.0829877	0.0379615	0.93822
AC132872.2	0.0195496	0	0	0	0	0	0.373901
AC133528.2	1.28603	1.52686	2.94282	0.915364	1.10344	0.757125	0.322458
AC133965.1	1.18509e-12	0.127855	0	0.178797	1.107e-21	0	0.126976
AC134873.1	0	1.29104e-28	0.812971	0	6.67403e-18	0	0.373901
AC135048.13	0.522237	0.29722	1.27698	0.924596	0.425907	0.148889	0.472051
AC135050.5	0	0.0898027	0.115388	0	0	0	0.869592
AC135178.1	0.463871	0.300402	1.09363	0.315163	0.633194	0.347574	0.0959461
AC136289.1	0	0	0.0948087	0	0	0.119522	0.879164
AC137723.5	0.110338	0	0	0	0	0	0.373901
AC137932.1	0.0520789	0.0370988	0.0794476	0	0.0312791	0.0858489	0.665391
AC137932.5	0	0.0877143	0	0	0	0.304464	0.222039
AC137934.1	0.170438	0.137979	0.313237	0.157533	0.508542	0.0329311	0.103638
AC138031.1	3.02298e-05	0.0251038	0.0455105	7.57693e-05	7.1019e-05	0.0214276	0.985401
AC138035.1	0.125536	0.18704	0	0.17417	0.146396	0.275981	0.0945833
AC138035.2	2.02437	2.54336	2.77741	2.47866	1.7673	2.13855	0.580237
AC138430.4	2.19471e-07	0.00199301	7.89193e-07	7.8107e-08	1.64771e-07	1.29209e-07	0.374087
AC138472.4	0.438181	0	0.668456	0	0.65794	0	0.0014326
AC138472.6	0	0	0.24131	0	0	0	0.373901
AC138623.1	0.352979	0	0.807717	0	0.265004	0.242444	0.102037
AC138649.1	0.172291	0.438418	1.92933	0.518543	0.674659	1.16897	0.723679
AC138655.1	0.0317946	0	0	0	0.0716106	0.0436763	0.475642
AC138655.4	0	0	0	0	0	0.0687242	0.373901
AC138744.2	0	0	0	0	0.42877	0	0.373901
AC138783.12	0.0520267	0.152777	0.416747	0.00124711	0.123088	0.370815	0.892234
AC138951.1	0.309933	0	0	0	0.310248	0.141918	0.233428
AC138969.4	4.08276	3.51813	3.06328	2.36506	3.67523	4.00291	0.612911
AC139099.3	0.147686	0.0819313	1.12243e-15	2.39332e-15	0.157854	6.91549e-16	0.26713
AC139099.5	0	0	0	0.0482382	0	0	0.373901
AC139099.6	3.10182e-08	5.68246e-23	0	7.81639e-33	0	0	0.373901
AC139100.2	0.0996864	0.13808	0.0887098	0.0827797	0.0374204	0.399406	0.256899
AC139100.3	0	0	0	0	0	0.0257336	0.373901
AC139103.1	0.0740228	0.0878846	0	0.0614686	0	0	0.522472
AC139426.2	0.328534	0.199076	0.0419593	1.10155e-37	0.0825985	0	0.489676
AC139452.2	0.244016	0	0	0	0.247734	0	0.116139
AC139887.4	0.533171	0.474761	0	1.10687	0.200143	0.549313	0.139249
AC140061.12	0.723176	0.858601	0.157603	0.343158	2.01661	0	0.402453
AC140481.1	0.254772	0.278449	0.390306	0.50754	0.195823	0.263596	0.515872
AC140481.3	0.0588452	0.0337763	0.0784474	0.795252	0.196494	0.143981	0.42737
AC140481.7	0.0254963	0.0525674	0.202633	7.93092e-09	0.254277	0	0.115443
AC140542.2	0	0.0341589	0	0	0	0	0.373901
AC141586.5	0.932391	1.11876	1.19614	0.943591	0.853097	0.837581	0.846841
AC141928.1	0.0336988	0.0500117	0.0385562	0.0139918	0.0632495	0	0.244464
AC142528.1	0.0391394	0.139406	0.119416	0.520022	0.176306	0.161297	0.279688
AC144449.1	0	0.0885725	0.0569038	0	0	0.0512405	0.435445
AC144521.1	0	0.00615371	0	0	0.0155651	0.0284801	0.562862
AC144530.1	0.141602	0	0.209969	0.114077	0.447537	0.0943564	0.118063
AC144652.1	0.492953	0.836094	1.03849	0.62377	0.246727	0.0644924	0.809266
AC144831.1	0.401886	0.153368	0.788254	0.286051	0.344824	0.394336	0.20779
AC144833.1	0.009323	0	0	0	0	0	0.373901
AC145110.1	0	0	0	0.0228524	0.0619824	0.0189019	0.772849
AC145343.2	0.0586488	0	0	0.292212	0.0880627	0	0.655496
AC147651.1	0	0	0	0	0.54515	0	0.373901
AC147651.3	0.0652397	0.0645473	0.0995248	0.0541751	0.0489795	0.0448099	0.353244
AC147651.4	0.1043	0	0.0795563	0.0866111	0.313219	0.0716386	0.224977
AC156455.1	0.187382	0.0494381	0.222332	0.138313	0.031262	0.114403	0.512535
AC159540.1	0.736428	0.557584	0.962174	0.899931	1.56743	1.12004	0.483093
AC159540.14	0	0	0.113143	0	0.278408	0.407532	0.974733
AC174470.1	0.157281	0.237644	0.36424	0.244085	0.171856	0.410818	0.490367
AC226118.1	0	0	0.0270996	0	0	0	0.373901
AC226119.4	0	0	0	0	0.0790944	0	0.373901
AC226119.5	0.0265353	0	0	0	1.26942e-07	0	0.373898
ACA64	0.0505593	0	0	0	0	0	0.373901
ACAA1	2.4034	2.16558	2.07056	1.63939	1.91715	1.72447	0.256644
ACAA2	4.79036	3.41269	4.01155	2.97942	5.33856	3.72382	0.0384266
ACACA	5.08713	4.38929	4.31751	4.81996	4.39098	3.46557	0.470091
ACACB	6.19249	9.70802	8.51046	7.87887	6.1449	6.19879	0.486625
ACAD10	1.76814	1.44513	1.43988	1.58175	1.45571	1.6662	0.941267
ACAD11	2.75535	2.41769	2.39072	2.42342	3.06027	3.26522	0.926974
ACAD8	1.35504	1.27441	1.33756	1.27967	1.37237	0.992754	0.144175
ACAD9	3.15405	2.66731	3.02404	2.50207	2.79126	2.65046	0.0317827
ACADL	0.139162	0.206528	0.225564	0.202231	0	0.0597397	0.693109
ACADM	4.68246	3.92088	3.8454	4.55734	3.83282	3.69281	0.876599
ACADS	4.62125	4.08507	3.42609	5.4514	3.04794	2.11607	0.87155
ACADSB	6.64815	6.20018	5.0756	6.34543	6.14862	6.94778	0.355195
ACADVL	53.6995	55.7174	43.4046	47.8912	42.204	37.384	0.934744
ACAN	0.0943607	0.12033	0.101298	0.121889	0.0472283	0.115221	0.0893708
ACAP1	0.220891	0.103683	0.180243	0.11091	0.123414	0.197588	0.416195
ACAP2	1.68467	1.62869	2.00356	1.86147	1.88944	1.94112	0.730832
ACAP2-IT1	0	0.13119	0.421418	0.0917575	0.165915	0	0.398329
ACAP3	2.82159	2.62037	2.75297	2.034	2.02737	1.78344	0.335836
ACAT1	6.02137	5.3982	5.42606	7.58527	5.10494	4.22019	0.842125
ACAT2	2.79768	1.83153	1.8747	2.15674	0.444944	0.658489	0.857934
ACBD3	3.82496	3.73166	3.57581	3.32666	2.71966	2.8833	0.892696
ACBD4	1.74657	1.64213	2.01758	1.39167	1.56139	1.38686	0.127127
ACBD5	4.49835	4.57926	4.4364	4.21695	3.44315	3.52418	0.968832
ACBD6	2.07113	1.99792	2.24625	2.23045	2.30809	1.68929	0.242174
ACBD7	0.101794	0.060428	0.0388222	0	0.114634	0.104875	0.478255
ACCS	2.87909	2.92104	3.82314	3.56446	2.67241	2.81345	0.955483
ACCSL	0	0	0	0.0339115	0	0	0.373901
ACD	1.42157	1.15331	0.668663	0.590236	1.06726	1.02522	0.663498
ACE	0.24024	0.190152	0.233222	0.102771	0.34433	0.315017	0.382096
ACE2	0.213622	0.161398	0.266633	0.0161265	0.131219	0.186742	0.280934
ACER2	0.735216	0.538595	0.692045	0.545575	0.51674	0.451262	0.137002
ACER3	0.997974	0.777396	1.19177	1.02746	1.03741	0.942895	0.165343
ACHE	0.0408812	0.133476	0.155913	0.0169739	0.184153	0.224634	0.980295
ACIN1	7.78338	7.69082	8.32437	6.41466	7.55251	6.96707	0.118138
ACKR2	0.327614	0.338204	0.244575	0.463066	0.293059	0.24896	0.406922
ACKR3	0.506489	0.280623	1.08173	0.308432	0.735156	0.487035	0.0812264
ACKR4	0.0503146	0.0597368	0.113631	0.0619199	0.174301	0.115195	0.447032
ACLY	9.21444	8.2505	6.74413	9.55094	4.76183	4.28619	0.834247
ACN9	0.513145	0.569933	0.555547	0.412371	0.521952	0.750386	0.655848
ACO1	7.43308	4.13316	6.68474	6.02538	6.93665	4.58757	0.0262837
ACO2	9.19791	8.69148	9.45512	11.6097	9.17898	6.31107	0.804167
ACOT1	1.05436	0.55492	1.70231	0.846976	0.658991	0.536528	0.199028
ACOT11	0.671267	1.07498	0.791841	3.42231	0.955184	1.49576	0.176669
ACOT12	0.0155981	0	0	0	0	0	0.373901
ACOT13	1.16257	1.52448	1.11176	1.58498	1.31573	1.27523	0.078821
ACOT2	4.46386	3.88539	3.23553	3.47541	2.71531	2.18089	0.71044
ACOT4	0.129117	0.0766479	0.270835	0	0.145404	0.0443419	0.047338
ACOT7	0.615621	0.675392	0.344749	0.427089	0.854165	0.567354	0.783015
ACOT8	1.94545	1.48254	1.82211	1.48777	1.2228	1.34245	0.378314
ACOT9	1.93404	1.67731	1.85554	1.38018	1.62216	1.99259	0.579335
ACOX1	6.4704	5.22907	6.05856	6.20304	6.27817	5.80504	0.163181
ACOX2	1.00762	0.867914	1.06998	0.574227	0.519157	0.569953	0.385296
ACOX3	1.79408	1.2592	1.28529	1.54742	1.33949	1.22546	0.536581
ACOXL	0	0.0393776	0	0.0220333	0	0.0182244	0.0151265
ACP1	6.68047	7.12636	5.77362	8.70549	6.2607	5.57667	0.393771
ACP2	3.88439	3.7414	2.65406	2.9621	2.85875	2.916	0.881204
ACP5	0.298038	0.241261	0.681996	0.157494	0.488194	0.763	0.665806
ACP6	0.848444	0.913507	1.18012	1.27095	0.818082	0.948403	0.588557
ACPL2	0.497334	1.39915	0.486554	1.5083	0.779227	1.21786	0.00353082
ACPP	0.36367	0.215886	0.152567	0.226494	0.27303	0.224808	0.542676
ACR	0	0	0.0282446	0.0614985	0	0.0763009	0.220686
ACRBP	0.0938629	0.2388	0.225013	0.178157	0.140937	0.0736797	0.87566
ACRC	0.621149	0.587475	0.385456	1.10155	0.55328	0.636339	0.225379
ACRV1	0	0	0.0788729	0	0	0	0.373901
ACSBG1	0.463205	0.230977	1.3002	0.700055	0.299071	0.222706	0.432974
ACSF2	4.91237	4.85631	5.1364	5.05671	5.04572	4.30903	0.279575
ACSF3	2.37667	1.99272	2.27542	1.70954	1.89999	1.57162	0.0892562
ACSL1	6.77414	4.50835	5.70749	6.19296	4.13395	3.51737	0.505856
ACSL3	3.04869	2.7694	3.0845	2.92077	2.53788	2.74136	0.688472
ACSL4	7.9156	5.33392	4.61437	4.69788	3.5781	4.03269	0.642926
ACSL5	0.503228	0.366864	0.606069	0.4692	0.437458	0.509368	0.359284
ACSL6	0.47542	0.241001	0.220024	0.589966	0.196511	0.425606	0.417821
ACSM1	0.0132782	0	0	0	0.0199376	0	0.131853
ACSM2A	0.00465183	0	0	0	0	0	0.373901
ACSM3	0.276841	0.284267	0.53647	0.385219	0.471857	0.205566	0.218621
ACSM5	0.442493	0.308361	0.469589	0.303543	0.317763	0.198213	0.0766054
ACSS1	0.909999	1.23283	1.03685	0.984558	1.16228	0.752113	0.781303
ACSS2	7.49135	4.95523	4.96411	5.22808	3.18654	2.46825	0.549432
ACSS3	3.05796	3.29786	3.00232	3.79607	3.17017	3.72162	0.0315222
ACTA1	0.050999	0	0	0	0.0382881	0.0700573	0.829755
ACTA2	12.6066	11.6628	12.7378	17.7786	18.1536	13.0444	0.903082
ACTA2-AS1	0.420306	0.648718	0.876289	0.860922	0.610063	0.577374	0.72174
ACTB	174.815	147.023	172.368	164.399	185.616	148.843	0.0242769
ACTBP11	0	0.0401959	0	0	0	0	0.373901
ACTBP2	0.0681126	0	0.104586	0.228803	0.206479	0.0477253	0.694644
ACTBP7	0.915736	0.402674	0.465659	0.788592	0.611111	0.279544	0.439355
ACTC1	0.0575236	0	0.112826	0.0272958	0.12339	0.0903088	0.155949
ACTG1	114.92	112.056	103.335	105.445	103.908	98.769	0.733426
ACTG1P1	0.135064	0.200445	0.257554	0.560785	0.202802	0.32469	0.216292
ACTG1P10	0	0.0418305	0	0	0	0	0.373901
ACTG1P11	0.016943	0	0	0	0	0	0.373901
ACTG1P12	0	0.0388169	0	0	0.0490916	0	0.877556
ACTG1P2	0.016943	0	0	0	0	0	0.373901
ACTG1P3	0.171103	0.284402	0.156613	0.0568336	0.205532	0.141026	0.814939
ACTG1P4	1.12001e-09	2.6489e-18	2.50098e-08	1.13575e-09	0	0.182479	0.373901
ACTG1P9	0	0.0170281	0	0	0	0	0.373901
ACTG2	0.720222	0.0712578	0.549358	1.49518	3.13915	1.51153	0.668968
ACTL10	0.0375954	0.0223178	0.0286764	0.124877	0.0564504	0.129112	0.226583
ACTL6A	1.77383	1.57642	1.47169	1.20596	1.57315	1.53897	0.323833
ACTL6B	0.079786	0.0189454	0.0486862	0	0.287522	0	0.153363
ACTL7B	0.160919	0.191053	0.0245486	0.106902	0.0724872	0	0.85453
ACTN1	2.92388	3.69292	3.08675	3.0734	3.45411	3.0506	0.677781
ACTN1-AS1	0.0411238	0	0	0	0.0617484	0	0.131853
ACTN2	0.00703483	0	0	0.0467338	0.0739408	0.038655	0.960085
ACTN3	0	0.0128691	0.0661423	0	0.113928	0.0744496	0.485087
ACTN4	26.3916	23.3754	21.8026	20.7377	24.4514	17.8735	0.161523
ACTN4P1	0	0.0624449	0	0	0.118486	0.072545	0.909687
ACTR10	4.10628	2.95149	2.38717	2.96749	2.84954	2.4545	0.582121
ACTR1A	6.46339	6.53728	5.19798	6.27147	5.72276	4.02922	0.845526
ACTR1B	8.58299	8.15224	6.34535	7.47823	6.62224	6.14919	0.93769
ACTR2	11.9331	10.4244	11.2414	10.7992	11.1585	11.2146	0.132662
ACTR3	4.47691	3.72256	4.81212	4.14062	4.08557	4.15935	0.150404
ACTR3B	0.686076	0.884658	0.628056	0.754494	0.594952	0.783211	0.0229087
ACTR3C	2.26192	1.76364	2.46172	1.47493	2.41806	2.0215	0.0206759
ACTR5	0.664914	1.13354	0.65022	0.821139	0.793588	0.468406	0.623718
ACTR6	0.36992	0.629114	0.442306	0.464924	0.435348	0.549361	0.0665543
ACTR8	1.71576	1.75877	1.37308	1.63498	1.25293	1.33946	0.522226
ACTRT1	0	0.0942928	0	0	0	0	0.373901
ACTRT3	0.266187	0.203165	0.348064	0.0947322	0.199843	0.156712	0.0871703
ACVR1	1.31916	1.41865	1.31244	1.15893	2.00945	1.86465	0.841036
ACVR1B	1.98313	1.75792	1.73752	1.5244	1.75042	1.82229	0.368629
ACVR1C	0.252901	0.118135	0.600847	0.12394	0.348611	0.313239	0.151738
ACVR2A	0.709713	0.795805	0.738975	0.664185	0.69352	0.66543	0.908343
ACVR2B	1.14046	1.20741	2.07224	1.92222	2.73043	2.32169	0.786046
ACVR2B-AS1	0.439225	0.431567	1.45562	0.905545	1.06886	1.33156	0.815218
ACVRL1	1.57328	1.13151	1.6039	1.20596	1.56731	0.893578	0.00601818
ACY1	2.02316	1.72122	1.57423	1.5112	1.56465	1.18003	0.316396
ACYP1	1.38737	0.835882	2.40078	1.51318	1.30587	1.36538	0.322519
ACYP2	1.33626	1.60473	1.21841	1.49226	1.69508	1.59298	0.376768
AD000090.2	0.847324	1.22955	1.11308	1.10755	1.09557	0.926865	0.602706
AD000091.3	0.132828	0.315405	0	0	0.199445	0	0.964982
AD000092.3	0.20386	0.561296	0.155496	0.0846426	0.689035	0	0.61174
AD000671.6	3.86357e-05	0.0859275	0.343812	7.60919e-16	4.41829e-11	3.36062e-07	0.50703
AD000684.2	0.26265	0.579121	0.228959	0.747788	0.957769	0.618518	0.533442
ADA	0.4812	0.158698	0.244694	0.199795	0.52183	0.495768	0.392265
ADAD2	0.0278193	0.0220192	0.0141463	0.077004	0	0.0127385	0.342124
ADAL	0.429944	0.56419	0.517808	0.789216	0.54364	0.49736	0.274781
ADAM10	2.41902	2.48419	2.52528	2.83719	2.14089	2.87429	0.093766
ADAM11	0.0319679	0.123352	0.0365759	0.0796386	0.0840011	0.0219572	0.514012
ADAM12	0.0270641	0.0367226	0.117963	0.0321058	0.0522482	0.0424891	0.352553
ADAM15	1.48782	1.09973	1.38655	1.24029	1.51251	1.00998	0.0110702
ADAM17	1.91965	1.91579	2.3449	1.62873	1.95293	2.03509	0.307979
ADAM19	0.776279	0.504852	0.610974	0.443435	1.03939	0.99166	0.489882
ADAM1A	0.512389	0.669175	0.527622	0.638233	0.480853	0.633482	0.00139538
ADAM1B	0.0381217	0.0452606	0	0.126625	0.0572408	0	0.564713
ADAM20	0.422817	0.631543	0.582597	0.74752	0.69631	0.44967	0.73683
ADAM20P1	0.287362	0.290155	0.268245	0.104339	0.0526594	0.192706	0.943082
ADAM21	0	0.0339794	0.0218302	0.047532	0	0	0.279057
ADAM22	1.99705	1.93757	1.26146	1.43033	1.30721	2.10894	0.387177
ADAM23	0.427667	1.1777	0.299024	1.35149	0.740259	0.726198	0.0589799
ADAM28	0.31391	0.392055	0.192795	0.135414	0.263218	0.352815	0.694804
ADAM32	0.167001	0.117162	0.301085	0.264748	0.153873	0.145988	0.655762
ADAM33	0.290195	0.285715	0.496688	0.293876	0.403852	0.476425	0.63014
ADAM3B	0	0.107763	0.0692329	0	0	0.187028	0.270904
ADAM8	0.486491	0.359812	0.462325	0.291397	0.239501	0.295802	0.380397
ADAM9	3.5348	2.65815	3.38182	3.27874	3.73435	3.41645	0.164541
ADAMDEC1	0.0625459	0	0.0477077	0	0.0469571	0	0.000496635
ADAMTS1	6.7143	4.28064	9.78178	5.45011	7.72345	6.23549	0.0613432
ADAMTS10	1.42151	0.938492	1.16534	0.88256	1.70555	1.60598	0.360968
ADAMTS12	0.346987	0.217554	0.814821	1.01658	0.737609	0.819419	0.863612
ADAMTS13	0.247674	0.166896	0.214446	0.144524	0.180919	0.156322	0.0452448
ADAMTS14	0.0506457	0.188979	0.0882986	0.0480643	0.0434547	0.119266	0.248807
ADAMTS15	0.255535	0.159677	0.451376	0.402056	0.222137	0.34179	0.937581
ADAMTS16	0.0260083	0.0463182	0	0.0107987	0.0878674	0.0446596	0.894356
ADAMTS17	0.288357	0.162474	0.432439	0.365265	0.10274	0.208129	0.809494
ADAMTS18	0.0399599	0.0135551	0.174171	0.12325	0.0428577	0	0.534436
ADAMTS19	0.0563931	0.0585843	0.0967827	0.0585361	0.222274	0.145251	0.549236
ADAMTS19-AS1	0	0	0	0	0	0.133251	0.373901
ADAMTS2	1.37371	0.794871	1.82327	0.691852	1.07229	0.688064	0.0342042
ADAMTS20	0	0	0.00809742	0	0.0318801	0.0218746	0.642268
ADAMTS3	0.260513	0.164959	0.317935	0.230752	0.043463	0.206767	0.943421
ADAMTS4	0.723036	0.367901	1.1424	0.722943	1.04688	0.785467	0.130132
ADAMTS5	0.324136	0.409824	0.513742	0.314606	0.335	0.422135	0.906642
ADAMTS6	0.0934465	0.0581144	0.101825	0.0295612	0.0801785	0.146706	0.721802
ADAMTS7	0.724493	0.936588	0.684626	0.589717	0.866387	0.676251	0.84671
ADAMTS8	0.0252853	0	0.0771466	0.0139979	0.101244	0.0347344	0.10348
ADAMTS9	1.59361	0.833848	2.15371	1.65787	0.872556	0.705225	0.375411
ADAMTS9-AS1	0.0172614	0.0307407	0.0921642	0.18634	0.0388776	0.0711358	0.417666
ADAMTS9-AS2	1.17022	1.5333	1.23034	1.39197	1.06852	1.4265	0.00981326
ADAMTSL1	0.923233	1.68026	1.05079	1.57657	0.764832	1.54654	0.00171465
ADAMTSL2	3.47227	2.32255	4.46393	2.30129	2.71701	2.42972	0.077255
ADAMTSL3	1.53206	1.54983	1.44286	1.22679	1.69011	1.78246	0.851238
ADAMTSL4	0.648449	0.370979	0.64954	0.202033	0.791534	0.357157	0.00583114
ADAMTSL4-AS1	1.40039	0.738948	2.96712	1.2921	0.584089	1.49622	0.553437
ADAMTSL5	0.285888	0.339425	0.120312	0.245588	0.25164	0.24376	0.392729
ADAP1	0.370941	0.250029	0.275837	0.137636	0.203623	0.239144	0.283637
ADAP2	4.78809	4.21225	3.39629	3.12343	3.41918	2.12264	0.399375
ADAR	12.0489	12.1872	11.9429	11.6457	11.9264	11.7946	0.590768
ADARB1	1.25233	0.908375	1.62592	1.23907	1.26884	1.52162	0.499909
ADARB2	0.0869748	0.0953188	0.0510316	0.0333342	0	0.0643339	0.585413
ADAT1	1.91203	1.67482	1.59455	2.14524	1.6843	1.33079	0.96066
ADAT2	0.616323	0.485723	0.721373	0.882407	0.590358	0.525503	0.935071
ADAT3	0.596985	0.54261	0.494391	0.226722	0.589055	0.257739	0.108618
ADC	0.691643	0.745257	0.780256	0.58882	0.514896	0.487031	0.636853
ADCK1	0.702639	0.689506	0.743762	0.666825	0.764358	0.758383	0.386515
ADCK2	1.30868	1.36729	1.03814	1.04326	1.13971	1.06066	0.970913
ADCK3	6.64451	7.43021	5.37029	7.88467	7.23127	6.35373	0.320446
ADCK4	1.31287	1.59171	1.57893	1.38439	1.53323	1.24049	0.623685
ADCK5	1.69615	1.51859	1.44223	1.17759	1.83705	1.33689	0.107348
ADCY1	0.518433	0.287687	0.644741	0.32756	0.575369	0.429625	0.0143822
ADCY10	0	0.0442358	0.0473657	0.0103132	0.00932412	0.0170607	0.793953
ADCY10P1	0.0863535	0.149843	0.222935	0.364056	0.189506	0.218998	0.358724
ADCY2	0.109323	0.0941656	0.477436	0.128163	0.228525	0.185514	0.290764
ADCY3	1.85008	1.30746	1.56477	0.721125	1.39842	1.21886	0.0812963
ADCY4	0.81281	0.561058	0.78579	0.557233	0.674088	0.408971	0.0193542
ADCY5	0.382377	0.351964	0.563663	0.342501	0.561247	0.478056	0.207282
ADCY6	3.35355	4.71331	3.08338	6.31469	2.60618	2.8948	0.183194
ADCY7	1.70952	1.20625	1.29385	1.11512	1.22706	0.989102	0.13402
ADCY8	0	0.00759278	0	0	0.0384102	0.0527104	0.743943
ADCY9	1.91014	2.1717	1.26889	1.91931	1.70761	1.61785	0.330893
ADCYAP1	0.0300566	0.0356851	0.015284	0.049918	0	0.0137629	0.257027
ADCYAP1R1	1.55212	0.815326	2.14634	0.686166	1.24072	0.912679	0.0370769
ADD1	6.42249	6.16436	6.27882	5.99987	6.89632	6.61292	0.354604
ADD2	0.228616	0.107142	0.293692	0.104913	0.429091	0.309918	0.187067
ADD3	2.37204	1.95822	2.64061	1.71325	3.57919	3.0183	0.307408
ADH1A	0.0348719	0.0821904	0.240042	0.116749	0.103062	0.0948001	0.67003
ADH1B	13.6006	9.30551	12.8965	9.30536	12.7137	11.6309	0.0219313
ADH1C	0.0618907	0	0.0943431	0	0.0928411	0.170126	0.671919
ADH4	0.139868	0	0.0474159	0.232293	0.023335	0.0213485	0.869974
ADH5	4.35073	3.9183	3.64744	4.04899	4.59051	3.84441	0.421181
ADH5P3	0.0335284	0.079614	0.0511483	0	0.0503437	0	0.533717
ADH5P4	0.101658	0	0.0516939	0	0.0511012	0	0.0152522
ADH6	0	0.0102842	0	0	0	0.0237982	0.174567
ADHFE1	0.832929	0.808009	1.17768	0.894104	1.49254	1.52094	0.767118
ADI1	6.49304	6.24367	4.02697	5.01036	6.3109	5.41574	0.953863
ADIPOQ	2.02567	0.907916	10.8468	4.1614	4.80058	1.65395	0.260024
ADIPOQ-AS1	0	0.0131457	0	0	0	0	0.373901
ADIPOR1	8.79914	8.17891	7.26718	7.69352	6.93773	7.54437	0.831159
ADIPOR2	13.7038	11.6501	12.2089	12.753	11.9682	9.80894	0.295048
ADIRF	3.58396	2.08616	4.07905	3.80637	3.84282	2.83353	0.148232
ADIRF-AS1	0.667723	0.495402	1.34563	0.748997	1.09205	0.597212	0.116621
ADK	0.980869	1.0515	0.920308	0.874014	0.964307	1.35768	0.383573
ADM	1.094	0.782651	1.34798	0.722109	1.03193	0.732148	0.0138384
ADM2	0.062407	0.0423392	0	0	0.0937056	0.122469	0.952005
ADM5	0.295321	0.176125	0.124459	0.29482	0.131338	3.91784e-29	0.806703
ADNP	6.85154	7.18915	7.44375	6.5505	7.31058	7.70872	0.89678
ADNP2	2.57466	3.24881	2.62505	2.49254	2.52547	2.5593	0.474777
ADO	2.58036	2.67454	2.07755	3.04404	1.98336	2.47562	0.106298
ADORA1	0.0909609	0.0539973	0	0	0.027316	0	0.544627
ADORA2A	0.41172	0.220573	0.202552	0.0293891	0.178783	0.318038	0.541488
ADORA2A-AS1	0.00945245	0.0224451	0	0	0	0.0389545	0.213621
ADORA2B	0.0597754	0.0354846	0.15958	0.223369	0.291701	0.24634	0.984526
ADORA3	2.97428	1.90688	1.78901	1.369	1.76086	1.09732	0.198166
ADPGK	3.13664	3.30431	3.2848	2.82884	3.31033	3.40819	0.750551
ADPGK-AS1	0.0121484	0.0432701	0.0741308	0	0.0912058	0	0.185528
ADPRH	0.933425	0.608051	1.23494	0.768258	0.905433	0.862395	0.0971018
ADPRHL1	0.561585	0.843243	0.125987	0.164591	0.322413	0.249587	0.756016
ADPRHL2	4.22813	3.66317	3.10303	2.50518	2.12765	2.60583	0.76429
ADPRM	0.635362	0.754343	0.430783	0.468983	0.494673	1.16373	0.260823
ADRA1A	0.123857	0.030958	0.188946	0.0433055	0.283855	0.0805934	0.0392281
ADRA1B	0.614159	0.364584	0.669225	0.619284	0.724567	0.241049	0.0873074
ADRA1D	0.199367	0.101443	0.0434484	0.141904	0.0855297	0.0391243	0.795995
ADRA2A	0.837515	1.11133	1.00709	0.850933	0.384663	0.270705	0.997014
ADRA2B	0.197703	0.317569	0.425789	0.154515	0.41909	0.223658	0.261891
ADRA2C	0.210134	0.103952	0.347278	0.261743	0.446988	0.120275	0.111801
ADRB1	0.14652	0.0790716	0.284479	0.0221218	0.200003	0.256167	0.323679
ADRB2	0.336203	0.288284	0.76933	0.558368	0.560909	0.153948	0.267807
ADRBK1	4.46708	3.88433	3.80434	2.50781	3.52978	2.98572	0.174671
ADRBK2	1.70763	1.36479	1.59478	1.12058	1.48214	1.35597	0.0380624
ADRM1	6.65617	5.66285	4.66983	4.84747	4.4093	3.2516	0.547525
ADSL	1.63352	1.48087	1.84483	1.20926	1.5211	1.31333	0.0548232
ADSS	2.76606	2.40748	2.07812	2.40056	1.9049	2.75695	0.398617
ADSSL1	0.330058	0.282144	0.302107	0.449493	0.32709	0.244837	0.932383
ADTRP	0.00918596	0	0.0560536	0	0	0	0.278496
AEBP1	9.88627	13.3178	8.88472	10.1837	11.4597	11.1816	0.28038
AEBP2	3.59813	3.14143	3.76649	3.79261	3.2897	3.13698	0.494107
AEN	1.91306	2.04568	1.31425	1.18882	1.35065	0.948503	0.749774
AES	22.7377	24.1593	17.3545	21.3671	20.6252	16.6356	0.86698
AF001548.5	1.0032	0.378976	0.208692	0.151466	0.205409	0.125282	0.411806
AF001548.6	0.207937	0	0.211475	0.115114	0.104074	0	0.0592123
AF011889.2	0.52381	1.0365	0.266362	0.0966606	0.611733	0.239853	0.976719
AF064858.6	0	0	0	0	0	0.0129527	0.373901
AF064858.7	0	0.0283233	0	0	0	0	0.373901
AF064858.8	0.0269984	0.0320542	0.0411867	0.044839	0	0.185438	0.270061
AF064860.5	0	0	0	0	0	0.0962644	0.373901
AF064860.7	0.0213448	0	0	0	0.0961491	0.0586426	0.606027
AF067845.1	0	0.189851	0	0	0	0	0.373901
AF121897.4	0.00957832	0.034116	0	0.0636308	0.0431463	0	0.542364
AF124730.4	0	0	0	0	0	0.160146	0.373901
AF127577.12	0.0854747	0	0	0	0	0	0.373901
AF127936.3	0.0409251	0.0485889	0.0312161	0.101953	0.0921751	0	0.901938
AF127936.5	0.0548514	0.325616	0	0	0.164722	0.602795	0.261341
AF127936.7	0.471509	0.546936	0.347247	0.468049	0.496401	0.558372	0.1873
AF129075.5	0.0480123	0.285016	0.292976	0.159478	0.360458	0.263818	0.983263
AF131215.2	1.80877	2.19417	1.28968	2.31831	2.03693	2.1336	0.0914499
AF131215.3	1.39896	1.73879	1.3005	1.63364	1.28004	1.11101	0.443073
AF131215.4	1.3376	1.64103	1.66645	2.29555	1.43939	1.10248	0.609101
AF131215.5	0.804773	1.28782	1.25439	1.53996	0.971963	0.624857	0.666767
AF131215.6	0.357951	0.424982	0.637073	0.495404	0.537472	0	0.308349
AF131215.8	0.0539204	0.0640178	0	0	0.323852	0	0.364956
AF131215.9	1.02213	1.05623	0.635265	1.54038	0.738957	0.96207	0.143357
AF131216.5	0	0.0823668	0.0529169	0.0576094	0	0.0476504	0.0929419
AF131217.1	0.0875423	0.0485034	0.160257	0.0193854	0.0262894	0.224479	0.939038
AF146191.4	0.0496377	0.0196443	0.0252412	0	0	0	0.307457
AF186192.1	0	0	0	0.221373	0.100071	0	0.643778
AF186192.5	0.197317	0	0.180608	0	0.0888832	0.0813165	0.0411115
AF196779.12	2.14819e-14	2.40345e-12	1.08457e-12	7.5261e-09	3.15538e-14	2.07617e-13	0.373742
AF196970.3	0.0412127	0	0	0.0684461	0.123764	0	0.495383
AF196972.9	0.0583794	0.138623	0.0890592	0	0	0	0.958508
AF213884.2	0.159172	0	0	0	0.239001	0	0.131853
AFAP1	0.941278	1.08353	1.03638	1.03992	0.897171	0.854526	0.694223
AFAP1-AS1	0.0168308	0.0599478	0	0	0.00842395	0.084775	0.195173
AFAP1L1	0.694444	0.795727	1.02244	0.965582	0.751732	1.28673	0.333956
AFAP1L2	0.301231	0.281547	0.18577	0.24482	0.587035	0.396192	0.712688
AFF1	8.02	8.33266	8.72902	8.11093	8.78901	9.08007	0.990624
AFF2	0.103429	0.0646302	0.0913483	0.0768467	0.134867	0.104691	0.188463
AFF3	0.465089	0.673662	0.501383	0.360462	0.675064	0.715559	0.794408
AFF4	13.9602	12.5642	10.6973	11.035	11.6691	12.7384	0.997507
AFG3L1P	0.763874	0.769221	0.976175	0.956465	0.732624	0.538402	0.652421
AFG3L2	3.61995	3.34808	2.71288	2.63803	2.85167	2.3243	0.520245
AFMID	0.527376	0.380153	0.430995	0.344091	0.56562	0.620962	0.567174
AFTPH	2.86195	2.75142	2.83636	2.75704	2.3331	2.68179	0.775924
AGA	1.06883	0.98135	0.695694	1.13608	0.684749	0.508996	0.80757
AGAP1	1.44026	1.45592	1.36852	1.45342	1.37582	1.3303	0.717958
AGAP1-IT1	1.14824	0.954289	0.963422	0.381402	1.03447	1.73508	0.952456
AGAP10	3.27247	4.13803	3.12142	3.49242	3.52421	3.39371	0.231084
AGAP11	0.0368025	0.0848774	0.0907756	0.109027	0.37467	0.132296	0.608297
AGAP2	0.332369	0.179605	0.32934	0.107675	0.185392	0.139312	0.0566228
AGAP2-AS1	0.330388	0.362084	0.271393	0.253251	0.686889	0.488766	0.696188
AGAP3	1.69668	1.76414	1.37587	1.37736	1.88347	1.65192	0.786941
AGAP4	1.37154	1.50807	0.473065	0.675121	1.42268	0.851032	0.85517
AGAP5	2.14207	1.54772	1.49919	1.41025	2.26629	1.18416	0.0865863
AGAP6	2.8745	2.9246	2.65623	3.34301	2.61005	2.64687	0.302577
AGAP7	0.0364113	0.0630804	1.80132e-11	6.93966e-11	0.0613618	7.09944e-11	0.696331
AGAP8	0.376006	0.248141	1.38603	0.827772	0.442144	0.849407	0.819272
AGAP9	0.768111	0.558022	1.3186	0.214021	0.189873	0.555837	0.411618
AGBL1	0.0426227	0	0.0130044	0	0.0383994	0	0.0275683
AGBL2	0.104291	0.0330188	0.106065	0.0692825	0.187914	0.133713	0.251147
AGBL3	0.0807878	0.101911	0.0308109	0.125787	0.0227447	0.0971059	0.0347699
AGBL4	0.106175	0.102046	0.115694	0.00839691	0.098691	0.0694534	0.167963
AGBL5	1.4504	1.66204	1.6402	1.95343	1.65774	1.89329	0.0842401
AGER	0.715815	0.566574	0.419997	0.213379	0.578746	0.731183	0.718193
AGFG1	2.92017	2.66096	3.23815	2.9819	2.6775	3.02824	0.796498
AGFG2	3.6535	3.66017	3.81122	3.65221	2.85263	3.7665	0.443768
AGGF1	2.49818	2.47316	2.61361	2.23117	2.51583	2.28092	0.0594427
AGGF1P1	0.0551689	0.101979	0	0	0.0276125	0.0757856	0.4104
AGGF1P2	0.047122	0.354095	0	0.313042	0.070755	0	0.182741
AGGF1P3	0.0314276	0	0	0	0	0.0431722	0.83669
AGK	1.15873	1.30659	1.33242	1.31519	1.1978	1.13582	0.785436
AGKP1	0.120734	0.179179	0.0460456	0.250644	0	0	0.347424
AGL	1.73569	1.6475	1.32391	1.8617	1.30309	1.4964	0.290915
AGMAT	0.518456	0.199146	0.139574	0.278576	0.343445	0.188524	0.37911
AGMO	0.0318832	0.0126179	0	0	0.0478735	0.0291987	0.484049
AGO1	4.19501	4.81195	3.85869	4.16155	4.37547	3.88513	0.671811
AGO2	3.17682	3.19	3.08621	2.71677	2.87154	2.11686	0.316092
AGO3	1.88204	1.39309	2.08832	1.82656	1.82649	1.77944	0.169205
AGO4	1.66819	1.51346	1.92065	1.35041	2.14249	2.21953	0.511198
AGPAT1	5.96341	6.04556	4.54867	5.45769	5.80131	6.07183	0.439047
AGPAT2	4.17685	2.97038	5.98375	2.25362	3.78846	2.5048	0.0429162
AGPAT3	2.8922	3.61811	2.67714	3.13873	2.77184	2.98556	0.080217
AGPAT4	0.250934	0.893775	0.314889	0.504135	0.322089	0.555981	0.0459239
AGPAT5	2.06041	1.72108	2.02507	1.4337	1.99322	1.70047	0.0125202
AGPAT6	5.07553	4.43541	3.58941	4.98431	4.88122	4.65697	0.737879
AGPAT9	0.153894	0.130509	0.0670769	0.0365125	0.165054	0.120802	0.489
AGPS	1.76726	1.81108	1.57503	1.65291	2.1508	1.96132	0.911639
AGR2	0.147395	0.111362	0.0613241	0	0.0201198	0	0.499188
AGRN	0.691125	0.677475	0.648014	0.570968	0.622645	0.700068	0.925658
AGRP	1.09775	0.473933	0.913439	0.33148	0.824147	0.548354	0.00857853
AGT	0.998387	0.553163	1.16768	2.07265	1.1743	0.388587	0.85011
AGTPBP1	1.48225	0.989903	1.43681	0.974436	1.27511	1.15595	0.0138965
AGTR1	2.51003	4.6718	2.72552	3.51332	2.71556	3.91479	0.0162991
AGTR2	0.277778	0.251273	0	0	0.0993074	0.236219	0.764968
AGTRAP	1.69221	1.82307	1.43417	1.40521	1.9292	1.26991	0.444843
AGXT	0.13679	0.0609023	0.0260846	0.0141989	0.0128371	0.0117443	0.523507
AHCTF1	3.61775	3.24298	3.12082	3.2941	3.3171	3.11004	0.428017
AHCTF1P1	0.117967	0.142689	0.139402	0.167568	0.169164	0.240597	0.276525
AHCY	3.66141	3.56831	3.33044	4.19482	3.79253	3.99375	0.231909
AHCYL1	14.7383	13.8094	10.4252	15.1464	12.8598	12.9814	0.403777
AHCYL2	2.08318	2.42737	1.93037	2.55123	1.87511	2.74781	0.00546115
AHDC1	10.999	12.9516	7.85755	7.97043	7.27002	6.21945	0.891358
AHI1	2.24271	2.29345	3.46141	2.54618	2.51904	3.25531	0.931621
AHNAK	26.2991	21.0501	25.8881	20.5621	27.3337	25.3135	0.0554816
AHNAK2	0.20715	0.0771583	0.25405	0.138289	0.247003	0.345939	0.585582
AHR	6.34693	3.6964	5.98056	3.89704	4.63185	4.42622	0.0435099
AHRR	0.0248253	0.112002	0.0151486	0.024738	0.0223655	0.013641	0.400683
AHSA1	7.18984	8.61304	5.48415	5.4765	6.62113	5.87984	0.848815
AHSA2	6.058	7.26262	4.56531	5.29493	6.8017	8.34688	0.354743
AIDA	4.27265	3.74885	4.27663	4.50847	4.28653	4.75958	0.852224
AIF1	5.28805	3.29877	4.4665	4.06869	4.39624	3.28325	0.0391357
AIF1L	0.743669	0.82517	0.763392	1.06194	0.928793	0.868819	0.317399
AIFM1	5.58102	5.54463	3.8876	6.93259	5.81757	3.96006	0.733787
AIFM2	1.19618	1.06734	1.17875	0.937783	1.32755	0.867524	0.0210865
AIFM3	0.114321	0.0679078	0.119976	0.106867	0.0536766	0.06875	0.582491
AIG1	1.51171	1.7122	1.1772	1.22907	1.23466	1.98975	0.242469
AIM1	0.414108	0.254305	0.421155	0.466406	0.414529	0.372701	0.443784
AIM1L	0	0	0	0	0.0222944	0.0611893	0.58251
AIM2	0.0189755	0.0225289	0.173685	0	0	0	0.364763
AIMP1	1.97023	2.21679	1.48535	1.86437	2.25316	1.38473	0.817887
AIMP1P1	0.122055	0.0966074	0.434461	0.270278	0.366536	0.670666	0.854107
AIMP2	1.86668	1.62524	1.89844	1.68788	1.61943	1.22514	0.1717
AIP	4.27707	4.11209	2.6241	3.12703	2.65262	2.49066	0.939123
AIPL1	0	0	0	0	0	0.0131412	0.373901
AIRN	0	0.0206953	0	0	0.0130866	0.0119725	0.428552
AJ006998.2	0.0762435	0.135782	0.290778	0	0.400685	0	0.116499
AJ271736.10	0.982783	0.226942	0.139886	0.0426315	0.324571	0.120793	0.248901
AJAP1	0.0460964	0.0693229	0.0515689	0.025519	0.179959	0.130867	0.761924
AJUBA	0.248662	0.302797	0.2918	0.465924	0.660581	0.306552	0.781519
AK1	2.15596	2.04138	2.18805	2.47217	1.77511	1.40341	0.851518
AK2	4.32355	3.89727	4.11377	3.94382	3.89784	3.35377	0.167565
AK3	9.09599	8.96184	8.76062	10.8678	9.88669	10.4437	0.274898
AK3P3	0.401886	0.545308	0.262751	1.52561	0.258618	0.315469	0.262231
AK4	0.286743	0.422332	0.744405	0.40103	0.369965	0.466847	0.807558
AK4P1	3.33886e-11	3.40414e-17	0	4.13035e-22	0.430894	0.741469	0.735561
AK4P3	0	0.490915	0	0	5.63624e-35	5.25548e-21	0.373901
AK4P4	0.236048	0.140126	0.270073	0.0980072	0.354432	0	0.018898
AK5	0.0551211	0.019633	0.0420443	0.0274636	0.0993188	0.0227159	0.0730839
AK7	0.457369	0.244358	0.279091	0.1266	0.343376	0.219901	0.0616064
AK8	0.0418767	0.0994373	0.212946	0.139098	0.0838385	0.191753	0.626355
AK9	0.234061	0.161357	0.270679	0.263333	0.181393	0.197067	0.616217
AKAP1	2.54898	2.46464	2.78983	2.52125	2.43848	1.70712	0.269506
AKAP10	3.86092	3.2489	2.97496	3.78727	3.08165	3.42422	0.603169
AKAP11	5.75691	5.47437	6.3242	5.90782	4.94281	5.62084	0.987584
AKAP12	3.98616	3.01875	4.79696	3.18701	4.42681	3.48679	0.0124463
AKAP13	4.53799	3.82772	4.19842	3.67469	4.81828	4.09305	0.039521
AKAP17A	2.92345	3.15436	2.09789	1.87219	1.4117	1.38148	0.990883
AKAP2	2.30629	2.27107	3.63548	2.8257	3.4874	2.52123	0.250913
AKAP3	0.13511	0.0616965	0.190258	0.0345216	0.0780272	0	0.0504391
AKAP5	0.0507478	0.0180753	0.0464502	0.0168564	0.0761991	0.0209137	0.0138515
AKAP6	0.766522	0.566262	0.896501	0.636522	1.12111	1.15047	0.533927
AKAP7	3.50505	4.09962	3.21616	3.76072	4.27286	5.6849	0.274187
AKAP8	2.55565	2.32835	2.68036	2.22538	2.06525	1.46279	0.265759
AKAP8L	4.22408	4.25793	3.81142	3.51391	3.45855	2.93738	0.585462
AKAP9	4.54473	4.35003	4.23602	4.1902	4.39925	4.68164	0.938513
AKIP1	2.50277	2.02689	1.97224	2.64262	1.49324	1.68488	0.766189
AKIRIN1	6.60629	5.35003	5.3891	5.42812	4.57341	5.02472	0.693974
AKIRIN2	6.52208	6.38493	4.59659	5.28925	5.6983	5.81574	0.744122
AKNA	1.61822	1.65228	1.34952	0.919739	1.50648	1.22015	0.372174
AKNAD1	0	0.0175965	0	0.024087	0	0	0.12567
AKR1A1	4.12853	4.64062	2.62735	3.36748	2.78776	3.52363	0.346904
AKR1B1	163.233	138.13	113.197	115.931	128.525	108.309	0.457851
AKR1B10	0.0437176	0.103809	0	0	0	0.12011	0.210711
AKR1B15	0	0	0.0174904	0	0	0	0.373901
AKR1B1P1	0.0797526	0.0946874	0	0.135346	0	0.0547781	0.125077
AKR1B1P2	0.0408156	0.0484588	0.186795	0.203407	0.122571	0	0.68266
AKR1B1P7	0	0.0476929	0	0.200145	0	0	0.242917
AKR1C1	0.306422	0.273694	0.56064	0.251836	0.378535	0.254542	0.110563
AKR1C2	0.238491	0.141437	0.724758	0.493498	0.4363	0.277053	0.404347
AKR1C3	0.506248	0.359528	0.555802	0.51802	0.231094	0.092441	0.537848
AKR1CL1	0	0	0.101228	0	0	0	0.373901
AKR1E2	0.189268	0.355793	0.409038	0.157168	0.189461	0.173332	0.745001
AKR7A2	7.47024	6.78528	7.11843	7.13701	8.0992	7.43912	0.267449
AKR7A3	0.91403	0.688172	0.870698	0.786208	0.937276	0.704363	0.00738507
AKR7L	0.165268	0.0654054	0.155436	0.0457462	0.103397	0.018919	0.0139272
AKT1	6.14142	5.7505	6.07421	4.70843	5.22869	3.78819	0.170363
AKT1S1	3.49161	3.82172	3.48001	3.25842	3.50515	3.36206	0.95017
AKT2	4.04924	4.1031	4.14264	3.53725	3.19802	3.10689	0.634186
AKT3	3.56359	3.23506	4.24206	3.53754	3.84708	3.61038	0.136763
AKT3-IT1	0.442419	0.612812	1.12487	2.32677	1.10717	0.60775	0.660632
AKTIP	1.41071	1.22679	1.48687	1.49701	0.94631	1.84749	0.381196
AL009178.1	0	0	0.0855859	0.139763	0	0	0.757554
AL020996.1	0.238605	0.522992	0.419997	0.365793	0.744102	0.781609	0.664997
AL021068.1	0.390859	0.278431	0.43726	0.476035	0.939014	0.930665	0.921613
AL021546.6	3.4413e-15	2.24254e-19	1.23524e-11	5.86369e-11	4.50625e-10	0.000152415	0.373902
AL021707.1	5.56991e-09	4.56838e-08	8.42756e-10	6.66922e-22	3.15163e-14	8.51099e-19	0.441176
AL021707.2	3.77813e-21	1.33953e-20	4.443e-13	5.35885e-11	2.3095e-13	3.7596e-11	?
AL021977.1	0	0	2.2903e-39	1.42006e-33	3.57093e-41	0	?
AL022341.1	0.11766	0.20954	0	0	0.0883345	0	0.988679
AL022341.3	0	0	0.299001	0.325515	0	0	0.955043
AL022393.7	0.0782787	0	0	0.260011	0	0	0.539972
AL022476.2	0	0	0	0	0	0.100562	0.373901
AL031663.2	0.181532	0.0686806	0.0923105	0.0960738	0.199888	0.0498741	0.0735195
AL031666.2	0.0171565	0	0.0261727	0.0284936	0.0257609	0.0235679	0.573458
AL034548.1	2.2708	0.600951	0.968699	2.5806	1.26015	1.60532	0.897009
AL035610.1	0	0	0.0718414	0	0	0	0.373901
AL035610.2	0.0401028	0.00952252	0.0367067	0.0666029	0.0120431	0.0330535	0.736436
AL049542.1	0.770136	0.685766	0.587431	0.959283	6.64918	3.17381	0.645703
AL049758.2	0.192049	0.456026	1.02541	0.956867	0.720916	0.923362	0.67349
AL049829.1	0.546548	0.973345	0.833773	0.907709	0.205164	0.938492	0.087467
AL049840.1	0.247062	0.20533	0.3769	0.123097	0.593553	0.509085	0.459405
AL079342.1	0	0.0185494	0.0476686	0.129739	0	0	0.483846
AL109659.1	0	0	0.101493	0	0	0	0.373901
AL117190.1	0	0.377171	0	0	0	0	0.373901
AL117190.2	0.597988	0.354985	0.684184	0.744855	1.34684	1.43755	0.942109
AL117190.3	7.22713	5.96051	2.10404	2.42806	8.44943	10.6479	0.898238
AL118506.1	0.623668	0.277672	0	0	0.117057	0.321275	0.837685
AL118508.1	0	0	0	0	0	3.64202e-15	?
AL121578.2	0.322156	0.191242	0.327637	1.15925	0.0806208	0.147515	0.493701
AL121578.5	0.213687	0.202962	0.195591	0.0709783	0	0	0.644824
AL121578.7	0	0.101254	0	0.283278	0.128055	0	0.410993
AL121963.1	0.261108	0.206669	0.265551	0.433648	0.261373	0.836929	0.280586
AL132709.1	0.029713	0.0352771	0.0453279	0.0493474	0	0	0.879664
AL132709.2	0	0	0	0.666449	0	0	0.373901
AL132709.5	5.79614	3.98603	5.31698	4.53748	3.45055	3.92846	0.396153
AL132709.8	16.7315	13.1869	19.8475	17.8804	6.78188	10.536	0.902426
AL132780.1	0	0	0	4.83919e-40	0	0	?
AL132989.1	0	0	0.0521575	0	0	0	0.373901
AL133245.2	0.446848	0.431053	0.809492	0.32468	0.54515	0.230188	0.0913226
AL133318.1	0.204956	0	0	0	0.307746	0.563095	0.939617
AL133373.1	0.0146848	0	0.11201	0	0	0.0201725	0.377223
AL133458.1	1.94092	1.16204	1.13882	0.854088	1.9429	1.52683	0.210284
AL136218.1	2.66491e-25	0	0	0	2.77611e-41	0	?
AL136376.1	0.445868	0.397022	0.850229	0.185125	0.167371	0.153122	0.317062
AL136419.6	0.313431	0.625854	0.106119	0.342128	0.514781	0.248186	0.596814
AL136531.1	0	0.238572	0	0	0	0	0.373901
AL137059.1	0.327929	0.0973345	0	0.272313	0	0	0.923062
AL138847.1	0	0	0.032077	0	0	0	0.373901
AL138930.2	0	0	0	0	3.03874e-22	0	?
AL139099.1	0.225572	0.37494	0.172058	0.861652	0.04465	0.185921	0.191827
AL139147.1	0	0	0	0	0.0495162	0	0.373901
AL139385.1	0.0739016	0.0070217	2.93574	1.25208e-05	0.000125305	2.82849	0.967731
AL139819.1	0.143049	0.228485	1.13722	2.53667	0.978044	0.0628349	0.835287
AL160471.6	0.130703	0	0.0664636	0.217072	0	0.179547	0.435947
AL161668.5	0.0642862	0.0763247	0	0	0.0965274	0.08831	0.975895
AL161915.1	0.577278	0.710766	0.293551	0.745691	0.738383	0.234965	0.902415
AL162151.3	5.93758e-41	7.64471e-39	3.54575e-37	3.92767e-36	2.33568e-34	2.40541e-37	?
AL162389.1	0.148141	0.117255	0	0	0.0741461	0.542672	0.439989
AL162407.1	2.88259e-06	2.35082e-06	0.000458574	3.45066e-05	1.76171e-06	0.41714	0.374321
AL162415.2	0	0.0113265	0	0	0	0	0.373901
AL162497.1	3.23102e-26	4.64358e-17	1.011e-18	8.9461e-21	1.9676e-12	4.38544e-21	?
AL163636.6	0.594609	0.0454796	0.838172	6.24901e-08	0.000155811	0.00481805	0.138199
AL163953.3	0.0888101	0.0790808	0.101611	0.073748	0.233364	0.335496	0.836915
AL353354.2	0	0	0	0.180893	0.163545	0	0.946701
AL353662.2	0.158841	0	0	0.263803	0.238503	0	0.71244
AL353671.1	0	0.171442	0	0	0	0	0.373901
AL353671.3	0	0.0743195	0	0	0	0	0.373901
AL353698.1	0.0909103	0.215869	0	0	0	0.0416278	0.487734
AL353791.1	0.0132934	0.0329747	0.246073	0.0648213	0.247682	0.116249	0.297196
AL353898.2	0.241416	0.286624	0.267844	0.473843	0.131815	0.120594	0.508113
AL354718.1	0	4.56492e-30	0	0	1.10796e-14	0.00182199	0.373901
AL354898.1	0.00569078	6.76883e-12	0.108991	7.59462e-18	0.0414949	2.95418e-21	0.160738
AL354993.1	2.7525	2.15026	2.44608	4.48498	3.76446	0.592062	0.654712
AL356356.1	0.131677	0.0149875	0.211833	0.0209653	0.208501	0.069364	0.00895809
AL356475.1	0.144766	0.0572918	0	0.0801426	0.0724567	0.132577	0.729084
AL356740.1	9.04804e-17	1.14584e-13	0.614051	0.005981	0.770709	2.73682e-12	0.122376
AL356806.3	0.0832352	0	0	0	0	0.457361	0.466053
AL357153.1	0.00253827	0.0592722	0.00016553	0	0.211936	0.23764	0.79775
AL357673.1	1.13006	1.40962	1.22203	1.04531	1.73978	1.45412	0.803919
AL358781.1	0	0.0613287	0.0788017	0	0	0	0.869592
AL358813.1	0.0784398	0.0931287	0	0	0	0.431011	0.328211
AL358813.2	0.663511	0.930992	0.552111	0.100178	0.362283	0.497163	0.951542
AL359091.2	0.20651	0.0980727	0.0630072	0.240081	0.279072	0.113473	0.699172
AL359693.1	0.165029	0	0	0	0	0	0.373901
AL359878.1	0.0406632	0.0724169	0	0.135067	0.122114	0	0.792619
AL360004.1	0	0.0277843	0	0	0.0175693	0	0.771518
AL365202.1	0	0.145066	0	0	0.183464	0.167846	0.620958
AL390877.1	0	0	0	6.63052e-41	0	0	?
AL391319.1	5.46102e-18	8.72932e-29	1.86973e-13	1.02858e-14	1.70607e-23	5.71457e-08	0.373902
AL391357.1	1.06432e-30	0	0	0	9.57353e-33	2.1979e-17	?
AL391421.1	0	0	0	0.032941	0.0297819	0.0544931	0.362138
AL391994.1	0.711606	0.603474	0.310163	1.35067	0.305284	0.418943	0.330498
AL441883.1	0.0541502	0	0	0.0899328	0	0	0.750359
AL445665.1	0.076372	0.187414	1.32113	0.720952	0.177532	0	0.650003
AL450992.2	0.301358	0.536686	0.229864	0.125124	0.226248	0.206987	0.786512
AL512652.1	0.0222414	0.132032	0	0.0738771	0	0.213871	0.032577
AL513327.1	2.47111e-06	1.64886e-06	6.8476e-06	1.39735	3.97552e-07	1.86706e-14	0.373903
AL513477.1	0	0	0	0	0	0.0336771	0.373901
AL583828.1	0.0155125	0.0609196	0.51268	0.00242538	0.334785	0.0262909	0.153137
AL589642.1	0.00308433	0.0073125	0	0	0.0184172	0	0.487714
AL589743.1	1.13749	0.972738	0.982155	0.893562	0.550302	0.420029	0.630957
AL590235.1	0	0	2.26252e-35	0	0	1.35541e-08	0.373901
AL590369.1	0.121759	8.08772e-10	0.183167	0.149558	0.227724	0.186502	0.368853
AL590452.1	0.537448	1.07816	0.932978	1.01571	0.640028	0.941959	0.068933
AL590560.1	0	0	0	0	0	0.569216	0.373901
AL590708.2	0	0.0650295	0	0	0	0	0.373901
AL590710.1	0.00131368	0.116065	0.628024	0.274463	0.186058	0.000293872	0.522534
AL590714.1	0	0	0	0.548162	0.495591	0.226701	0.705542
AL590762.1	9.65112e-29	5.65726e-33	2.02306e-18	4.15729e-40	4.20318e-34	2.33554e-26	?
AL590762.7	0.133526	0.158531	0.203698	0	0.200493	0	0.0931667
AL590812.1	0.00583715	0	0	0	0	0	0.373901
AL590822.1	0.0783189	0.0929852	0.128606	0.0280021	0.104415	0.08069	0.21237
AL590822.2	0.451261	0.55906	0.538755	0.684285	0.4419	0.26952	0.841688
AL590867.1	0.0314536	0	0	0	0.236142	0.0864156	0.489443
AL591069.1	0.371316	0.2939	0.33043	0.256951	0.27877	0.170025	0.129564
AL591479.1	0.386369	0.630743	0.442061	0.507999	0.386762	0.619006	0.0139123
AL591516.5	0	0	0	0	0.28478	0	0.373901
AL591684.1	0	0	0	0	0.00766586	0	0.373901
AL592284.1	0.28842	0.533235	0.216796	0	0.106693	0.19522	0.824889
AL592494.5	0.110851	0.148314	0.222332	0.0518673	0.343882	0.185904	0.282851
AL592528.1	0	0.0130584	0	0	0	0	0.373901
AL603831.1	0	0	0.465245	0	0	0	0.373901
AL603965.1	0	0	0	0	0.00766586	0	0.373901
AL626787.1	0.0115177	0.0441587	0.266942	0	0.167827	0.118253	0.312576
AL627171.2	0.030112	0	0	0	0	0.0413648	0.83669
AL627309.1	1.97375	2.3867	2.80117	4.45207	1.80695	1.44893	0.577421
AL645728.1	0.374109	0.533	0.285356	0.186397	0.16852	0.616697	0.30634
AL645728.2	0.0204178	0.00651577	0.000434236	0.0255924	0.00605542	0.235849	0.336958
AL672183.2	1.64394e-10	0.0611656	1.87001e-28	9.67272e-20	1.29951e-20	2.97444e-25	0.373901
AL772307.1	5.46069e-10	4.69006e-08	2.56142e-24	8.09227e-16	0.579248	0	0.373901
AL773604.8	0.073951	0	0	0	0	0	0.373901
AL807752.1	0	0	0	0	0.726867	0.166247	0.493952
AL928654.1	1.97497e-20	9.47154e-40	7.1486e-10	4.69789e-25	3.08197e-20	0	0.373901
AL928768.3	0	0	0	0	0	0.437614	0.373901
AL953854.2	0.0494368	0.0598974	0.0550239	1.51995e-10	0.0794993	0.10733	0.871665
ALAD	17.8885	11.2231	15.7594	13.8505	20.5377	14.9913	0.0569817
ALAS1	159.511	109.384	73.5652	67.0333	97.2134	80.7826	0.440913
ALAS2	0.017864	0.0424185	0.0545039	0.0296685	0.160939	0.0490795	0.436528
ALB	0.0452081	0.0805109	0.0862076	0	0.0509108	0.0310512	0.42722
ALCAM	1.64085	1.70223	1.86318	1.36697	1.60265	1.77988	0.59884
ALDH16A1	1.82275	1.8229	1.76608	1.54524	1.51639	1.47747	0.573884
ALDH18A1	3.1971	2.56669	2.18316	2.46103	2.39265	2.57935	0.867686
ALDH1A1	14.3174	13.3923	9.5123	8.11132	14.6467	11.7088	0.483709
ALDH1A2	0.163594	1.87929	0.134901	1.89453	0.126139	0.558785	0.0423316
ALDH1A3	1.78985	0.791981	2.22668	0.899453	0.614852	0.371982	0.166928
ALDH1B1	3.18303	3.14432	2.959	3.46919	2.91245	2.69867	0.736867
ALDH1L1	2.69258	1.31109	1.40456	1.51063	1.94631	1.35648	0.175554
ALDH1L1-AS1	0	0	0	0	0.130986	0	0.373901
ALDH1L1-AS2	0.140205	0.16646	0.213886	0.162997	0.0842085	0.17334	0.598752
ALDH1L2	0.273547	0.117131	0.39678	0.305355	0.121201	0.197126	0.584852
ALDH2	45.409	33.6203	34.132	38.7058	34.2286	29.0374	0.425881
ALDH3A1	0.0097299	0.011552	0.0593728	0.0161594	0.0438291	0	0.139402
ALDH3A2	34.1367	25.746	21.0034	22.5815	28.0573	23.0655	0.372317
ALDH3B1	2.47005	1.29882	2.06413	1.77861	2.23914	1.40787	0.0150698
ALDH3B2	0	0.0139909	0	0	0.0530826	0	0.515727
ALDH4A1	2.92608	5.09443	2.25556	4.2758	1.41278	3.65027	0.0240515
ALDH5A1	1.70427	2.10533	1.73677	2.25748	1.84414	2.09471	0.00441336
ALDH6A1	3.69233	4.32278	3.8132	6.15119	3.41045	3.77079	0.202729
ALDH7A1	3.66213	2.90584	3.22685	3.33124	4.60966	3.95436	0.440426
ALDH7A1P1	0.126848	0.244949	0.285762	0.345834	0.278162	0.380596	0.228367
ALDH8A1	0.132921	0.220937	0.0405548	0.0662267	0.139709	0.401706	0.287183
ALDH9A1	13.4831	12.0539	11.058	12.1535	11.4032	10.1158	0.619905
ALDOA	23.7478	22.0823	17.4382	23.9442	16.4196	14.1792	0.829451
ALDOB	0.171089	0.24006	0.142364	0.154988	0.140124	0.0427318	0.932034
ALDOC	2.34355	1.63853	1.52937	2.65965	2.16999	0.822719	0.627811
ALG1	1.20572	1.15772	0.964905	0.962931	1.13739	1.00464	0.548074
ALG10	0.531949	0.466225	0.478428	0.346936	0.389057	0.4302	0.394915
ALG10B	0.513971	0.407008	0.490805	0.795236	0.420633	0.322827	0.833575
ALG11	0.780164	0.662279	0.991685	0.660285	0.680213	0.751816	0.262655
ALG12	1.60325	1.37051	1.17398	1.21892	1.3909	1.36058	0.61429
ALG13	1.58371	1.4788	1.1693	1.56316	1.48941	1.53294	0.434811
ALG14	0.585697	0.474548	0.597676	0.604668	0.540736	0.538193	0.438429
ALG1L	0	0.112449	0	0	0.0732713	0.19516	0.273586
[truncated: 27,196 more rows]
