# Supplementary material for: Somatic mutations of CADM1 in aldosterone-producing adenomas and gap junction-dependent regulation of aldosterone production
Source: Nat Genet. 2023 Jun 8;55(6):1009–21. doi: 10.1038/s41588-023-01403-0 (PMC10260400; doi:10.1038/s41588-023-01403-0)
Supplement: Supplementary file 7 — Statistical supporting data for Supplementary Figs. 1–11. [file 41588_2023_1403_MOESM7_ESM.xlsx]

## Sheet: Supplementary Fig 4a (LGR5)
Adrenal	Region	LGR5 mRNA (fold change relative to ZF)
1	ZF	1.33
1	ZF	1.07
1	ZF	0.7
2	ZF	1.1
2	ZF	0.8
2	ZF	1.14
3	ZF	1.07
3	ZF	0.99
3	ZF	0.95
1	ZG	53.69
1	ZG	39.85
1	ZG	35.18
2	ZG	3.65
2	ZG	3
2	ZG	2.26
3	ZG	14.62
3	ZG	15.24
3	ZG	15.14

## Sheet: Supplementary Fig 4b (GSTA3)
Adrenal	Region	GSTA3 mRNA (fold change relative to ZF)
1	ZF	1.03
1	ZF	1.16
1	ZF	0.83
2	ZF	1.27
2	ZF	0.82
2	ZF	0.97
3	ZF	1.11
3	ZF	0.99
3	ZF	0.91
1	ZG	0.12
1	ZG	0.1
1	ZG	0.09
2	ZG	0.41
2	ZG	0.29
2	ZG	0.22
3	ZG	0.1
3	ZG	0.09
3	ZG	0.09

## Sheet: Supplementary Fig 4b (GJA1)
Adrenal	Region	GJA1 mRNA (fold change relative to ZF)
1	ZF	0.85
1	ZF	1.07
1	ZF	1.1
2	ZF	1.11
2	ZF	0.72
2	ZF	1.25
3	ZF	1
3	ZF	1.01
3	ZF	0.99
1	ZG	0.31
1	ZG	0.22
1	ZG	0.27
2	ZG	0.47
2	ZG	0.38
2	ZG	0.44
3	ZG	0.19
3	ZG	0.17
3	ZG	0.19

## Sheet: Supplementary Fig. 5d (Region)
Patient ID	Region ID	GJA1 Score (Observer 1)	GJA1 Score (Observer 2)
21066	APCC	0	0
27447	APCC	0	0
27447	APCC	0	0
27447	APCC	0	0
27447	APCC	0	0
27581	APCC	1	1
102543	APCC	2	2
102543	APCC	1	1
102543	APCC	1	NA
102543	APCC	1	1
102543	APCC	1	1
112259	APCC	0	0
112259	APCC	0	0
151439	APCC	1	1
151439	APCC	2	2
151439	APCC	1	1
12363	ZG	1	NA
12363	ZG	0	0
21066	ZG	0	0
25505	ZG	0	NA
25505	ZG	1	NA
25505	ZG	0	0
25505	ZG	0	0
27447	ZG	0	0
27447	ZG	1	1
27581	ZG	0	1
27581	ZG	0	1
102543	ZG	1	1
102543	ZG	1	1
102543	ZG	1	1
112259	ZG	2	2
112259	ZG	1	1
112259	ZG	2	2
112259	ZG	1	1
112259	ZG	2	2
112259	ZG	0	0
112259	ZG	1	1
151439	ZG	1	1
151439	ZG	1	1
151439	ZG	1	1
12363	ZI	3	2
12363	ZI	NA	1
21066	ZI	1	NA
25505	ZI	1	1
27447	ZI	1	1
27447	ZI	NA	1
27581	ZI	2	2
27581	ZI	2	2
102543	ZI	2	2
112259	ZI	1	1
112259	ZI	2	2
112259	ZI	1	NA
112259	ZI	2	2
112259	ZI	2	2
151439	ZI	2	2
151439	ZI	2	2
21066	ZF	1	NA
21066	ZF	1	NA
25505	ZF	1	1
27447	ZF	2	2
27447	ZF	2	2
27447	ZF	NA	1
27581	ZF	2	2
102543	ZF	3	3
102543	ZF	3	3
102543	ZF	2	2
102543	ZF	3	3
102543	ZF	2	2
102543	ZF	3	3
102543	ZF	1	1
112259	ZF	3	3
112259	ZF	3	3
112259	ZF	3	3
151439	ZF	3	3
151439	ZF	3	3
151439	ZF	3	3
151439	ZF	2	2

## Sheet: Supplementary Fig. 5d (CYP17A1)
Patient ID	CYP17A1 Score	GJA1 Score (Observer 1)	GJA1 Score (Observer 2)
13027	APCC	0	0
18083	APCC	1	1
22750	APCC	1	1
10622	0/+1	2	2
10622	0/+1	2	2
10622	0/+1	1	1
10622	0/+1	1	1
13027	0/+1	1	1
13027	0/+1	1	1
14399	0/+1	1	1
14399	0/+1	0	NA
14399	0/+1	1	1
14399	0/+1	0	NA
14399	0/+1	2	2
18083	0/+1	0	1
18083	0/+1	1	1
18083	0/+1	2	2
18083	0/+1	1	1
27288	0/+1	1	1
27288	0/+1	1	1
27288	0/+1	1	1
27288	0/+1	1	1
10622	2	1	1
10622	2	2	2
10622	2	3	3
10622	2	2	2
13027	2	NA	1
13027	2	3	3
13027	2	1	1
14399	2	0	1
14399	2	0	NA
14399	2	1	1
14399	2	3	3
14399	2	NA	3
14399	2	1	1
18083	2	2	2
18083	2	2	2
22750	2	1	1
22750	2	1	1
22750	2	1	1
27288	2	1	1
27288	2	1	1
27288	2	3	3
10622	3	3	3
10622	3	2	2
10622	3	3	3
10622	3	2	2
13027	3	0	0
13027	3	3	3
13027	3	3	3
13027	3	3	3
14399	3	1	1
14399	3	2	2
18083	3	3	3
18083	3	3	3
18083	3	3	3
18083	3	3	3
22750	3	3	3
22750	3	2	2
22750	3	3	3
27288	3	2	2

## Sheet: Supplementary Fig. 8a (CYP11B2)
Exp ID	Ang II	Gap27 concentration (uM)	Fold-Change CYP11B2
c53	Absent	0	1.53156
c53	Absent	0	1.08298
c53	Absent	0	0.917004
c53	Absent	0	0.657471
c57	Absent	0	1.17365
c57	Absent	0	1.01466
c57	Absent	0	0.997231
c57	Absent	0	0.956608
c57	Absent	0	0.880259
c61	Absent	0	1.30134
c61	Absent	0	0.880666
c61	Absent	0	0.872564
c53	Absent	10	3.28297
c53	Absent	10	1.40444
c53	Absent	10	1.35191
c53	Absent	10	0.993092
c57	Absent	10	2.48975
c57	Absent	10	2.26734
c57	Absent	10	1.64832
c57	Absent	10	1.50629
c57	Absent	10	1.16959
c61	Absent	10	1.12246
c61	Absent	10	1.10701
c61	Absent	10	0.819794
c53	Absent	25	1.6245
c53	Absent	25	1.45902
c53	Absent	25	1.37554
c53	Absent	25	0.962594
c57	Absent	25	1.91322
c57	Absent	25	1.57571
c57	Absent	25	1.49589
c57	Absent	25	1.25788
c57	Absent	25	1.11034
c61	Absent	25	1.35974
c61	Absent	25	1.09682
c61	Absent	25	1.00696
c53	Absent	250	4.54727
c53	Absent	250	3.12748
c53	Absent	250	3.10588
c53	Absent	250	2.20381
c57	Absent	250	3.62003
c57	Absent	250	3.36592
c57	Absent	250	3.2065
c57	Absent	250	3.18435
c57	Absent	250	2.33108
c61	Absent	250	2.00463
c61	Absent	250	1.66248
c61	Absent	250	1.30737
c53	Present	0	2.74157
c53	Present	0	2.20381
c53	Present	0	1.50525
c53	Present	0	0.586417
c57	Present	0	1.60325
c57	Present	0	1.35754
c57	Present	0	1.19003
c57	Present	0	1.09505
c57	Present	0	0.798852
c61	Present	0	1.41095
c61	Present	0	0.950439
c61	Present	0	0.918064
c53	Present	10	4.78991
c53	Present	10	2.62079
c53	Present	10	2.17347
c53	Present	10	1.86607
c57	Present	10	1.6888
c57	Present	10	1.32501
c57	Present	10	1.06881
c57	Present	10	1.02527
c57	Present	10	0.953299
c61	Present	10	2.7007
c61	Present	10	2.23974
c61	Present	10	1.33022
c53	Present	25	8.6638
c53	Present	25	6.04189
c53	Present	25	3.36359
c53	Present	25	2.67586
c61	Present	25	5.41389
c61	Present	25	4.74585
c61	Present	25	3.47417
c57	Present	25	2.60449
c57	Present	25	2.30697
c57	Present	25	2.26734
c57	Present	25	1.86736
c57	Present	25	1.83528
c53	Present	250	20.393
c53	Present	250	12.4666
c53	Present	250	11.0043
c53	Present	250	7.75432
c57	Present	250	10.6369
c57	Present	250	10.5634
c57	Present	250	9.72029
c57	Present	250	8.06123
c57	Present	250	5.39267
c61	Present	250	7.29378
c61	Present	250	5.57897
c61	Present	250	4.7349

## Sheet: Supplementary Fig. 8a (Aldo)
Exp	Ang II	Gap27 concentration (uM)	Fold Change of Aldo relative to 0 uM
c53	Absent	0uM	0.603883
c53	Absent	0uM	0.993894
c53	Absent	0uM	1.09984
c53	Absent	0uM	1.0263
c53	Absent	0uM	0.882112
c53	Absent	0uM	1.09118
c53	Absent	0uM	1.21418
c53	Absent	0uM	1.08862
c57	Absent	0uM	1.00087
c57	Absent	0uM	0.902508
c57	Absent	0uM	0.985329
c57	Absent	0uM	0.928164
c57	Absent	0uM	1.03751
c57	Absent	0uM	1.13912
c57	Absent	0uM	0.991761
c57	Absent	0uM	1.01474
c61	Absent	0uM	0.942102
c61	Absent	0uM	0.769671
c61	Absent	0uM	0.78859
c61	Absent	0uM	0.931023
c61	Absent	0uM	0.906115
c61	Absent	0uM	1.08075
c61	Absent	0uM	1.36375
c61	Absent	0uM	1.218
c53	Absent	10uM	0.888034
c53	Absent	10uM	1.01274
c53	Absent	10uM	1.09351
c53	Absent	10uM	1.26219
c53	Absent	10uM	1.16439
c53	Absent	10uM	1.32201
c53	Absent	10uM	1.19211
c53	Absent	10uM	1.43724
c57	Absent	10uM	0.95765
c57	Absent	10uM	1.24955
c57	Absent	10uM	0.870203
c57	Absent	10uM	1.15748
c57	Absent	10uM	0.993351
c57	Absent	10uM	1.15683
c57	Absent	10uM	1.08463
c57	Absent	10uM	1.12228
c61	Absent	10uM	0.910181
c61	Absent	10uM	0.989171
c61	Absent	10uM	0.917734
c61	Absent	10uM	0.976684
c61	Absent	10uM	1.14392
c61	Absent	10uM	1.14706
c61	Absent	10uM	0.660504
c61	Absent	10uM	1.17422
c53	Absent	25uM	1.14547
c53	Absent	25uM	1.37532
c53	Absent	25uM	1.11713
c53	Absent	25uM	1.12422
c53	Absent	25uM	0.977418
c53	Absent	25uM	1.13742
c53	Absent	25uM	2.2361
c53	Absent	25uM	1.42647
c57	Absent	25uM	0.838187
c57	Absent	25uM	1.0722
c57	Absent	25uM	1.09995
c57	Absent	25uM	1.03071
c57	Absent	25uM	1.0568
c57	Absent	25uM	1.23921
c57	Absent	25uM	1.13529
c57	Absent	25uM	1.22548
c61	Absent	25uM	0.871959
c61	Absent	25uM	0.980318
c61	Absent	25uM	0.995777
c61	Absent	25uM	0.87576
c61	Absent	25uM	1.01463
c61	Absent	25uM	0.849901
c61	Absent	25uM	1.05445
c61	Absent	25uM	0.922677
c53	Absent	250uM	1.10959
c53	Absent	250uM	1.20453
c53	Absent	250uM	1.2176
c53	Absent	250uM	1.16494
c53	Absent	250uM	0.9714
c53	Absent	250uM	1.01524
c53	Absent	250uM	1.09202
c53	Absent	250uM	1.10902
c57	Absent	250uM	0.96242
c57	Absent	250uM	1.2025
c57	Absent	250uM	1.24066
c57	Absent	250uM	1.26624
c57	Absent	250uM	1.49556
c57	Absent	250uM	1.10205
c57	Absent	250uM	1.07783
c57	Absent	250uM	1.28749
c61	Absent	250uM	0.875214
c61	Absent	250uM	0.862671
c61	Absent	250uM	0.923575
c61	Absent	250uM	0.803017
c61	Absent	250uM	0.741856
c61	Absent	250uM	0.870646
c61	Absent	250uM	0.810787
c61	Absent	250uM	0.938446
c53	Present	0uM	1.03099
c53	Present	0uM	1.34381
c53	Present	0uM	1.20316
c53	Present	0uM	0.928021
c53	Present	0uM	1.22879
c53	Present	0uM	1.11429
c53	Present	0uM	0.982984
c53	Present	0uM	1.13311
c57	Present	0uM	1.21464
c57	Present	0uM	1.28371
c57	Present	0uM	1.5586
c57	Present	0uM	1.32116
c57	Present	0uM	1.74638
c57	Present	0uM	1.62959
c57	Present	0uM	1.43209
c57	Present	0uM	1.25276
c61	Present	0uM	0.775515
c61	Present	0uM	0.935327
c61	Present	0uM	1.15362
c61	Present	0uM	1.28373
c61	Present	0uM	1.28867
c61	Present	0uM	1.47791
c61	Present	0uM	1.07031
c61	Present	0uM	1.09481
c53	Present	10uM	1.22057
c53	Present	10uM	1.53285
c53	Present	10uM	1.14786
c53	Present	10uM	1.37436
c53	Present	10uM	1.45711
c53	Present	10uM	1.63735
c53	Present	10uM	1.77452
c53	Present	10uM	2.12235
c57	Present	10uM	1.00159
c57	Present	10uM	1.08304
c57	Present	10uM	1.39062
c57	Present	10uM	1.24803
c57	Present	10uM	1.528
c57	Present	10uM	1.48746
c57	Present	10uM	1.44164
c57	Present	10uM	1.49057
c61	Present	10uM	1.48731
c61	Present	10uM	1.07205
c61	Present	10uM	1.45863
c61	Present	10uM	1.06269
c61	Present	10uM	1.43611
c61	Present	10uM	1.20243
c61	Present	10uM	1.15965
c61	Present	10uM	1.39275
c53	Present	25uM	0.594381
c53	Present	25uM	1.04586
c53	Present	25uM	1.17356
c53	Present	25uM	1.43544
c53	Present	25uM	1.12961
c53	Present	25uM	1.1345
c53	Present	25uM	1.16689
c53	Present	25uM	1.19401
c57	Present	25uM	1.78073
c57	Present	25uM	2.9523
c57	Present	25uM	2.40052
c57	Present	25uM	2.58654
c57	Present	25uM	3.52815
c57	Present	25uM	2.58228
c57	Present	25uM	2.43658
c57	Present	25uM	2.89477
c61	Present	25uM	1.48667
c61	Present	25uM	2.17352
c61	Present	25uM	1.68353
c61	Present	25uM	2.2812
c61	Present	25uM	2.23336
c61	Present	25uM	2.04539
c61	Present	25uM	1.39141
c61	Present	25uM	1.89875
c53	Present	250uM	1.95573
c53	Present	250uM	1.49979
c53	Present	250uM	1.48499
c53	Present	250uM	1.53033
c53	Present	250uM	0.9714
c53	Present	250uM	1.47773
c53	Present	250uM	1.66133
c53	Present	250uM	1.77201
c57	Present	250uM	1.68459
c57	Present	250uM	1.98902
c57	Present	250uM	1.70368
c57	Present	250uM	2.00171
c57	Present	250uM	1.51011
c57	Present	250uM	1.70218
c57	Present	250uM	2.44348
c57	Present	250uM	2.32584
c61	Present	250uM	1.10359
c61	Present	250uM	1.46678
c61	Present	250uM	1.64186
c61	Present	250uM	2.27166
c61	Present	250uM	2.39167
c61	Present	250uM	2.00614
c61	Present	250uM	2.06489
c61	Present	250uM	1.49165

## Sheet: Supplementary Fig 8b (GJA1)
Exp	Treatment	GJA1 mRNA (fold change relative to SiScr)
1	SiScr	0.87
1	SiScr	1.06
1	SiScr	1.08
2	SiScr	0.97
2	SiScr	1.01
2	SiScr	1.03
2	SiScr	0.99
3	SiScr	1.15669
3	SiScr	0.993093
3	SiScr	0.870551
1	SiGJA1/GJC1	0.16
1	SiGJA1/GJC1	0.2
1	SiGJA1/GJC1	0.44
2	SiGJA1/GJC1	0.36
2	SiGJA1/GJC1	0.32
2	SiGJA1/GJC1	0.3
2	SiGJA1/GJC1	0.26
3	SiGJA1/GJC1	0.205898
3	SiGJA1/GJC1	0.211686
3	SiGJA1/GJC1	0.247414

## Sheet: Supplementary Fig 8b (GJC1)
Exp	Treatment	GJC1 mRNA (fold change relative to SiScr)
1	SiScr	0.89
1	SiScr	0.98
1	SiScr	1.14
2	SiScr	1.46
2	SiScr	0.89
2	SiScr	0.84
2	SiScr	0.92
3	SiScr	1.42076
3	SiScr	0.980552
3	SiScr	0.717806
1	SiGJA1/GJC1	0.27
1	SiGJA1/GJC1	0.34
1	SiGJA1/GJC1	0.7
2	SiGJA1/GJC1	0.47
2	SiGJA1/GJC1	0.61
2	SiGJA1/GJC1	0.5
2	SiGJA1/GJC1	0.65
3	SiGJA1/GJC1	0.382006
3	SiGJA1/GJC1	0.353962
3	SiGJA1/GJC1	0.48858

## Sheet: Supplementary Fig 8d (CYP11B2)
Exp	Treatment	GJC1 mRNA (fold change relative to SiScr)
1	SiScr	0.89
1	SiScr	1.09
1	SiScr	1.02
2	SiScr	0.73
2	SiScr	1.24
2	SiScr	1.1
1	SiGJA1	1.11
1	SiGJA1	1.82
1	SiGJA1	1.01
2	SiGJC1	1.42
2	SiGJC1	1.6
2	SiGJC1	1.29

[truncated: 7 more sheets: Supplementary Fig 8d (Aldo), Supplementary Fig 8e (GJA1), Supplementary Fig 8e (GJC1), Supplementary Fig 8g (CYP11B2), Supplementary Fig 8g (Aldo), Supplementary Fig 8h (CYP11B2), Supplementary Fig 8h (Aldo)]
