# Supplementary material for: Somatic mutations of CADM1 in aldosterone-producing adenomas and gap junction-dependent regulation of aldosterone production
Source: Nat Genet. 2023 Jun 8;55(6):1009–21. doi: 10.1038/s41588-023-01403-0 (PMC10260400; doi:10.1038/s41588-023-01403-0)
Supplement: Source Data Fig. 2 — Statistical source data for Fig. 2c–e. [file 41588_2023_1403_MOESM10_ESM.xlsx]

## Sheet: Fig 2c (CADM1)
CADM1 mRNA expression (fold-change relative to EV or Non-targeting)
	Well 1	Well 2	Well 3
UT	0.89	0.74	1.77
EV	1.01	1.07	0.92
442aa WT	9.07	8.99	11.49
442aa G379D	13.95	11.1	16.18
442aa V380D	10.29	14.31	11.72
453aa WT	14.96	13.62	14.46
453aa G379D	14.29	13.67	11.12
453aa V380D	15.91	16.69	18.34
Non-Targeting	0.915	0.997	1.095
shCADM1	0.24	0.212	0.161

## Sheet: Fig 2d (CYP11B2)
CYP11B2 mRNA expression (fold-change relative to EV or Non-targeting)
	Well 1	Well 2	Well 3
UT	0.88	0.71	1.64
EV	1.08	0.92	1.01
442aa WT	0.81	0.81	0.96
442aa G379D	11.24	10.07	13.41
442aa V380D	15.99	18.59	18.46
453aa WT	1.21	1	1.22
453aa G379D	11.73	11.75	10.76
453aa V380D	23.72	21.4	19.22
Non-Targeting	0.921	1.157	0.938
shCADM1	0.478	0.532	0.435

## Sheet: Fig 2e (Aldosterone)
Aldosterone production (fold-change relative to EV or Non-targeting)
	Well 1	Well 2	Well 3
UT	0.841	1.057	1.062
EV	0.82	1.141	1.039
442aa WT	0.902	1.214	0.996
442aa G379D	2.381	2.359	2.214
442aa V380D	3.473	3.357	3.885
453aa WT	0.895	1.162	1.056
453aa G379D	2.543	2.73	2.711
453aa V380D	3.937	3.734	3.515
Non-Targeting	1.034	0.84	1.126
shCADM1	0.646	0.544	0.646
