# Supplementary material for: Somatic mutations of CADM1 in aldosterone-producing adenomas and gap junction-dependent regulation of aldosterone production
Source: Nat Genet. 2023 Jun 8;55(6):1009–21. doi: 10.1038/s41588-023-01403-0 (PMC10260400; doi:10.1038/s41588-023-01403-0)
Supplement: Source Data Fig. 4 — Statistical source data for Fig. 4b,d. [file 41588_2023_1403_MOESM12_ESM.xlsx]

## Sheet: Fig 4b
H295R Transfection	Total number of cells	red	% of red cells over total number of cells
Empty Vector	64	19	29.6875
	47	20	42.5532
	57	35	61.4035
	49	27	55.102
	62	20	32.2581
	68	25	36.7647
	58	26	44.8276
	56	18	32.1429
	48	33	68.75
	64	28	43.75
	52	19	36.5385
	61	31	50.8197
	54	24	44.4444
	56	25	44.6429
	55	26	47.2727
	67	29	43.2836
Untransfected	57	24	42.1053
	60	27	45
	53	22	41.5094
	50	14	28
	51	23	45.098
	69	21	30.4348
	48	25	52.0833
	45	32	71.1111
	53	16	30.1887
	49	20	40.8163
	62	19	30.6452
	57	20	35.0877
	50	28	56
	69	24	34.7826
453aa-WT	53	18	33.9623
	54	19	35.1852
	48	21	43.75
	41	24	58.5366
	47	18	38.2979
	48	26	54.1667
	48	16	33.3333
	51	22	43.1373
	48	17	35.4167
	49	27	55.102
	46	13	28.2609
453aa-G379D	52	16	30.7692
	45	9	20
	48	11	22.9167
	46	9	19.5652
	54	19	35.1852
	49	10	20.4082
	60	21	35
	50	17	34
	45	15	33.3333
	51	16	31.3725
	45	10	22.2222
	50	7	14
453aa-V380D	53	8	15.0943
	50	10	20
	56	6	10.7143
	48	14	29.1667
	67	12	17.9104
	63	12	19.0476
	62	7	11.2903
	52	7	13.4615
	64	11	17.1875
	50	7	14
	40	9	22.5
442aa-WT	44	18	40.9091
	42	18	42.8571
	48	14	29.1667
	44	16	36.3636
	51	23	45.098
	49	17	34.6939
	42	16	38.0952
	38	17	44.7368
	41	15	36.5854
	47	19	40.4255
	48	22	45.8333
442aa-G379D	52	9	17.3077
	43	11	25.5814
	30	12	40
	47	12	25.5319
	44	11	25
	44	13	29.5455
	46	12	26.087
	47	16	34.0426
	46	9	19.5652
	56	12	21.4286
	50	10	20
	54	10	18.5185
442aa-V380D	52	11	21.1538
	55	15	27.2727
	58	12	20.6897
	54	9	16.6667
	66	16	24.2424
	55	10	18.1818
	47	7	14.8936
	47	12	25.5319
	56	13	23.2143
	41	13	31.7073
	53	5	9.43396
Nontargeting	57	17	29.8246
	59	19	32.2034
	58	10	17.2414
	49	10	20.4082
	51	26	50.9804
	50	24	48
	49	17	34.6939
	43	16	37.2093
	37	16	43.2432
	39	17	43.5897
	40	17	42.5
	47	17	36.1702
	48	21	43.75
shCADM1	38	8	21.0526
	43	8	18.6047
	41	9	21.9512
	49	10	20.4082
	38	9	23.6842
	41	11	26.8293
	50	10	20
	50	9	18
	46	11	23.913
	50	6	12
	45	11	24.4444
	55	9	16.3636
	54	9	16.6667
	47	8	17.0213
	48	10	20.8333
	42	9	21.4286
	48	11	22.9167

## Sheet: Fig 4d
H295R cell transfection	GFP+,Red+ cells	GFP+,Red+,Yellow+ cells
WT	212	68
Mutant	291	42
