# Supplementary material for: Somatic mutations of CADM1 in aldosterone-producing adenomas and gap junction-dependent regulation of aldosterone production
Source: Nat Genet. 2023 Jun 8;55(6):1009–21. doi: 10.1038/s41588-023-01403-0 (PMC10260400; doi:10.1038/s41588-023-01403-0)
Supplement: Source Data Fig. 5 — Statistical source data for Fig. 5b–d. [file 41588_2023_1403_MOESM13_ESM.xlsx]

## Sheet: Fig 5b (Left panel)
Independent Experiment	Sample Name	Presence of Angiotensin II	Treatment	CYP11B2 mRNA (fold-change relative to Ang II)
Exp 1	DMSO 1	Absent	DMSO 10%	0.0632991
Exp 1	DMSO 2	Absent	DMSO 10%	0.0637621
Exp 1	DMSO 3	Absent	DMSO 10%	0.272561
Exp 1	DMSO 4	Absent	DMSO 10%	0.121698
Exp 2	DMSO 5	Absent	DMSO 10%	0.230702
Exp 2	DMSO 6	Absent	DMSO 10%	0.254337
Exp 2	DMSO 7	Absent	DMSO 10%	0.599019
Exp 2	DMSO 8	Absent	DMSO 10%	0.421495
Exp 3	DMSO 9	Absent	DMSO 10%	0.290391
Exp 3	DMSO 10	Absent	DMSO 10%	0.0983675
Exp 1	Ang II 1	Present	0 uM Gap27	1.15316
Exp 1	Ang II 2	Present	0 uM Gap27	0.974262
Exp 1	Ang II 3	Present	0 uM Gap27	0.795616
Exp 1	Ang II 4	Present	0 uM Gap27	1.11874
Exp 2	Ang II 5	Present	0 uM Gap27	0.791295
Exp 2	Ang II 6	Present	0 uM Gap27	1.85779
Exp 2	Ang II 7	Present	0 uM Gap27	0.685081
Exp 2	Ang II 8	Present	0 uM Gap27	0.99294
Exp 3	Ang II 9	Present	0 uM Gap27	1.33527
Exp 3	Ang II 10	Present	0 uM Gap27	0.748909
Exp 1	GA25 1	Present	25 uM Gap27	22.9635
Exp 1	GA25 2	Present	25 uM Gap27	14.381
Exp 1	GA25 3	Present	25 uM Gap27	12.3281
Exp 1	GA25 4	Present	25 uM Gap27	17.0384
Exp 2	GA25 5	Present	25 uM Gap27	23.7278
Exp 2	GA25 6	Present	25 uM Gap27	7.69288
Exp 2	GA25 7	Present	25 uM Gap27	105.296
Exp 2	GA25 8	Present	25 uM Gap27	77.7792
Exp 3	GA25 9	Present	25 uM Gap27	17.1941
Exp 3	GA25 10	Present	25 uM Gap27	32.3788
Exp 1	GA83 1	Present	83 uM Gap27	169.578
Exp 1	GA83 2	Present	83 uM Gap27	120.445
Exp 1	GA83 3	Present	83 uM Gap27	133.72
Exp 1	GA83 4	Present	83 uM Gap27	106.555
Exp 2	GA83 5	Present	83 uM Gap27	33.1193
Exp 2	GA83 6	Present	83 uM Gap27	28.4993
Exp 2	GA83 7	Present	83 uM Gap27	44.7853
Exp 2	GA83 8	Present	83 uM Gap27	30.6154
Exp 3	GA83 9	Present	83 uM Gap27	22.46
Exp 3	GA83 10	Present	83 uM Gap27	195.44
Exp 1	GA250 1	Present	250 uM Gap27	117.724
Exp 1	GA250 2	Present	250 uM Gap27	189.512
Exp 1	GA250 3	Present	250 uM Gap27	160.239
Exp 1	GA250 4	Present	250 uM Gap27	131.935
Exp 2	GA250 5	Present	250 uM Gap27	101.452
Exp 2	GA250 6	Present	250 uM Gap27	127.183
Exp 2	GA250 7	Present	250 uM Gap27	115.212
Exp 2	GA250 8	Present	250 uM Gap27	126.004
Exp 3	GA250 9	Present	250 uM Gap27	262.815
Exp 3	GA250 10	Present	250 uM Gap27	75.8895

## Sheet: Fig 5b (Right panel)
Independent Experiment	Sample Name	Presence of Angiotensin II	Treatment	Aldosterone (pmol/L)
Exp 2	DMSO 1	Absent	DMSO 10%	1749.2
Exp 2	DMSO 2	Absent	DMSO 10%	1915.65
Exp 2	DMSO 3	Absent	DMSO 10%	2469.13
Exp 2	DMSO 4	Absent	DMSO 10%	2951.86
Exp 3	DMSO 5	Absent	DMSO 10%	891.937
Exp 3	DMSO 6	Absent	DMSO 10%	2080.73
Exp 3	DMSO 7	Absent	DMSO 10%	2179.21
Exp 3	DMSO 8	Absent	DMSO 10%	2380.35
Exp 1	Ang II 1	Present	0 uM Gap27	4714.92
Exp 1	Ang II 2	Present	0 uM Gap27	5425.14
Exp 1	Ang II 3	Present	0 uM Gap27	4888.32
Exp 1	Ang II 4	Present	0 uM Gap27	3820.21
Exp 2	Ang II 5	Present	0 uM Gap27	6577.87
Exp 2	Ang II 6	Present	0 uM Gap27	5179.62
Exp 2	Ang II 7	Present	0 uM Gap27	6465.51
Exp 2	Ang II 8	Present	0 uM Gap27	6244.95
Exp 3	Ang II 9	Present	0 uM Gap27	4433.33
Exp 3	Ang II 10	Present	0 uM Gap27	4881.38
Exp 3	Ang II 11	Present	0 uM Gap27	4114.29
Exp 3	Ang II 12	Present	0 uM Gap27	9040.06
Exp 1	GA 25 1	Present	25 uM Gap27	20187.2
Exp 1	GA 25 2	Present	25 uM Gap27	26077
Exp 1	GA 25 3	Present	25 uM Gap27	24252.9
Exp 1	GA 25 4	Present	25 uM Gap27	16382.2
Exp 2	GA 25 5	Present	25 uM Gap27	247830
Exp 2	GA 25 6	Present	25 uM Gap27	99068.9
Exp 2	GA 25 7	Present	25 uM Gap27	173876
Exp 2	GA 25 8	Present	25 uM Gap27	91198.2
Exp 3	GA 25 9	Present	25 uM Gap27	20310.7
Exp 3	GA 25 10	Present	25 uM Gap27	19618.5
Exp 3	GA 25 11	Present	25 uM Gap27	69095.3
Exp 3	GA 25 12	Present	25 uM Gap27	53722.9
Exp 1	GA 83 1	Present	83 uM Gap27	64036.4
Exp 1	GA 83 2	Present	83 uM Gap27	126061
Exp 1	GA 83 3	Present	83 uM Gap27	32876.8
Exp 1	GA 83 4	Present	83 uM Gap27	85286.1
Exp 2	GA 83 5	Present	83 uM Gap27	136379
Exp 2	GA 83 6	Present	83 uM Gap27	407095
Exp 2	GA 83 7	Present	83 uM Gap27	348746
Exp 2	GA 83 8	Present	83 uM Gap27	259045
Exp 3	GA 83 9	Present	83 uM Gap27	82951.6
Exp 3	GA 83 10	Present	83 uM Gap27	54542.7
Exp 3	GA 83 11	Present	83 uM Gap27	48535
Exp 3	GA 83 12	Present	83 uM Gap27	84699.4
Exp 1	GA 250 1	Present	250 uM Gap27	112756
Exp 1	GA 250 2	Present	250 uM Gap27	88129.8
Exp 1	GA 250 3	Present	250 uM Gap27	101559
Exp 2	GA 250 4	Present	250 uM Gap27	509489
Exp 2	GA 250 5	Present	250 uM Gap27	295050
Exp 2	GA 250 6	Present	250 uM Gap27	157921
Exp 2	GA 250 7	Present	250 uM Gap27	133583
Exp 3	GA 250 8	Present	250 uM Gap27	70182.9
Exp 3	GA 250 9	Present	250 uM Gap27	74459.4
Exp 3	GA 250 10	Present	250 uM Gap27	67376.6
Exp 3	GA 250 11	Present	250 uM Gap27	148321

## Sheet: Fig 5c (Left panel)
Exp	Transfection	CYP11B2 mRNA (fold-change relative to SiScr)
1	SiScr	0.89
1	SiScr	1.09
1	SiScr	1.02
2	SiScr	0.83
2	SiScr	1.02
2	SiScr	1.11
2	SiScr	1.07
3	SiScr	1.21
3	SiScr	0.89
3	SiScr	0.93
1	SiGJA1/GJC1	1.42
1	SiGJA1/GJC1	1.6
1	SiGJA1/GJC1	1.29
2	SiGJA1/GJC1	1.72
2	SiGJA1/GJC1	1.65
2	SiGJA1/GJC1	1.88
2	SiGJA1/GJC1	1.72
3	SiGJA1/GJC1	1.14605
3	SiGJA1/GJC1	1.4406
3	SiGJA1/GJC1	1.45565

## Sheet: Fig 5c (Right panel)
Exp	Transfection	Aldosterone (fold-change relative to SiScr)
1	SiScr	0.68
1	SiScr	0.92
1	SiScr	1.41
1	SiScr	1.56
1	SiScr	0.49
1	SiScr	0.95
2	SiScr	0.93
2	SiScr	1.12
2	SiScr	1.13
2	SiScr	0.98
2	SiScr	0.84
3	SiScr	0.85
3	SiScr	0.9
3	SiScr	1.11
3	SiScr	1.11
3	SiScr	1.04
3	SiScr	1
1	SiGJA1/GJC1	0.79
1	SiGJA1/GJC1	0.83
1	SiGJA1/GJC1	1.56
1	SiGJA1/GJC1	2.1
1	SiGJA1/GJC1	0.59
1	SiGJA1/GJC1	1.42
2	SiGJA1/GJC1	1.66
2	SiGJA1/GJC1	1.77
2	SiGJA1/GJC1	1.53
2	SiGJA1/GJC1	1.46
2	SiGJA1/GJC1	1.25
3	SiGJA1/GJC1	0.96
3	SiGJA1/GJC1	1.38
3	SiGJA1/GJC1	1.19
3	SiGJA1/GJC1	1.39
3	SiGJA1/GJC1	1.18
3	SiGJA1/GJC1	1.22

## Sheet: Fig 5d (Left panel)
Adrenal	Treatment	CYP11B2 mRNA (fold-change relative to Ang II)
1	AngII	1.54489
1	AngII	0.95429
1	AngII	0.998269
1	AngII	0.679479
2	AngII	0.96929
2	AngII	0.556711
2	AngII	1.85318
3	AngII	0.87
3	AngII	0.94
3	AngII	1.22
1	AngII + Gap27	40.7153
1	AngII + Gap27	26.6765
1	AngII + Gap27	42.2975
1	AngII + Gap27	31.5048
2	AngII + Gap27	1.64718
2	AngII + Gap27	2.12874
2	AngII + Gap27	1.93858
3	AngII + Gap27	26.66
3	AngII + Gap27	22.89
3	AngII + Gap27	17.96

## Sheet: Fig 5d (Right panel)
Adrenal	Treatment	Aldosterone (fold-change relative to Ang II)
1	AngII	0.708046
1	AngII	1.1954
1	AngII	0.965517
1	AngII	1.13103
2	AngII	1.52488
2	AngII	0.791134
2	AngII	0.683989
3	AngII	0.81
3	AngII	0.97
3	AngII	1.23
1	AngII + Gap27	5.94023
1	AngII + Gap27	7.32874
1	AngII + Gap27	4.22069
1	AngII + Gap27	6.65747
2	AngII + Gap27	2.5456
2	AngII + Gap27	1.20861
2	AngII + Gap27	2.07044
3	AngII + Gap27	4.53
3	AngII + Gap27	3.82
3	AngII + Gap27	5.25
