# Supplementary material for: Somatic mutations of CADM1 in aldosterone-producing adenomas and gap junction-dependent regulation of aldosterone production
Source: Nat Genet. 2023 Jun 8;55(6):1009–21. doi: 10.1038/s41588-023-01403-0 (PMC10260400; doi:10.1038/s41588-023-01403-0)
Supplement: Source Data Extended Data Fig. 9 — Statistical source data for Fig. 9a,b [file 41588_2023_1403_MOESM16_ESM.xlsx]

## Sheet: Extended Fig 9a (Left panel)
Adrenal	Treatment	AQP2 mRNA (fold-change relative to AngII)
1	AngII	1.53821
1	AngII	0.853374
1	AngII	1.06529
1	AngII	0.715116
2	AngII	1.0485
2	AngII	0.550316
2	AngII	1.73307
3	AngII	0.9
3	AngII	0.7
3	AngII	1.59
1	AngII + Gap27	9.35832
1	AngII + Gap27	6.30392
1	AngII + Gap27	9.92626
1	AngII + Gap27	6.94633
2	AngII + Gap27	2.26315
2	AngII + Gap27	3.87268
2	AngII + Gap27	2.66352
3	AngII + Gap27	14.52
3	AngII + Gap27	16.34
3	AngII + Gap27	8.94

## Sheet: Extended Fig 9a (Right panel)
Adrenal	Treatment	AQP2 mRNA (fold-change relative to untreated, UT)
1	UT	1.16
1	UT	0.83
1	UT	1.11
1	UT	0.93
2	UT	1.3
2	UT	0.69
2	UT	1.11
4	UT	1.08
4	UT	0.84
4	UT	1.09
1	Gap27	2.24
1	Gap27	0.93
1	Gap27	1.31
1	Gap27	1.02
2	Gap27	1.12
2	Gap27	1.97
2	Gap27	1.57
4	Gap27	0.71
4	Gap27	1.71
4	Gap27	0.84

## Sheet: Extended Fig. 9b
Treatment	H295R Transfection	AQP2 mRNA (fold-change relative to untransduced)
Unstimulated	442-WT	0
Unstimulated	442-WT	0
Unstimulated	442-WT	0
Unstimulated	453-WT	0
Unstimulated	453-WT	0
Unstimulated	453-WT	0
Unstimulated	442-G380D	4.35998
Unstimulated	442-G380D	7.21038
Unstimulated	442-G380D	1.48347
Unstimulated	453-G380D	1.90272
Unstimulated	453-G380D	2.1395
Unstimulated	453-G380D	0
Unstimulated	442-V379D	1.79192
Unstimulated	442-V379D	0
Unstimulated	442-V379D	0
Unstimulated	453-V379D	2.35165
Unstimulated	453-V379D	2.64551
Unstimulated	453-V379D	0
Ang II Stimulated	442-WT	0
Ang II Stimulated	442-WT	0
Ang II Stimulated	442-WT	4.67234
Ang II Stimulated	453-WT	0
Ang II Stimulated	453-WT	2.7993
Ang II Stimulated	453-WT	0
Ang II Stimulated	442-G380D	5.10775
Ang II Stimulated	442-G380D	9.99497
Ang II Stimulated	442-G380D	3.80225
Ang II Stimulated	453-G380D	7.4786
Ang II Stimulated	453-G380D	5.61423
Ang II Stimulated	453-G380D	9.71514
Ang II Stimulated	442-V379D	9.67377
Ang II Stimulated	442-V379D	3.83831
Ang II Stimulated	442-V379D	1.80883
Ang II Stimulated	453-V379D	10.3615
Ang II Stimulated	453-V379D	10.5753
Ang II Stimulated	453-V379D	2.93518
